# Supplementary material for: Novel Ambient Oxidation Trends in Fingerprint Aging Discovered by Kendrick Mass Defect Analysis
Source: ACS Cent Sci. 2022 Sep 21;8(9):1328–35. doi: 10.1021/acscentsci.2c00408 (PMC9523776; doi:10.1021/acscentsci.2c00408)
Supplement: Supplementary file 2 — oc2c00408_si_002.zip [file oc2c00408_si_002.zip]

Archive with 12 entries (12 files):
- Supporting Data/Readme.txt
- Supporting Data/Fresh and 7-day Aged Fingerprint Mass Lists (MALDI-QExactive HF)/7day_3.txt
- Supporting Data/Fresh and 7-day Aged Fingerprint Mass Lists (MALDI-QExactive HF)/Fresh_6.txt
- Supporting Data/Paternò-Büchi Mass Lists (MALDI-LTQ Orbitrap)/MS/PBRxn_NoUVBP_NaAu.txt
- Supporting Data/Paternò-Büchi Mass Lists (MALDI-LTQ Orbitrap)/MS/PBRxn_UVBP_NaAu.txt
- Supporting Data/Paternò-Büchi Mass Lists (MALDI-LTQ Orbitrap)/MSMS/1035_789_MSMS.txt
- Supporting Data/Paternò-Büchi Mass Lists (MALDI-LTQ Orbitrap)/MSMS/1023_776_MSMS.txt
- Supporting Data/Paternò-Büchi Mass Lists (MALDI-LTQ Orbitrap)/MSMS/1007_767_MSMS.txt
- Supporting Data/Paternò-Büchi Mass Lists (MALDI-LTQ Orbitrap)/MSMS/967_732_MSMS.txt
- Supporting Data/Paternò-Büchi Mass Lists (MALDI-LTQ Orbitrap)/MSMS/1009_783_MSMS.txt
- Supporting Data/Paternò-Büchi Mass Lists (MALDI-LTQ Orbitrap)/MSMS/981_747_MSMS.txt
- Supporting Data/Paternò-Büchi Mass Lists (MALDI-LTQ Orbitrap)/MSMS/995_77_MSMS.txt
