# Supplementary material for: Novel Ambient Oxidation Trends in Fingerprint Aging Discovered by Kendrick Mass Defect Analysis
Source: ACS Cent Sci. 2022 Sep 21;8(9):1328–35. doi: 10.1021/acscentsci.2c00408 (PMC9523776; doi:10.1021/acscentsci.2c00408)
Supplement: Supplementary file 2 — oc2c00408_si_002.zip [file oc2c00408_si_002.zip › Supporting Data/Readme.txt]

There are two folders in this .zip folder:
 1) "Fresh and 7-day Aged Fingerprint Mass Lists (MALDI-QExactive HF)"
 2) "Paternò-Büchi Mass Lists (MALDI-LTQ Orbitrap)"

	1)The first folder has mass lists that were used to generate the subtracted spectrum in Figure 1a and 1b (S/N>3),
	the KMD plot in Figure 1c (S/N>30), Figure 2a and 2b, Figure 3, Figure 4a in the main text. These mass lists
	also correspond to the spectra in Figure S1 and were used to make Figure S2, Figure S4, Figure S5, Figure S7,
	Figure S8, Figure S9, and Figure S15. "7day_3.txt" corresponds to the 7-day aged fingerprint and the "Fresh_6.txt"
	corresponds to the fresh fingerprint.

	2)The second folder contatins two sub folders:
	 A) "MS"
	 B) "MSMS"

		A) The folder labled "MS" is the full scan MS spectrum of the control fingerprint ("PBrxn_NoUVBP_NaAu.txt") where
		the fingerprint was sprayed with benzophenone without a UVC light source and then sprayed with sodium acetate
		and sputtered with Au as described in the main text and the derivatized fingerprint ("PBrxn_UVBP_NaAu.txt") where
		the fingerprint was sprayed with benzophenone with a UVC light source and then sprayed with sodium acetate
		and sputtered with Au as described in the main text.

		B) The folder labled "MSMS" contains the MS/MS mass lists for the following benzophenone derivatized TGs:
		TG 45:1 = "967_732_MSMS.txt"
		TG 46:1 = "981_747_MSMS.txt"
		TG 47:1 = "995_77_MSMS.txt"
		TG 48:2 = "1007_797_MSMS.txt"
		TG 48:1 = "1009_778_MSMS.txt"
		TG 49:1 = "1023_776_MSMS.txt"
		TG 50:2 = "1035_789_MSMS.txt"  


  
