# Supplementary material for: Novel Ambient Oxidation Trends in Fingerprint Aging Discovered by Kendrick Mass Defect Analysis
Source: ACS Cent Sci. 2022 Sep 21;8(9):1328–35. doi: 10.1021/acscentsci.2c00408 (PMC9523776; doi:10.1021/acscentsci.2c00408)
Supplement: Supplementary file 2 — oc2c00408_si_002.zip [file oc2c00408_si_002.zip › Supporting Data/Fresh and 7-day Aged Fingerprint Mass Lists (MALDI-QExactive HF)/7day_3.txt]

SPECTRUM - MS
7day_Na_3_240K_492ms_500Hz.raw
FTMS + p NSI Full ms [100.0000-1200.0000]
Scan #: 1-578
RT: 0.01-5.00
AV: 578
m/z	Intensity	Relative	Noise
100.0023	0.3	0	1.45
100.00478	0.4	0	1.45
100.00519	0.2	0	1.45
100.0062	0.2	0	1.45
100.00807	0.2	0	1.45
100.0125	0.2	0	1.45
100.01532	0.1	0	1.45
100.01771	0.3	0	1.45
100.0186	0.2	0	1.45
100.02097	0.4	0	1.45
100.02255	0.2	0	1.45
100.02474	0.2	0	1.45
100.02572	0.2	0	1.45
100.02721	0.2	0	1.45
100.02931	0.2	0	1.45
100.0365	0.3	0	1.45
100.04009	0.2	0	1.45
100.0409	0.3	0	1.45
100.04237	0.3	0	1.45
100.0493	0.2	0	1.45
100.0505	0.3	0	1.45
100.05138	0.2	0	1.45
100.05496	0.2	0	1.45
100.0586	0.4	0	1.45
100.07179	0.2	0	1.45
100.07268	0.2	0	1.45
100.08004	0.2	0	1.45
100.08308	0.2	0	1.45
100.08448	0.2	0	1.45
100.08565	0.2	0	1.45
100.08886	0.2	0	1.45
100.08972	0.2	0	1.45
100.09667	0.4	0	1.45
100.09888	0.2	0	1.45
100.10999	0.4	0	1.45
100.11306	0.2	0	1.45
100.11346	0.2	0	1.45
100.11389	0.5	0	1.45
100.11687	0.2	0	1.45
100.12335	0.2	0	1.45
100.12367	0.2	0	1.45
100.12648	0.2	0	1.45
100.12825	0.4	0	1.45
100.13039	0.2	0	1.45
100.13519	0.2	0	1.45
100.1468	0.2	0	1.45
100.14808	0.2	0	1.45
100.14843	0.2	0	1.45
100.15042	0.2	0	1.45
100.15718	0.2	0	1.45
100.15853	0.3	0	1.45
100.1687	0.2	0	1.45
100.17189	0.2	0	1.45
100.17515	0.3	0	1.46
100.17866	0.2	0	1.46
100.18775	0.2	0	1.46
100.19025	0.2	0	1.46
100.1938	0.2	0	1.46
100.19972	0.2	0	1.46
100.20175	0.2	0	1.46
100.20625	0.2	0	1.46
100.20824	0.2	0	1.46
100.21057	0.4	0	1.46
100.21513	0.2	0	1.46
100.21825	0.2	0	1.46
100.21993	0.2	0	1.46
100.22066	0.2	0	1.46
100.22782	0.2	0	1.46
100.23034	0.5	0	1.46
100.24489	0.2	0	1.46
100.24814	0.2	0	1.46
100.25303	0.2	0	1.46
100.25904	0.2	0	1.46
100.26271	0.2	0	1.46
100.26584	0.2	0	1.46
100.26631	0.2	0	1.46
100.27936	0.2	0	1.46
100.28063	0.2	0	1.46
100.28475	0.3	0	1.46
100.29364	0.2	0	1.46
100.30096	0.2	0	1.46
100.3057	0.2	0	1.46
100.31862	0.2	0	1.46
100.32026	0.2	0	1.46
100.3208	0.2	0	1.46
100.32225	0.2	0	1.46
100.32454	0.2	0	1.46
100.32982	0.2	0	1.46
100.33055	0.2	0	1.46
100.3375	0.2	0	1.46
100.34183	0.2	0	1.46
100.34817	0.2	0	1.46
100.35263	0.2	0	1.46
100.35352	0.2	0	1.46
100.35537	0.2	0	1.46
100.35997	0.2	0	1.46
100.37103	0.3	0	1.46
100.37751	0.2	0	1.46
100.37889	0.2	0	1.46
100.38066	0.2	0	1.46
100.38214	0.3	0	1.46
100.38457	0.3	0	1.46
100.38877	0.2	0	1.46
100.38995	0.3	0	1.46
100.3994	0.2	0	1.46
100.40636	0.2	0	1.46
100.40683	0.2	0	1.46
100.41178	0.5	0	1.46
100.41508	0.3	0	1.46
100.41733	0.2	0	1.46
100.42484	0.2	0	1.46
100.42906	0.3	0	1.46
100.43355	0.2	0	1.46
100.43427	0.2	0	1.46
100.4347	0.2	0	1.46
100.44035	0.3	0	1.46
100.44118	0.2	0	1.46
100.44267	0.2	0	1.46
100.44299	0.2	0	1.46
100.44678	0.2	0	1.46
100.45593	0.2	0	1.46
100.45917	0.2	0	1.46
100.47405	0.2	0	1.46
100.47462	0.2	0	1.46
100.48103	0.2	0	1.46
100.48251	0.2	0	1.46
100.48619	0.2	0	1.46
100.49155	0.2	0	1.46
100.49895	0.2	0	1.46
100.49943	0.2	0	1.46
100.50171	0.2	0	1.46
100.50424	0.2	0	1.46
100.50604	0.2	0	1.46
100.5099	0.4	0	1.46
100.51153	0.2	0	1.46
100.51526	0.2	0	1.46
100.51829	0.2	0	1.46
100.52119	0.2	0	1.46
100.5227	0.2	0	1.46
100.52354	0.3	0	1.46
100.52606	0.2	0	1.46
100.52695	0.2	0	1.46
100.52811	0.5	0	1.46
100.52999	0.3	0	1.46
100.53417	0.2	0	1.46
100.54168	0.2	0	1.46
100.54513	0.2	0	1.46
100.54644	0.2	0	1.46
100.54677	0.2	0	1.46
100.5509	0.2	0	1.46
100.55101	0.2	0	1.46
100.55112	0.2	0	1.46
100.55428	0.3	0	1.46
100.55705	0.2	0	1.46
100.56012	0.2	0	1.46
100.56059	0.2	0	1.46
100.56142	0.4	0	1.46
100.56305	0.2	0	1.46
100.56454	0.2	0	1.46
100.56957	0.2	0	1.46
100.57281	0.2	0	1.46
100.57342	0.2	0	1.46
100.57499	0.2	0	1.46
100.57807	0.2	0	1.46
100.58171	0.2	0	1.46
100.58471	0.2	0	1.46
100.59423	0.2	0	1.46
100.59465	0.3	0	1.46
100.59633	0.2	0	1.46
100.60001	0.2	0	1.46
100.60109	0.3	0	1.46
100.60828	0.2	0	1.46
100.61319	0.4	0	1.46
100.61863	0.2	0	1.46
100.62339	0.2	0	1.46
100.6238	0.2	0	1.46
100.62956	0.2	0	1.46
100.63067	0.3	0	1.46
100.63248	0.2	0	1.46
100.63341	0.2	0	1.46
100.6373	0.2	0	1.46
100.6403	0.2	0	1.46
100.64575	0.2	0	1.46
100.64668	0.2	0	1.46
100.64751	0.2	0	1.46
100.65029	0.2	0	1.46
100.65579	0.2	0	1.46
100.65909	0.4	0	1.46
100.66322	0.2	0	1.46
100.66662	0.4	0	1.46
100.66749	0.2	0	1.46
100.671	0.3	0	1.46
100.67645	0.2	0	1.47
100.67751	0.2	0	1.47
100.67903	0.2	0	1.47
100.68363	0.2	0	1.47
100.68482	0.2	0	1.47
100.68908	0.2	0	1.47
100.69332	0.2	0	1.47
100.70098	0.3	0	1.47
100.70262	0.2	0	1.47
100.70547	0.2	0	1.47
100.71	0.2	0	1.47
100.71272	0.2	0	1.47
100.71578	0.2	0	1.47
100.72749	0.2	0	1.47
100.7332	0.2	0	1.47
100.73409	0.2	0	1.47
100.73973	0.2	0	1.47
100.74754	0.2	0	1.47
100.74775	0.2	0	1.47
100.74944	0.2	0	1.47
100.75235	0.2	0	1.47
100.75325	0.2	0	1.47
100.75595	0.2	0	1.47
100.75677	0.2	0	1.47
100.75938	0.2	0	1.47
100.76011	0.2	0	1.47
100.76108	0.2	0	1.47
100.76435	0.2	0	1.47
100.76517	0.3	0	1.47
100.76599	0.2	0	1.47
100.76807	0.3	0	1.47
100.77005	0.2	0	1.47
100.78106	0.2	0	1.47
100.78736	0.2	0	1.47
100.79341	0.2	0	1.47
100.79529	0.2	0	1.47
100.79697	0.2	0	1.47
100.79987	0.2	0	1.47
100.8005	0.2	0	1.47
100.80086	0.2	0	1.47
100.80134	0.2	0	1.47
100.80538	0.2	0	1.47
100.82074	0.2	0	1.47
100.82232	0.4	0	1.47
100.82586	0.2	0	1.47
100.83939	0.2	0	1.47
100.84078	0.3	0	1.47
100.84353	0.2	0	1.47
100.84632	0.3	0	1.47
100.85494	0.2	0	1.47
100.85678	0.2	0	1.47
100.85775	0.2	0	1.47
100.8582	0.2	0	1.47
100.86454	0.2	0	1.47
100.86608	0.2	0	1.47
100.87139	0.2	0	1.47
100.87479	0.2	0	1.47
100.8767	0.2	0	1.47
100.8774	0.2	0	1.47
100.88005	0.2	0	1.47
100.8856	0.2	0	1.47
100.88801	0.2	0	1.47
100.89036	0.2	0	1.47
100.89292	0.3	0	1.47
100.89506	0.2	0	1.47
100.90346	0.2	0	1.47
100.90444	0.2	0	1.47
100.91086	0.3	0	1.47
100.91157	0.2	0	1.47
100.91209	0.2	0	1.47
100.91398	0.2	0	1.47
100.91546	0.2	0	1.47
100.91602	0.2	0	1.47
100.9218	0.2	0	1.47
100.92356	0.2	0	1.47
100.92642	0.2	0	1.47
100.93123	0.2	0	1.47
100.93151	0.3	0	1.47
100.93304	0.2	0	1.47
100.93462	0.3	0	1.47
100.93991	0.2	0	1.47
100.94376	0.2	0	1.47
100.95526	0.2	0	1.47
100.96044	0.2	0	1.47
100.96967	0.3	0	1.47
100.97129	0.2	0	1.47
100.98087	0.2	0	1.47
100.98149	0.2	0	1.47
100.98539	0.3	0	1.47
100.98624	0.2	0	1.47
100.99113	0.2	0	1.47
100.99543	0.2	0	1.47
100.99632	0.2	0	1.47
101.00852	0.2	0	1.47
101.0088	0.2	0	1.47
101.00945	0.2	0	1.47
101.01288	0.2	0	1.47
101.02104	0.2	0	1.47
101.0226	0.3	0	1.47
101.02342	0.6	0	1.47
101.02861	0.2	0	1.47
101.03625	0.2	0	1.47
101.03794	0.2	0	1.47
101.04139	0.2	0	1.47
101.04214	0.2	0	1.47
101.05886	0.2	0	1.47
101.06122	0.2	0	1.47
101.06149	0.2	0	1.47
101.06179	0.2	0	1.47
101.06304	0.2	0	1.47
101.06315	0.2	0	1.47
101.0633	0.2	0	1.47
101.06775	0.2	0	1.47
101.07278	0.2	0	1.47
101.07358	0.2	0	1.47
101.076	0.3	0	1.47
101.07684	0.2	0	1.47
101.07939	0.2	0	1.47
101.08021	0.2	0	1.47
101.09295	0.2	0	1.47
101.09496	0.2	0	1.47
101.09733	0.2	0	1.47
101.10025	0.2	0	1.47
101.10313	0.1	0	1.47
101.1043	0.2	0	1.47
101.10668	0.3	0	1.47
101.10782	0.2	0	1.47
101.11214	0.2	0	1.47
101.11412	0.2	0	1.47
101.11529	0.2	0	1.47
101.11719	0.2	0	1.47
101.11911	0.2	0	1.47
101.12164	0.2	0	1.47
101.13146	0.2	0	1.47
101.14064	0.2	0	1.47
101.14229	0.2	0	1.47
101.14428	0.2	0	1.47
101.1557	0.2	0	1.47
101.15812	0.2	0	1.47
101.15932	0.2	0	1.47
101.17194	0.2	0	1.47
101.17541	0.2	0	1.47
101.17623	0.2	0	1.47
101.17751	0.2	0	1.47
101.18092	0.4	0	1.48
101.18732	0.3	0	1.48
101.18805	0.2	0	1.48
101.18858	0.3	0	1.48
101.19223	0.2	0	1.48
101.19681	0.2	0	1.48
101.19809	0.2	0	1.48
101.19889	0.2	0	1.48
101.20128	0.2	0	1.48
101.20185	0.2	0	1.48
101.20255	0.2	0	1.48
101.20335	0.2	0	1.48
101.21625	0.2	0	1.48
101.22094	0.2	0	1.48
101.22751	0.2	0	1.48
101.23295	0.2	0	1.48
101.23341	0.3	0	1.48
101.23668	0.2	0	1.48
101.24048	0.3	0	1.48
101.24214	0.2	0	1.48
101.24264	0.2	0	1.48
101.24998	0.2	0	1.48
101.25249	0.2	0	1.48
101.25321	0.2	0	1.48
101.25548	0.2	0	1.48
101.26123	0.2	0	1.48
101.26283	0.2	0	1.48
101.26709	0.2	0	1.48
101.26799	0.3	0	1.48
101.26869	0.2	0	1.48
101.27025	0.2	0	1.48
101.27385	0.3	0	1.48
101.27449	0.2	0	1.48
101.2779	0.2	0	1.48
101.29007	0.2	0	1.48
101.29899	0.2	0	1.48
101.30106	0.3	0	1.48
101.30131	0.3	0	1.48
101.30995	0.2	0	1.48
101.31316	0.2	0	1.48
101.31892	0.2	0	1.48
101.32513	0.2	0	1.48
101.32732	0.2	0	1.48
101.33018	0.4	0	1.48
101.33293	0.2	0	1.48
101.33349	0.2	0	1.48
101.33559	0.2	0	1.48
101.33824	0.2	0	1.48
101.34582	0.2	0	1.48
101.34755	0.2	0	1.48
101.34823	0.2	0	1.48
101.35881	0.2	0	1.48
101.36434	0.2	0	1.48
101.36989	0.2	0	1.48
101.37021	0.2	0	1.48
101.37964	0.2	0	1.48
101.3823	0.2	0	1.48
101.38399	0.2	0	1.48
101.39493	0.2	0	1.48
101.39676	0.4	0	1.48
101.39731	0.2	0	1.48
101.40305	0.1	0	1.48
101.40443	0.2	0	1.48
101.40488	0.2	0	1.48
101.40577	0.2	0	1.48
101.40741	0.2	0	1.48
101.41305	0.2	0	1.48
101.41346	0.2	0	1.48
101.41703	0.2	0	1.48
101.41742	0.2	0	1.48
101.42017	0.2	0	1.48
101.43917	0.2	0	1.48
101.44203	0.2	0	1.48
101.44958	0.2	0	1.48
101.45012	0.2	0	1.48
101.45178	0.2	0	1.48
101.45304	0.2	0	1.48
101.45741	0.3	0	1.48
101.4616	0.2	0	1.48
101.46622	0.3	0	1.48
101.46692	0.2	0	1.48
101.46732	0.2	0	1.48
101.46885	0.2	0	1.48
101.46934	0.2	0	1.48
101.47183	0.3	0	1.48
101.47201	0.2	0	1.48
101.47251	0.2	0	1.48
101.4749	0.2	0	1.48
101.47564	0.2	0	1.48
101.47991	0.2	0	1.48
101.48302	0.2	0	1.48
101.48621	0.2	0	1.48
101.48942	0.3	0	1.48
101.49024	0.2	0	1.48
101.49085	0.4	0	1.48
101.49491	0.4	0	1.48
101.4964	0.2	0	1.48
101.49855	0.2	0	1.48
101.49891	0.2	0	1.48
101.50194	0.2	0	1.48
101.5039	0.2	0	1.48
101.50673	0.2	0	1.48
101.51101	0.4	0	1.48
101.51422	0.2	0	1.48
101.5171	0.2	0	1.48
101.52505	0.2	0	1.48
101.5303	0.2	0	1.48
101.54138	0.2	0	1.48
101.54295	0.2	0	1.48
101.54434	0.2	0	1.48
101.54865	0.2	0	1.48
101.56904	0.2	0	1.48
101.57087	0.3	0	1.48
101.5722	0.2	0	1.48
101.57409	0.2	0	1.48
101.57963	0.2	0	1.48
101.58158	0.2	0	1.48
101.58872	0.2	0	1.48
101.59056	0.2	0	1.48
101.59483	0.3	0	1.48
101.59729	0.2	0	1.48
101.59785	0.2	0	1.48
101.59919	0.2	0	1.48
101.60016	0.2	0	1.48
101.60094	0.2	0	1.48
101.60222	0.2	0	1.48
101.60424	0.2	0	1.48
101.60724	0.2	0	1.48
101.60809	0.2	0	1.48
101.61193	0.2	0	1.48
101.61293	0.3	0	1.48
101.61502	0.3	0	1.48
101.6219	0.3	0	1.48
101.62994	0.2	0	1.48
101.6309	0.2	0	1.48
101.6318	0.2	0	1.48
101.63466	0.2	0	1.48
101.63655	0.2	0	1.48
101.64035	0.4	0	1.48
101.64101	0.2	0	1.48
101.64137	0.2	0	1.48
101.64357	0.2	0	1.48
101.646	0.2	0	1.48
101.64766	0.2	0	1.48
101.65032	0.2	0	1.48
101.65165	0.2	0	1.48
101.65442	0.2	0	1.48
101.66053	0.2	0	1.48
101.66435	0.2	0	1.48
101.6667	0.2	0	1.48
101.66762	0.2	0	1.48
101.67208	0.2	0	1.48
101.67257	0.2	0	1.48
101.67325	0.3	0	1.48
101.67596	0.2	0	1.48
101.67745	0.2	0	1.48
101.68145	0.2	0	1.49
101.68209	0.2	0	1.49
101.68347	0.3	0	1.49
101.68447	0.4	0	1.49
101.69703	0.3	0	1.49
101.69761	0.2	0	1.49
101.69919	0.2	0	1.49
101.71518	0.2	0	1.49
101.72239	0.2	0	1.49
101.72563	0.2	0	1.49
101.72939	0.2	0	1.49
101.73706	0.5	0	1.49
101.73738	0.2	0	1.49
101.74505	0.2	0	1.49
101.74725	0.2	0	1.49
101.75731	0.2	0	1.49
101.75766	0.2	0	1.49
101.76392	0.2	0	1.49
101.7658	0.2	0	1.49
101.76835	0.3	0	1.49
101.77019	0.3	0	1.49
101.77502	0.3	0	1.49
101.77872	0.2	0	1.49
101.78013	0.2	0	1.49
101.78328	0.2	0	1.49
101.79313	0.2	0	1.49
101.80046	0.2	0	1.49
101.80547	0.2	0	1.49
101.80961	0.2	0	1.49
101.81184	0.2	0	1.49
101.81436	0.2	0	1.49
101.81448	0.2	0	1.49
101.81461	0.2	0	1.49
101.81523	0.5	0	1.49
101.81574	0.2	0	1.49
101.81834	0.2	0	1.49
101.82117	0.2	0	1.49
101.82479	0.2	0	1.49
101.82802	0.2	0	1.49
101.82933	0.2	0	1.49
101.83496	0.3	0	1.49
101.83858	0.3	0	1.49
101.84021	0.2	0	1.49
101.84334	0.2	0	1.49
101.84662	0.2	0	1.49
101.85353	0.2	0	1.49
101.85483	0.2	0	1.49
101.85742	0.2	0	1.49
101.86178	0.3	0	1.49
101.86702	0.2	0	1.49
101.87817	0.5	0	1.49
101.87884	0.2	0	1.49
101.88195	0.2	0	1.49
101.8876	0.2	0	1.49
101.88794	0.3	0	1.49
101.89407	0.2	0	1.49
101.89698	0.2	0	1.49
101.8981	0.2	0	1.49
101.89859	0.3	0	1.49
101.90239	0.2	0	1.49
101.90342	0.2	0	1.49
101.90505	0.4	0	1.49
101.90584	0.2	0	1.49
101.90776	0.2	0	1.49
101.90922	0.2	0	1.49
101.91317	0.2	0	1.49
101.9157	0.4	0	1.49
101.91708	0.2	0	1.49
101.92772	0.2	0	1.49
101.92964	0.2	0	1.49
101.93438	0.2	0	1.49
101.93471	0.2	0	1.49
101.9469	0.2	0	1.49
101.94994	0.3	0	1.49
101.95079	0.2	0	1.49
101.95154	0.3	0	1.49
101.9621	0.2	0	1.49
101.96529	0.2	0	1.49
101.9677	0.3	0	1.49
101.97421	0.2	0	1.49
101.97431	0.2	0	1.49
101.97448	0.2	0	1.49
101.9748	0.2	0	1.49
101.97844	0.2	0	1.49
101.9823	0.2	0	1.49
101.98261	0.2	0	1.49
101.98462	0.2	0	1.49
101.98809	0.2	0	1.49
101.99082	0.2	0	1.49
101.99211	0.2	0	1.49
101.99296	0.2	0	1.49
101.99344	0.2	0	1.49
101.99547	0.2	0	1.49
101.99908	0.2	0	1.49
102.0015	0.2	0	1.49
102.00462	0.5	0	1.49
102.01021	0.2	0	1.49
102.01127	0.2	0	1.49
102.01734	0.2	0	1.49
102.02318	0.2	0	1.49
102.02384	0.2	0	1.49
102.02662	0.2	0	1.49
102.03164	0.2	0	1.49
102.03199	0.3	0	1.49
102.03386	0.2	0	1.49
102.03557	0.2	0	1.49
102.03598	0.2	0	1.49
102.0519	0.2	0	1.49
102.05377	0.2	0	1.49
102.05716	0.2	0	1.49
102.05987	0.2	0	1.49
102.06901	0.2	0	1.49
102.07059	0.2	0	1.49
102.07469	0.2	0	1.49
102.07763	0.3	0	1.49
102.08358	0.2	0	1.49
102.08741	0.2	0	1.49
102.08938	0.3	0	1.49
102.09355	0.2	0	1.49
102.09398	0.2	0	1.49
102.09777	0.3	0	1.49
102.11067	0.2	0	1.49
102.11607	0.2	0	1.49
102.12624	0.2	0	1.49
102.12943	0.2	0	1.49
102.13011	0.2	0	1.49
102.1308	0.2	0	1.49
102.13801	0.2	0	1.49
102.1416	0.2	0	1.49
102.14571	0.3	0	1.49
102.14795	0.2	0	1.49
102.14828	0.2	0	1.49
102.15359	0.2	0	1.49
102.15535	0.2	0	1.49
102.15558	0.2	0	1.49
102.16356	0.2	0	1.49
102.16431	0.3	0	1.49
102.16513	0.2	0	1.49
102.16874	0.2	0	1.49
102.18219	0.3	0	1.49
102.18782	0.3	0	1.5
102.18915	0.2	0	1.5
102.19213	0.2	0	1.5
102.19271	0.2	0	1.5
102.19361	0.2	0	1.5
102.19684	0.2	0	1.5
102.20133	0.3	0	1.5
102.20355	0.3	0	1.5
102.20578	0.2	0	1.5
102.20624	0.2	0	1.5
102.20697	0.2	0	1.5
102.21197	0.2	0	1.5
102.21285	0.2	0	1.5
102.21595	0.3	0	1.5
102.21649	0.2	0	1.5
102.21882	0.2	0	1.5
102.21973	0.3	0	1.5
102.22152	0.2	0	1.5
102.22367	0.2	0	1.5
102.22421	0.3	0	1.5
102.22457	0.2	0	1.5
102.22653	0.3	0	1.5
102.23922	0.2	0	1.5
102.24054	0.2	0	1.5
102.25136	0.4	0	1.5
102.25644	0.2	0	1.5
102.25849	0.2	0	1.5
102.2628	0.2	0	1.5
102.26913	0.2	0	1.5
102.2724	0.2	0	1.5
102.27601	0.2	0	1.5
102.27915	0.2	0	1.5
102.28271	0.2	0	1.5
102.28391	0.2	0	1.5
102.28647	0.2	0	1.5
102.29251	0.2	0	1.5
102.29458	0.2	0	1.5
102.29669	0.2	0	1.5
102.29848	0.2	0	1.5
102.3009	0.2	0	1.5
102.30365	0.3	0	1.5
102.3041	0.2	0	1.5
102.30521	0.3	0	1.5
102.30562	0.2	0	1.5
102.3168	0.3	0	1.5
102.31739	0.2	0	1.5
102.31944	0.2	0	1.5
102.32098	0.2	0	1.5
102.32603	0.2	0	1.5
102.32737	0.2	0	1.5
102.33091	0.2	0	1.5
102.33826	0.3	0	1.5
102.33939	0.4	0	1.5
102.34176	0.2	0	1.5
102.34391	0.2	0	1.5
102.34501	0.2	0	1.5
102.34591	0.2	0	1.5
102.34987	0.2	0	1.5
102.35109	0.5	0	1.5
102.35356	0.2	0	1.5
102.35451	0.3	0	1.5
102.35617	0.2	0	1.5
102.35831	0.2	0	1.5
102.36073	0.3	0	1.5
102.36191	0.2	0	1.5
102.36681	0.2	0	1.5
102.36967	0.3	0	1.5
102.3705	0.3	0	1.5
102.37744	0.3	0	1.5
102.3792	0.2	0	1.5
102.38363	0.3	0	1.5
102.38636	0.3	0	1.5
102.38832	0.2	0	1.5
102.38984	0.2	0	1.5
102.39281	0.4	0	1.5
102.40117	0.2	0	1.5
102.40934	0.3	0	1.5
102.41167	0.2	0	1.5
102.4165	0.2	0	1.5
102.41686	0.2	0	1.5
102.41903	0.2	0	1.5
102.43245	0.3	0	1.5
102.43748	0.2	0	1.5
102.44186	0.2	0	1.5
102.44318	0.2	0	1.5
102.44352	0.2	0	1.5
102.44539	0.2	0	1.5
102.44835	0.2	0	1.5
102.44979	0.2	0	1.5
102.45172	0.2	0	1.5
102.45235	0.3	0	1.5
102.45424	0.2	0	1.5
102.45998	0.3	0	1.5
102.46188	0.2	0	1.5
102.46409	0.2	0	1.5
102.46592	0.3	0	1.5
102.46823	0.2	0	1.5
102.46928	0.3	0	1.5
102.47046	0.2	0	1.5
102.47235	0.3	0	1.5
102.47365	0.2	0	1.5
102.48628	0.3	0	1.5
102.50106	0.2	0	1.5
102.50703	0.2	0	1.5
102.50915	0.2	0	1.5
102.5185	0.2	0	1.5
102.52036	0.2	0	1.5
102.52191	0.7	0	1.5
102.52429	0.2	0	1.5
102.52834	0.2	0	1.5
102.5301	0.2	0	1.5
102.53584	0.2	0	1.5
102.53875	0.2	0	1.5
102.53928	0.2	0	1.5
102.54192	0.3	0	1.5
102.5424	0.2	0	1.5
102.54539	0.2	0	1.5
102.54637	0.2	0	1.5
102.55492	0.2	0	1.5
102.55633	0.2	0	1.5
102.55795	0.2	0	1.5
102.56482	0.2	0	1.5
102.56823	0.2	0	1.5
102.56839	0.2	0	1.5
102.56917	0.2	0	1.5
102.57187	0.2	0	1.5
102.57758	0.2	0	1.5
102.5829	0.3	0	1.5
102.58524	0.2	0	1.5
102.58827	0.2	0	1.5
102.59536	0.2	0	1.5
102.59633	0.3	0	1.5
102.60025	0.2	0	1.5
102.60401	0.3	0	1.5
102.60445	0.2	0	1.5
102.60543	0.3	0	1.5
102.60613	0.2	0	1.5
102.60661	0.2	0	1.5
102.60755	0.2	0	1.5
102.60794	0.2	0	1.5
102.60915	0.2	0	1.5
102.61245	0.2	0	1.5
102.61522	0.2	0	1.5
102.61774	0.4	0	1.5
102.62243	0.2	0	1.5
102.62434	0.2	0	1.5
102.62557	0.2	0	1.5
102.63004	0.2	0	1.5
102.63387	0.2	0	1.5
102.63758	0.2	0	1.5
102.63867	0.2	0	1.5
102.64334	0.3	0	1.5
102.64363	0.2	0	1.5
102.64476	0.2	0	1.5
102.64623	0.2	0	1.5
102.64731	0.2	0	1.5
102.64854	0.2	0	1.5
102.65097	0.2	0	1.5
102.65495	0.3	0	1.5
102.65832	0.3	0	1.5
102.66151	0.2	0	1.5
102.67595	0.2	0	1.5
102.67638	0.3	0	1.5
102.67654	0.4	0	1.5
102.67754	0.7	0	1.5
102.6785	0.2	0	1.5
102.68428	0.2	0	1.5
102.68951	0.2	0	1.51
102.69717	0.2	0	1.51
102.69829	0.2	0	1.51
102.70013	0.2	0	1.51
102.70137	0.3	0	1.51
102.70367	0.2	0	1.51
102.70416	0.2	0	1.51
102.70645	0.3	0	1.51
102.71204	0.5	0	1.51
102.71707	0.3	0	1.51
102.71839	0.2	0	1.51
102.72174	0.3	0	1.51
102.72252	0.2	0	1.51
102.72688	0.2	0	1.51
102.72798	0.2	0	1.51
102.72839	0.2	0	1.51
102.73091	0.2	0	1.51
102.73463	0.2	0	1.51
102.73541	0.3	0	1.51
102.73671	0.2	0	1.51
102.7384	0.2	0	1.51
102.74446	0.2	0	1.51
102.75102	0.2	0	1.51
102.7537	0.2	0	1.51
102.75455	0.2	0	1.51
102.76143	0.2	0	1.51
102.76219	0.2	0	1.51
102.76536	0.2	0	1.51
102.76767	0.2	0	1.51
102.77202	0.3	0	1.51
102.7769	0.3	0	1.51
102.78346	0.2	0	1.51
102.7851	0.2	0	1.51
102.79146	0.3	0	1.51
102.79193	0.2	0	1.51
102.79513	0.2	0	1.51
102.79529	0.2	0	1.51
102.79542	0.2	0	1.51
102.79575	0.2	0	1.51
102.79628	0.2	0	1.51
102.79719	0.2	0	1.51
102.80096	0.3	0	1.51
102.80655	0.3	0	1.51
102.81564	0.2	0	1.51
102.81677	0.2	0	1.51
102.81914	0.2	0	1.51
102.81955	0.2	0	1.51
102.82215	0.2	0	1.51
102.82333	0.2	0	1.51
102.82501	0.2	0	1.51
102.82839	0.4	0	1.51
102.82928	0.2	0	1.51
102.83473	0.2	0	1.51
102.83784	0.2	0	1.51
102.83954	0.2	0	1.51
102.84314	0.2	0	1.51
102.8453	0.2	0	1.51
102.8474	0.2	0	1.51
102.84882	0.2	0	1.51
102.85486	0.3	0	1.51
102.85541	0.2	0	1.51
102.85639	0.4	0	1.51
102.85786	0.2	0	1.51
102.86582	0.4	0	1.51
102.87128	0.5	0	1.51
102.87352	0.2	0	1.51
102.87864	0.2	0	1.51
102.8834	0.2	0	1.51
102.88489	0.3	0	1.51
102.88584	0.2	0	1.51
102.88774	0.2	0	1.51
102.88865	0.3	0	1.51
102.88935	0.2	0	1.51
102.89206	0.2	0	1.51
102.89317	0.4	0	1.51
102.89376	0.3	0	1.51
102.89417	0.2	0	1.51
102.90204	0.2	0	1.51
102.9024	0.2	0	1.51
102.9037	0.2	0	1.51
102.90434	0.2	0	1.51
102.90664	0.2	0	1.51
102.90861	0.2	0	1.51
102.90939	0.3	0	1.51
102.91146	0.2	0	1.51
102.91574	0.3	0	1.51
102.91686	0.2	0	1.51
102.91938	0.2	0	1.51
102.91974	0.3	0	1.51
102.92241	0.2	0	1.51
102.92359	0.3	0	1.51
102.92613	0.2	0	1.51
102.93215	0.2	0	1.51
102.93254	0.5	0	1.51
102.93549	0.2	0	1.51
102.93721	0.2	0	1.51
102.93973	0.2	0	1.51
102.94437	0.2	0	1.51
102.94501	0.2	0	1.51
102.94538	0.3	0	1.51
102.94581	0.2	0	1.51
102.94728	0.2	0	1.51
102.94974	0.2	0	1.51
102.95085	0.2	0	1.51
102.9517	0.5	0	1.51
102.9524	0.4	0	1.51
102.95345	0.2	0	1.51
102.95795	0.2	0	1.51
102.95848	0.3	0	1.51
102.96031	0.2	0	1.51
102.96127	0.3	0	1.51
102.96339	0.3	0	1.51
102.96397	0.2	0	1.51
102.96477	0.2	0	1.51
102.96582	0.2	0	1.51
102.9676	0.2	0	1.51
102.97046	0.2	0	1.51
102.97405	0.2	0	1.51
102.97453	0.2	0	1.51
102.97753	0.3	0	1.51
102.97861	0.3	0	1.51
102.97959	0.2	0	1.51
102.98252	0.2	0	1.51
102.98404	0.2	0	1.51
102.98605	0.3	0	1.51
102.98779	0.2	0	1.51
102.98824	0.2	0	1.51
102.99068	0.2	0	1.51
102.99153	0.2	0	1.51
102.99828	0.2	0	1.51
103.00008	0.2	0	1.51
103.00234	0.2	0	1.51
103.00615	0.3	0	1.51
103.00738	0.2	0	1.51
103.00794	0.2	0	1.51
103.00868	0.4	0	1.51
103.00927	0.2	0	1.51
103.01171	0.3	0	1.51
103.01228	0.2	0	1.51
103.01327	0.2	0	1.51
103.01592	0.2	0	1.51
103.01712	0.2	0	1.51
103.02171	0.2	0	1.51
103.02509	0.3	0	1.51
103.02614	0.3	0	1.51
103.02719	0.2	0	1.51
103.02793	0.3	0	1.51
103.02897	0.3	0	1.51
103.02923	0.4	0	1.51
103.03168	0.2	0	1.51
103.03299	0.2	0	1.51
103.03388	0.2	0	1.51
103.03449	0.2	0	1.51
103.03552	0.3	0	1.51
103.03634	0.3	0	1.51
103.03834	0.3	0	1.51
103.04133	0.2	0	1.51
103.04381	0.2	0	1.51
103.04577	0.3	0	1.51
103.04635	0.2	0	1.51
103.04851	0.3	0	1.51
103.05045	0.2	0	1.51
103.05147	0.2	0	1.51
103.05215	0.2	0	1.51
103.05464	0.7	0	1.51
103.05494	0.3	0	1.51
103.05552	0.2	0	1.51
103.05653	0.2	0	1.51
103.05803	0.2	0	1.51
103.05936	0.2	0	1.51
103.06141	0.2	0	1.51
103.06224	0.2	0	1.51
103.06357	0.3	0	1.51
103.06684	0.2	0	1.51
103.06694	0.2	0	1.51
103.06711	0.3	0	1.51
103.06802	0.2	0	1.51
103.06864	0.3	0	1.51
103.06991	0.2	0	1.51
103.07152	0.3	0	1.51
103.07187	0.2	0	1.51
103.07335	0.3	0	1.51
103.0755	0.5	0	1.51
103.07652	0.2	0	1.51
103.07869	0.2	0	1.51
103.08051	0.2	0	1.51
103.08183	0.2	0	1.51
103.0822	0.2	0	1.51
103.08365	0.2	0	1.51
103.0877	0.3	0	1.51
103.08965	0.2	0	1.51
103.09111	0.5	0	1.51
103.09288	0.2	0	1.51
103.09463	0.2	0	1.51
103.09535	0.4	0	1.51
103.09578	0.2	0	1.51
103.09956	0.2	0	1.51
103.10087	0.4	0	1.51
103.10175	0.2	0	1.51
103.10332	0.3	0	1.51
103.10554	0.2	0	1.51
103.10567	0.2	0	1.51
103.10578	0.2	0	1.51
103.10629	0.2	0	1.51
103.10671	0.2	0	1.51
103.10902	0.2	0	1.51
103.114	0.2	0	1.51
103.11655	0.2	0	1.51
103.11846	0.2	0	1.51
103.11874	0.2	0	1.51
103.11936	0.1	0	1.51
103.11997	0.2	0	1.51
103.1211	0.2	0	1.51
103.12329	0.2	0	1.51
103.12368	0.4	0	1.51
103.12476	0.6	0	1.51
103.12621	0.2	0	1.51
103.12786	0.2	0	1.51
103.12899	0.2	0	1.51
103.12967	0.2	0	1.51
103.13025	0.2	0	1.51
103.13236	0.2	0	1.51
103.1345	0.3	0	1.51
103.13798	0.2	0	1.51
103.14021	0.2	0	1.51
103.14059	0.4	0	1.51
103.1479	0.2	0	1.51
103.15313	0.4	0	1.51
103.15353	0.4	0	1.51
103.15577	0.5	0	1.51
103.15625	0.2	0	1.51
103.15905	0.2	0	1.51
103.16006	0.2	0	1.51
103.16099	0.2	0	1.51
103.16148	0.4	0	1.51
103.16308	0.2	0	1.51
103.16322	0.2	0	1.51
103.16347	0.3	0	1.51
103.16362	0.4	0	1.51
103.16652	0.2	0	1.51
103.16743	0.4	0	1.51
103.16827	0.2	0	1.51
103.17056	0.3	0	1.51
103.1752	0.2	0	1.51
103.18055	0.2	0	1.51
103.18248	0.2	0	1.51
103.18649	0.2	0	1.51
103.18776	0.2	0	1.51
103.18901	0.2	0	1.51
103.1983	0.2	0	1.52
103.19982	0.2	0	1.52
103.20315	0.3	0	1.52
103.20767	0.3	0	1.52
103.2086	0.3	0	1.52
103.21246	0.3	0	1.52
103.22074	0.2	0	1.52
103.22207	0.2	0	1.52
103.22358	0.2	0	1.52
103.22817	0.2	0	1.52
103.23201	0.2	0	1.52
103.23935	0.2	0	1.52
103.24447	0.2	0	1.52
103.24531	0.2	0	1.52
103.24814	0.2	0	1.52
103.2516	0.2	0	1.52
103.25205	0.4	0	1.52
103.25298	0.2	0	1.52
103.25701	0.2	0	1.52
103.2575	0.3	0	1.52
103.25918	0.3	0	1.52
103.25953	0.2	0	1.52
103.27213	0.2	0	1.52
103.27258	0.2	0	1.52
103.27516	0.2	0	1.52
103.2784	0.2	0	1.52
103.28075	0.2	0	1.52
103.28108	0.2	0	1.52
103.28165	0.2	0	1.52
103.28365	0.3	0	1.52
103.28743	0.2	0	1.52
103.28799	0.1	0	1.52
103.29123	0.2	0	1.52
103.29284	0.2	0	1.52
103.29369	0.2	0	1.52
103.29526	0.2	0	1.52
103.29857	0.2	0	1.52
103.30177	0.3	0	1.52
103.3053	0.3	0	1.52
103.30897	0.2	0	1.52
103.31245	0.2	0	1.52
103.31373	0.5	0	1.52
103.31821	0.2	0	1.52
103.31861	0.2	0	1.52
103.32288	0.2	0	1.52
103.32628	0.5	0	1.52
103.32928	0.2	0	1.52
103.33185	0.4	0	1.52
103.33576	0.2	0	1.52
103.33901	0.2	0	1.52
103.34759	0.2	0	1.52
103.35125	0.2	0	1.52
103.35337	0.2	0	1.52
103.35569	0.2	0	1.52
103.36064	0.2	0	1.52
103.36121	0.5	0	1.52
103.36882	0.2	0	1.52
103.3708	0.2	0	1.52
103.373	0.2	0	1.52
103.37494	0.2	0	1.52
103.3775	0.2	0	1.52
103.3807	0.2	0	1.52
103.382	0.2	0	1.52
103.38555	0.2	0	1.52
103.39431	0.4	0	1.52
103.39576	0.2	0	1.52
103.39612	0.2	0	1.52
103.39745	0.2	0	1.52
103.39824	0.2	0	1.52
103.39949	0.3	0	1.52
103.40077	0.2	0	1.52
103.40124	0.3	0	1.52
103.40341	0.3	0	1.52
103.40863	0.2	0	1.52
103.41191	0.3	0	1.52
103.41523	0.2	0	1.52
103.41556	0.2	0	1.52
103.41813	0.2	0	1.52
103.41997	0.2	0	1.52
103.42171	0.2	0	1.52
103.42412	0.2	0	1.52
103.42837	0.2	0	1.52
103.42937	0.2	0	1.52
103.4323	0.4	0	1.52
103.43457	0.2	0	1.52
103.43585	0.2	0	1.52
103.44671	0.2	0	1.52
103.44749	0.2	0	1.52
103.45006	0.3	0	1.52
103.45202	0.2	0	1.52
103.45483	0.2	0	1.52
103.45826	0.2	0	1.52
103.46012	0.2	0	1.52
103.46175	0.2	0	1.52
103.46255	0.2	0	1.52
103.46579	0.2	0	1.52
103.47279	0.2	0	1.52
103.47828	0.2	0	1.52
103.48102	0.2	0	1.52
103.48357	0.2	0	1.52
103.48454	0.3	0	1.52
103.4882	0.2	0	1.52
103.49353	0.2	0	1.52
103.49707	0.2	0	1.52
103.50309	0.2	0	1.52
103.51034	0.2	0	1.52
103.51515	0.2	0	1.52
103.51556	0.3	0	1.52
103.52544	0.2	0	1.52
103.5329	0.2	0	1.52
103.53543	0.2	0	1.52
103.53887	0.3	0	1.52
103.54766	0.2	0	1.52
103.55209	0.2	0	1.52
103.55397	0.2	0	1.52
103.55587	0.2	0	1.52
103.55724	0.3	0	1.52
103.56281	0.3	0	1.52
103.5642	0.2	0	1.52
103.56742	0.2	0	1.52
103.56867	0.2	0	1.52
103.57505	0.2	0	1.52
103.58161	0.2	0	1.52
103.58467	0.2	0	1.52
103.58627	0.3	0	1.52
103.59229	0.3	0	1.52
103.5965	0.3	0	1.52
103.59818	0.2	0	1.52
103.60301	0.2	0	1.52
103.60411	0.2	0	1.52
103.60907	0.2	0	1.52
103.61319	0.2	0	1.52
103.62107	0.2	0	1.52
103.62244	0.3	0	1.52
103.62459	0.2	0	1.52
103.62582	0.2	0	1.52
103.62893	0.2	0	1.52
103.63909	0.2	0	1.52
103.64788	0.4	0	1.52
103.65818	0.3	0	1.52
103.66266	0.2	0	1.52
103.6635	0.2	0	1.52
103.66501	0.2	0	1.52
103.66834	0.3	0	1.52
103.6693	0.2	0	1.52
103.67018	0.2	0	1.52
103.67644	0.2	0	1.52
103.67774	0.2	0	1.52
103.67805	0.2	0	1.52
103.68639	0.2	0	1.52
103.68702	0.2	0	1.52
103.69222	0.3	0	1.52
103.69263	0.3	0	1.52
103.70072	0.2	0	1.53
103.70134	0.2	0	1.53
103.70481	0.2	0	1.53
103.70999	0.2	0	1.53
103.71133	0.2	0	1.53
103.71352	0.3	0	1.53
103.71721	0.2	0	1.53
103.71824	0.3	0	1.53
103.71878	0.2	0	1.53
103.71971	0.2	0	1.53
103.72095	0.2	0	1.53
103.72198	0.2	0	1.53
103.72749	0.2	0	1.53
103.73223	0.2	0	1.53
103.7336	0.3	0	1.53
103.74761	0.2	0	1.53
103.75401	0.2	0	1.53
103.75742	0.2	0	1.53
103.75791	0.2	0	1.53
103.75809	0.2	0	1.53
103.75819	0.2	0	1.53
103.75855	0.2	0	1.53
103.76075	0.2	0	1.53
103.76237	0.2	0	1.53
103.76469	0.5	0	1.53
103.76531	0.3	0	1.53
103.76824	0.2	0	1.53
103.77096	0.2	0	1.53
103.77706	0.2	0	1.53
103.77777	0.2	0	1.53
103.78066	0.2	0	1.53
103.78196	0.2	0	1.53
103.78283	0.2	0	1.53
103.78463	0.2	0	1.53
103.78534	0.2	0	1.53
103.78642	0.2	0	1.53
103.79569	0.3	0	1.53
103.81513	0.2	0	1.53
103.81564	0.2	0	1.53
103.82335	0.3	0	1.53
103.83954	0.2	0	1.53
103.84238	0.2	0	1.53
103.84355	0.2	0	1.53
103.84413	0.2	0	1.53
103.84799	0.3	0	1.53
103.85059	0.2	0	1.53
103.85316	0.2	0	1.53
103.85375	0.2	0	1.53
103.85902	0.2	0	1.53
103.86539	0.2	0	1.53
103.87163	0.2	0	1.53
103.87198	0.2	0	1.53
103.87934	0.3	0	1.53
103.88866	0.2	0	1.53
103.89299	0.2	0	1.53
103.89471	0.2	0	1.53
103.89706	0.3	0	1.53
103.90201	0.2	0	1.53
103.90713	0.2	0	1.53
103.90772	0.2	0	1.53
103.90829	0.2	0	1.53
103.90963	0.2	0	1.53
103.91816	0.2	0	1.53
103.92242	0.2	0	1.53
103.92767	0.2	0	1.53
103.92859	0.3	0	1.53
103.93037	0.3	0	1.53
103.9311	0.2	0	1.53
103.93238	0.2	0	1.53
103.94038	0.2	0	1.53
103.94509	0.2	0	1.53
103.94722	0.2	0	1.53
103.95	0.2	0	1.53
103.95276	0.4	0	1.53
103.95472	0.2	0	1.53
103.96002	0.3	0	1.53
103.96097	0.2	0	1.53
103.96139	0.2	0	1.53
103.96311	0.2	0	1.53
103.96501	0.2	0	1.53
103.96608	0.2	0	1.53
103.96786	0.2	0	1.53
103.96887	0.2	0	1.53
103.96958	0.2	0	1.53
103.97121	0.2	0	1.53
103.97499	0.2	0	1.53
103.97775	0.2	0	1.53
103.98253	0.2	0	1.53
103.98479	0.3	0	1.53
103.986	0.2	0	1.53
103.98635	0.3	0	1.53
103.99695	0.2	0	1.53
104.00066	0.2	0	1.53
104.00152	0.3	0	1.53
104.00543	0.2	0	1.53
104.00694	0.3	0	1.53
104.01439	0.2	0	1.53
104.01645	0.2	0	1.53
104.02003	0.2	0	1.53
104.02736	0.3	0	1.53
104.02995	0.2	0	1.53
104.03395	0.2	0	1.53
104.03673	0.2	0	1.53
104.04137	0.2	0	1.53
104.04223	0.2	0	1.53
104.04403	0.2	0	1.53
104.04451	0.2	0	1.53
104.04718	0.5	0	1.53
104.04765	0.2	0	1.53
104.04822	0.2	0	1.53
104.0562	0.2	0	1.53
104.06387	0.5	0	1.53
104.07252	0.2	0	1.53
104.07912	0.2	0	1.53
104.08015	0.2	0	1.53
104.08103	0.2	0	1.53
104.0939	0.2	0	1.53
104.09467	0.3	0	1.53
104.10028	0.2	0	1.53
104.10392	0.2	0	1.53
104.10491	0.2	0	1.53
104.10657	0.2	0	1.53
104.11355	0.2	0	1.53
104.1168	0.3	0	1.53
104.12156	0.3	0	1.53
104.1219	0.2	0	1.53
104.1239	0.2	0	1.53
104.13008	0.2	0	1.53
104.13689	0.2	0	1.53
104.13865	0.2	0	1.53
104.14985	0.2	0	1.53
104.15574	0.6	0	1.53
104.15624	0.2	0	1.53
104.1591	0.2	0	1.53
104.16326	0.2	0	1.53
104.16584	0.2	0	1.53
104.17125	0.2	0	1.53
104.18163	0.2	0	1.53
104.18244	0.2	0	1.53
104.18408	0.2	0	1.53
104.18492	0.3	0	1.53
104.19764	0.2	0	1.54
104.20278	0.2	0	1.54
104.20522	0.2	0	1.54
104.21285	0.2	0	1.54
104.2142	0.2	0	1.54
104.21638	0.2	0	1.54
104.22058	0.2	0	1.54
104.22998	0.3	0	1.54
104.23672	0.2	0	1.54
104.24084	0.2	0	1.54
104.24164	0.5	0	1.54
104.24292	0.2	0	1.54
104.24713	0.2	0	1.54
104.25163	0.2	0	1.54
104.25485	0.2	0	1.54
104.25955	0.2	0	1.54
104.26268	0.2	0	1.54
104.26571	0.2	0	1.54
104.27001	0.3	0	1.54
104.27234	0.3	0	1.54
104.27362	0.2	0	1.54
104.27411	0.2	0	1.54
104.27495	0.2	0	1.54
104.27726	0.2	0	1.54
104.27813	0.2	0	1.54
104.28092	0.2	0	1.54
104.28471	0.3	0	1.54
104.28564	0.2	0	1.54
104.29655	0.2	0	1.54
104.29999	0.3	0	1.54
104.3027	0.2	0	1.54
104.30907	0.3	0	1.54
104.3095	0.2	0	1.54
104.32593	0.2	0	1.54
104.33252	0.2	0	1.54
104.34205	0.3	0	1.54
104.34404	0.2	0	1.54
104.34497	0.2	0	1.54
104.35261	0.3	0	1.54
104.35396	0.3	0	1.54
104.3562	0.2	0	1.54
104.36369	0.2	0	1.54
104.36684	0.2	0	1.54
104.36886	0.2	0	1.54
104.36969	0.3	0	1.54
104.37164	0.2	0	1.54
104.37362	0.2	0	1.54
104.37515	0.2	0	1.54
104.37731	0.2	0	1.54
104.38306	0.2	0	1.54
104.38581	0.2	0	1.54
104.39004	0.2	0	1.54
104.39639	0.2	0	1.54
104.39728	0.2	0	1.54
104.3974	0.2	0	1.54
104.39754	0.2	0	1.54
104.39806	0.2	0	1.54
104.39851	0.2	0	1.54
104.39998	0.3	0	1.54
104.40429	0.3	0	1.54
104.4054	0.2	0	1.54
104.41143	0.2	0	1.54
104.4126	0.2	0	1.54
104.41718	0.3	0	1.54
104.41852	0.2	0	1.54
104.42342	0.3	0	1.54
104.42662	0.2	0	1.54
104.42919	0.2	0	1.54
104.43461	0.2	0	1.54
104.43572	0.2	0	1.54
104.43872	0.2	0	1.54
104.4435	0.2	0	1.54
104.44473	0.2	0	1.54
104.44625	0.2	0	1.54
104.45375	0.2	0	1.54
104.45773	0.3	0	1.54
104.45934	0.2	0	1.54
104.46169	0.2	0	1.54
104.46603	0.2	0	1.54
104.46677	0.2	0	1.54
104.46715	0.3	0	1.54
104.46868	0.2	0	1.54
104.47095	0.2	0	1.54
104.47151	0.2	0	1.54
104.47622	0.3	0	1.54
104.48114	0.2	0	1.54
104.48594	0.3	0	1.54
104.4903	0.2	0	1.54
104.50329	0.3	0	1.54
104.50452	0.2	0	1.54
104.50646	0.3	0	1.54
104.50748	0.2	0	1.54
104.5177	0.4	0	1.54
104.51892	0.2	0	1.54
104.52655	0.3	0	1.54
104.52778	0.2	0	1.54
104.53132	0.2	0	1.54
104.53361	0.2	0	1.54
104.54642	0.2	0	1.54
104.55	0.2	0	1.54
104.5617	0.2	0	1.54
104.56186	0.2	0	1.54
104.56202	0.2	0	1.54
104.56945	0.2	0	1.54
104.57013	0.2	0	1.54
104.57092	0.2	0	1.54
104.58357	0.2	0	1.54
104.58604	0.2	0	1.54
104.58719	0.2	0	1.54
104.59431	0.2	0	1.54
104.59546	0.2	0	1.54
104.59627	0.2	0	1.54
104.59717	0.2	0	1.54
104.60244	0.2	0	1.54
104.60258	0.2	0	1.54
104.60269	0.2	0	1.54
104.60481	0.3	0	1.54
104.61348	0.2	0	1.54
104.61413	0.4	0	1.54
104.61686	0.3	0	1.54
104.62805	0.2	0	1.54
104.62993	0.2	0	1.54
104.6309	0.2	0	1.54
104.6333	0.2	0	1.54
104.64255	0.2	0	1.54
104.6429	0.2	0	1.54
104.64392	0.2	0	1.54
104.64808	0.2	0	1.54
104.65511	0.2	0	1.54
104.65579	0.2	0	1.54
104.65738	0.3	0	1.54
104.65903	0.3	0	1.54
104.66761	0.2	0	1.54
104.68172	0.2	0	1.54
104.69522	0.2	0	1.54
104.69833	0.3	0	1.54
104.7042	0.2	0	1.55
104.70578	0.2	0	1.55
104.70736	0.2	0	1.55
104.70952	0.2	0	1.55
104.71024	0.2	0	1.55
104.71248	0.2	0	1.55
104.71433	0.2	0	1.55
104.71548	0.2	0	1.55
104.71766	0.2	0	1.55
104.7211	0.2	0	1.55
104.72157	0.3	0	1.55
104.72971	0.2	0	1.55
104.73102	0.2	0	1.55
104.74028	0.2	0	1.55
104.74115	0.2	0	1.55
104.74327	0.2	0	1.55
104.74519	0.2	0	1.55
104.74705	0.2	0	1.55
104.7488	0.2	0	1.55
104.75261	0.4	0	1.55
104.7547	0.2	0	1.55
104.75585	0.2	0	1.55
104.75844	0.3	0	1.55
104.7608	0.2	0	1.55
104.76116	0.2	0	1.55
104.76289	0.2	0	1.55
104.76418	0.2	0	1.55
104.76647	0.2	0	1.55
104.76678	0.3	0	1.55
104.77032	0.2	0	1.55
104.77174	0.2	0	1.55
104.77241	0.2	0	1.55
104.77254	0.2	0	1.55
104.77266	0.2	0	1.55
104.77338	0.2	0	1.55
104.77589	0.3	0	1.55
104.78733	0.2	0	1.55
104.79764	0.2	0	1.55
104.80022	0.4	0	1.55
104.80145	0.3	0	1.55
104.80401	0.2	0	1.55
104.80459	0.3	0	1.55
104.80826	0.4	0	1.55
104.81227	0.2	0	1.55
104.81467	0.2	0	1.55
104.81478	0.2	0	1.55
104.81491	0.2	0	1.55
104.81666	0.3	0	1.55
104.82653	0.2	0	1.55
104.82709	0.2	0	1.55
104.83356	0.2	0	1.55
104.83502	0.2	0	1.55
104.83898	0.2	0	1.55
104.84322	0.2	0	1.55
104.85011	0.2	0	1.55
104.85137	0.2	0	1.55
104.85551	0.5	0	1.55
104.85662	0.2	0	1.55
104.86295	0.2	0	1.55
104.86693	0.4	0	1.55
104.87171	0.2	0	1.55
104.8729	0.2	0	1.55
104.87381	0.2	0	1.55
104.8755	0.2	0	1.55
104.87665	0.3	0	1.55
104.87718	0.2	0	1.55
104.8794	0.2	0	1.55
104.88344	0.2	0	1.55
104.88378	0.5	0	1.55
104.88465	0.2	0	1.55
104.89183	0.2	0	1.55
104.90414	0.2	0	1.55
104.90709	0.2	0	1.55
104.91012	0.2	0	1.55
104.91716	0.2	0	1.55
104.91897	0.2	0	1.55
104.91945	0.4	0	1.55
104.93874	0.2	0	1.55
104.93975	0.2	0	1.55
104.94201	0.2	0	1.55
104.94546	0.2	0	1.55
104.9536	0.2	0	1.55
104.9543	0.2	0	1.55
104.96228	0.2	0	1.55
104.96241	0.2	0	1.55
104.96255	0.2	0	1.55
104.96656	0.2	0	1.55
104.96999	0.4	0	1.55
104.97884	0.5	0	1.55
104.98134	0.4	0	1.55
104.98594	0.2	0	1.55
104.99056	0.2	0	1.55
104.99213	1.1	0.01	1.55
104.99279	11.5	0.06	1.55
104.99371	0.4	0	1.55
104.9941	0.5	0	1.55
105.0039	0.2	0	1.55
105.00612	0.2	0	1.55
105.00679	0.2	0	1.55
105.00982	0.2	0	1.55
105.0194	0.3	0	1.55
105.02382	0.2	0	1.55
105.02853	0.2	0	1.55
105.02933	0.2	0	1.55
105.03003	0.2	0	1.55
105.0351	0.2	0	1.55
105.03862	0.3	0	1.55
105.04039	0.2	0	1.55
105.04506	0.3	0	1.55
105.04675	0.2	0	1.55
105.05323	0.2	0	1.55
105.05404	0.2	0	1.55
105.05746	0.3	0	1.55
105.06936	0.2	0	1.55
105.0703	10.7	0.06	1.55
105.07088	0.2	0	1.55
105.07244	0.5	0	1.55
105.07666	0.2	0	1.55
105.07867	0.3	0	1.55
105.08474	0.2	0	1.55
105.0869	0.3	0	1.55
105.08747	0.2	0	1.55
105.08859	0.2	0	1.55
105.09016	0.2	0	1.55
105.09241	0.2	0	1.55
105.10207	0.3	0	1.55
105.10324	0.2	0	1.55
105.11466	0.2	0	1.55
105.11692	0.2	0	1.55
105.12204	0.2	0	1.55
105.13442	0.2	0	1.55
105.13601	0.4	0	1.55
105.13803	0.2	0	1.55
105.14281	0.2	0	1.55
105.14473	0.3	0	1.55
105.14738	0.2	0	1.55
105.15814	0.2	0	1.55
105.16358	0.2	0	1.55
105.16392	0.3	0	1.55
105.16503	0.2	0	1.55
105.16573	0.2	0	1.55
105.17089	0.2	0	1.55
105.17197	0.3	0	1.55
105.17639	0.2	0	1.55
105.18355	0.2	0	1.55
105.18541	0.2	0	1.55
105.19658	0.2	0	1.55
105.19796	0.2	0	1.55
105.20727	0.2	0	1.55
105.21621	0.2	0	1.55
105.22004	0.2	0	1.55
105.22134	0.2	0	1.55
105.2239	0.3	0	1.55
105.22578	0.2	0	1.55
105.22648	0.3	0	1.55
105.22694	0.3	0	1.55
105.23121	0.2	0	1.55
105.24331	0.2	0	1.55
105.25324	0.2	0	1.55
105.25619	0.2	0	1.55
105.26102	0.3	0	1.55
105.26916	0.3	0	1.55
105.27358	0.2	0	1.55
105.27435	0.3	0	1.55
105.27589	0.2	0	1.55
105.277	0.2	0	1.55
105.28327	0.5	0	1.55
105.28383	0.2	0	1.55
105.28462	0.4	0	1.55
105.28845	0.2	0	1.55
105.29126	0.2	0	1.55
105.29539	0.2	0	1.55
105.29823	0.3	0	1.55
105.30026	0.2	0	1.55
105.30107	0.2	0	1.55
105.30191	0.2	0	1.55
105.30552	0.2	0	1.55
105.30708	0.2	0	1.55
105.30808	0.2	0	1.55
105.30904	0.2	0	1.55
105.31142	0.2	0	1.55
105.31688	0.3	0	1.55
105.32999	0.2	0	1.55
105.33157	0.2	0	1.55
105.33201	0.2	0	1.55
105.33486	0.2	0	1.55
105.33605	0.2	0	1.55
105.33985	0.2	0	1.55
105.3432	0.2	0	1.55
105.34523	0.2	0	1.55
105.34665	0.2	0	1.55
105.34768	0.2	0	1.55
105.3485	0.2	0	1.55
105.34985	0.2	0	1.55
105.35568	0.2	0	1.55
105.35712	0.2	0	1.55
105.35897	0.3	0	1.55
105.35929	0.3	0	1.55
105.36121	0.2	0	1.55
105.36241	0.2	0	1.55
105.36444	0.3	0	1.55
105.36506	0.3	0	1.55
105.36748	0.2	0	1.55
105.36895	0.3	0	1.55
105.37165	0.2	0	1.55
105.37526	0.2	0	1.55
105.3772	0.2	0	1.55
105.38876	0.2	0	1.55
105.38957	0.2	0	1.55
105.39181	0.2	0	1.55
105.39225	0.2	0	1.55
105.3968	0.2	0	1.55
105.40549	0.3	0	1.55
105.40651	0.3	0	1.55
105.41006	0.3	0	1.55
105.41558	0.2	0	1.55
105.41724	0.2	0	1.55
105.42281	0.2	0	1.55
105.43031	0.2	0	1.55
105.43458	0.4	0	1.55
105.44114	0.2	0	1.55
105.44298	0.3	0	1.55
105.44583	0.3	0	1.55
105.45386	0.3	0	1.55
105.45847	0.2	0	1.55
105.47181	0.2	0	1.55
105.47715	0.2	0	1.55
105.47746	0.2	0	1.55
105.48341	0.2	0	1.55
105.4936	0.2	0	1.55
105.49674	0.2	0	1.55
105.4976	0.3	0	1.55
105.49906	0.2	0	1.55
105.50045	0.4	0	1.55
105.50683	0.2	0	1.55
105.51513	0.2	0	1.55
105.51594	0.2	0	1.55
105.51768	0.2	0	1.55
105.51813	0.3	0	1.55
105.52982	0.2	0	1.55
105.53264	0.2	0	1.55
105.53727	0.3	0	1.55
105.54197	0.2	0	1.55
105.54814	0.2	0	1.55
105.55515	0.2	0	1.55
105.55747	0.2	0	1.55
105.56067	0.2	0	1.55
105.5681	0.2	0	1.55
105.57456	0.2	0	1.55
105.57705	0.2	0	1.55
105.58238	0.2	0	1.55
105.58738	0.3	0	1.55
105.59197	0.2	0	1.55
105.59349	0.2	0	1.55
105.59985	0.2	0	1.55
105.60631	0.2	0	1.55
105.60734	0.2	0	1.55
105.60777	0.2	0	1.55
105.61841	0.3	0	1.55
105.6198	0.3	0	1.55
105.6222	0.2	0	1.55
105.63054	0.2	0	1.55
105.64064	0.2	0	1.55
105.64527	0.2	0	1.55
105.64987	0.2	0	1.55
105.65127	0.2	0	1.55
105.6519	0.2	0	1.55
105.65659	0.2	0	1.55
105.663	0.2	0	1.55
105.66531	0.2	0	1.55
105.668	0.2	0	1.55
105.66962	0.2	0	1.55
105.67139	0.4	0	1.55
105.67252	0.2	0	1.55
105.67386	0.2	0	1.55
105.68079	0.2	0	1.55
105.68311	0.3	0	1.55
105.68522	0.2	0	1.55
105.68899	0.4	0	1.55
105.69249	0.2	0	1.55
105.69451	0.3	0	1.55
105.69617	0.2	0	1.55
105.70249	0.3	0	1.55
105.70739	0.2	0	1.55
105.70813	0.2	0	1.55
105.7146	0.2	0	1.55
105.71903	0.2	0	1.55
105.72467	0.3	0	1.55
105.72643	0.2	0	1.55
105.72912	0.2	0	1.55
105.73049	0.2	0	1.55
105.73091	0.3	0	1.55
105.73284	0.2	0	1.55
105.73416	0.4	0	1.55
105.73591	0.2	0	1.55
105.7451	0.2	0	1.55
105.74616	0.2	0	1.55
105.74744	0.2	0	1.55
105.75682	0.2	0	1.55
105.75758	0.2	0	1.55
105.76216	0.2	0	1.55
105.76752	0.2	0	1.55
105.77786	0.2	0	1.55
105.78511	0.2	0	1.55
105.78641	0.3	0	1.55
105.78905	0.3	0	1.55
105.79091	0.3	0	1.55
105.80037	0.2	0	1.55
105.80355	0.2	0	1.55
105.80582	0.3	0	1.55
105.8084	0.3	0	1.55
105.81141	0.2	0	1.55
105.8138	0.2	0	1.55
105.81509	0.4	0	1.55
105.82892	0.2	0	1.55
105.83328	0.2	0	1.55
105.83978	0.2	0	1.55
105.84206	0.2	0	1.55
105.84419	0.2	0	1.55
105.85206	0.2	0	1.55
105.8532	0.2	0	1.55
105.85425	0.2	0	1.55
105.85526	0.2	0	1.55
105.85871	0.4	0	1.55
105.86489	0.3	0	1.55
105.87229	0.2	0	1.55
105.87255	0.4	0	1.55
105.87318	0.2	0	1.55
105.87475	0.3	0	1.55
105.88087	0.2	0	1.55
105.88161	0.2	0	1.55
105.88793	0.2	0	1.55
105.88966	0.2	0	1.55
105.89126	0.2	0	1.55
105.90126	0.3	0	1.55
105.9042	0.2	0	1.55
105.90614	0.2	0	1.55
105.90859	0.2	0	1.55
105.90961	0.2	0	1.55
105.91172	0.2	0	1.55
105.91365	0.2	0	1.55
105.91487	0.2	0	1.55
105.91862	0.2	0	1.55
105.91941	0.2	0	1.55
105.92321	0.2	0	1.55
105.92403	0.2	0	1.55
105.92438	0.2	0	1.55
105.92606	0.2	0	1.55
105.93196	0.2	0	1.55
105.93336	0.3	0	1.55
105.93519	0.2	0	1.55
105.93568	0.3	0	1.55
105.93968	0.2	0	1.55
105.94231	0.2	0	1.55
105.9439	0.2	0	1.55
105.9459	0.2	0	1.55
105.94761	0.2	0	1.55
105.95165	0.3	0	1.55
105.95631	0.3	0	1.55
105.95957	0.4	0	1.55
105.96061	0.2	0	1.55
105.96485	0.2	0	1.55
105.96659	0.2	0	1.55
105.97084	0.2	0	1.55
105.97259	0.2	0	1.55
105.97299	0.2	0	1.55
105.97348	0.2	0	1.55
105.98213	0.2	0	1.55
105.98424	0.2	0	1.55
105.98472	0.2	0	1.55
105.99578	0.2	0	1.55
105.99774	0.2	0	1.55
105.99838	0.2	0	1.55
105.99911	0.2	0	1.55
106.00402	0.2	0	1.55
106.00955	0.3	0	1.54
106.01733	0.2	0	1.54
106.02448	0.3	0	1.54
106.02547	0.2	0	1.54
106.02709	0.2	0	1.54
106.03068	0.2	0	1.54
106.03306	0.2	0	1.54
106.03761	0.2	0	1.54
106.05125	0.2	0	1.54
106.05435	0.3	0	1.54
106.05597	0.3	0	1.54
106.05696	0.2	0	1.54
106.0622	0.2	0	1.54
106.06378	0.2	0	1.54
106.06711	0.3	0	1.54
106.07411	0.3	0	1.54
106.07781	0.2	0	1.54
106.08444	0.2	0	1.54
106.088	0.2	0	1.54
106.09647	0.2	0	1.54
106.09777	0.2	0	1.54
106.0987	0.2	0	1.54
106.09949	0.2	0	1.54
106.10992	0.2	0	1.54
106.11361	0.2	0	1.54
106.11467	0.2	0	1.54
106.11608	0.2	0	1.54
106.11901	0.2	0	1.54
106.1194	0.3	0	1.54
106.12033	0.2	0	1.54
106.121	0.2	0	1.54
106.12472	0.2	0	1.54
106.12979	0.4	0	1.54
106.13154	0.2	0	1.54
106.13388	0.2	0	1.54
106.13572	0.3	0	1.54
106.13786	0.2	0	1.54
106.13983	0.3	0	1.54
106.14175	0.2	0	1.54
106.14221	0.3	0	1.54
106.15084	0.2	0	1.54
106.15168	0.3	0	1.54
106.15729	0.2	0	1.54
106.15946	0.2	0	1.54
106.1601	0.2	0	1.54
106.16422	0.3	0	1.54
106.17117	0.2	0	1.54
106.17324	0.2	0	1.54
106.17583	0.2	0	1.54
106.17692	0.2	0	1.54
106.1781	0.2	0	1.54
106.17926	0.2	0	1.54
106.18131	0.2	0	1.54
106.18322	0.2	0	1.54
106.18506	0.2	0	1.54
106.18545	0.2	0	1.54
106.19029	0.2	0	1.54
106.19095	0.2	0	1.54
106.19503	0.2	0	1.54
106.19741	0.3	0	1.54
106.19894	0.2	0	1.54
106.20466	0.4	0	1.54
106.2057	0.2	0	1.54
106.21708	0.2	0	1.54
106.21991	0.2	0	1.54
106.22235	0.4	0	1.54
106.22668	0.2	0	1.54
106.23022	0.2	0	1.54
106.24447	0.2	0	1.54
106.24588	0.2	0	1.54
106.24889	0.2	0	1.54
106.25277	0.2	0	1.54
106.25837	0.2	0	1.54
106.26075	0.2	0	1.54
106.26769	0.2	0	1.54
106.27035	0.3	0	1.54
106.27265	0.2	0	1.54
106.27785	0.2	0	1.54
106.28086	0.2	0	1.54
106.28133	0.3	0	1.54
106.28633	0.3	0	1.54
106.29534	0.4	0	1.54
106.29953	0.2	0	1.54
106.30232	0.2	0	1.54
106.30569	0.3	0	1.54
106.30648	0.2	0	1.54
106.31077	0.2	0	1.54
106.31438	0.2	0	1.54
106.31675	0.2	0	1.54
106.32131	0.3	0	1.54
106.33596	0.2	0	1.54
106.33719	0.2	0	1.54
106.3528	0.2	0	1.54
106.35363	0.2	0	1.54
106.37027	0.5	0	1.54
106.37131	0.4	0	1.54
106.37257	0.2	0	1.54
106.37319	0.2	0	1.54
106.3738	0.2	0	1.54
106.37931	0.2	0	1.54
106.38487	0.2	0	1.54
106.3879	0.2	0	1.54
106.39308	0.2	0	1.54
106.39662	0.2	0	1.54
106.40177	0.2	0	1.54
106.40363	0.3	0	1.54
106.40469	0.2	0	1.54
106.40951	0.2	0	1.54
106.41031	0.3	0	1.54
106.41108	0.2	0	1.54
106.41832	0.2	0	1.54
106.42429	0.2	0	1.54
106.4274	0.2	0	1.54
106.43366	0.2	0	1.54
106.45098	0.2	0	1.54
106.45214	0.2	0	1.54
106.45325	0.2	0	1.54
106.45375	0.2	0	1.54
106.45566	0.2	0	1.54
106.46518	0.2	0	1.54
106.46703	0.3	0	1.54
106.47139	0.2	0	1.54
106.47202	0.3	0	1.54
106.47513	0.2	0	1.54
106.47683	0.2	0	1.54
106.47891	0.2	0	1.54
106.48184	0.2	0	1.54
106.48878	0.2	0	1.54
106.49052	0.3	0	1.54
106.50347	0.2	0	1.54
106.50818	0.2	0	1.54
106.50863	0.2	0	1.54
106.51289	0.2	0	1.54
106.52596	0.3	0	1.54
106.52658	0.2	0	1.54
106.53981	0.2	0	1.54
106.54314	0.2	0	1.54
106.5531	0.2	0	1.54
106.55583	0.2	0	1.54
106.56148	0.5	0	1.54
[truncated: 64,458 more rows]
