# Supplementary material for: Novel Ambient Oxidation Trends in Fingerprint Aging Discovered by Kendrick Mass Defect Analysis
Source: ACS Cent Sci. 2022 Sep 21;8(9):1328–35. doi: 10.1021/acscentsci.2c00408 (PMC9523776; doi:10.1021/acscentsci.2c00408)
Supplement: Supplementary file 2 — oc2c00408_si_002.zip [file oc2c00408_si_002.zip › Supporting Data/Fresh and 7-day Aged Fingerprint Mass Lists (MALDI-QExactive HF)/Fresh_6.txt]

SPECTRUM - MS
Fresh_Na_6_240K_492ms_500Hz.raw
FTMS + p NSI Full ms [100.0000-1200.0000]
Scan #: 1-578
RT: 0.01-5.00
AV: 578
m/z	Intensity	Relative	Noise
100.00207	0.2	0	1.42
100.00271	0.2	0	1.42
100.01359	0.2	0	1.42
100.01602	0.2	0	1.42
100.03955	0.2	0	1.42
100.04169	0.2	0	1.42
100.04876	0.2	0	1.42
100.05575	0.2	0	1.42
100.06118	0.2	0	1.42
100.06153	0.2	0	1.42
100.06278	0.2	0	1.42
100.06504	0.2	0	1.42
100.06555	0.5	0	1.42
100.06775	0.3	0	1.42
100.07323	0.5	0	1.42
100.07388	0.2	0	1.42
100.07831	0.2	0	1.42
100.08315	0.3	0	1.42
100.08491	0.2	0	1.42
100.09673	0.2	0	1.42
100.10467	0.2	0	1.42
100.10479	0.2	0	1.42
100.10492	0.2	0	1.42
100.10519	0.2	0	1.42
100.10775	0.2	0	1.42
100.10848	0.2	0	1.42
100.11259	0.2	0	1.42
100.11347	0.3	0	1.42
100.11655	0.2	0	1.42
100.11717	0.2	0	1.42
100.11824	0.2	0	1.42
100.11858	0.2	0	1.42
100.13214	0.2	0	1.42
100.13504	0.2	0	1.42
100.13564	0.2	0	1.42
100.1401	0.2	0	1.42
100.14343	0.2	0	1.42
100.14444	0.2	0	1.42
100.14986	0.2	0	1.42
100.15108	0.2	0	1.42
100.15537	0.2	0	1.42
100.15656	0.2	0	1.42
100.15812	0.2	0	1.42
100.16519	0.3	0	1.42
100.16826	0.2	0	1.42
100.17113	0.3	0	1.42
100.1846	0.2	0	1.42
100.18576	0.4	0	1.42
100.19579	0.2	0	1.42
100.19983	0.4	0	1.42
100.20602	0.2	0	1.42
100.211	0.2	0	1.42
100.21266	0.2	0	1.42
100.21335	0.2	0	1.42
100.2165	0.2	0	1.42
100.22111	0.2	0	1.42
100.22453	0.2	0	1.42
100.22588	0.2	0	1.42
100.22622	0.2	0	1.42
100.22714	0.2	0	1.42
100.22893	0.2	0	1.42
100.2475	0.2	0	1.43
100.25234	0.2	0	1.43
100.25315	0.2	0	1.43
100.25606	0.2	0	1.43
100.26257	0.2	0	1.43
100.26358	0.2	0	1.43
100.26433	0.5	0	1.43
100.26616	0.2	0	1.43
100.26965	0.2	0	1.43
100.27309	0.2	0	1.43
100.28333	0.2	0	1.43
100.28649	0.2	0	1.43
100.28934	0.2	0	1.43
100.29048	0.2	0	1.43
100.30011	0.3	0	1.43
100.30081	0.2	0	1.43
100.3088	0.2	0	1.43
100.30962	0.3	0	1.43
100.31054	0.2	0	1.43
100.31944	0.2	0	1.43
100.32062	0.2	0	1.43
100.32603	0.2	0	1.43
100.33168	0.2	0	1.43
100.33281	0.2	0	1.43
100.33745	0.2	0	1.43
100.34435	0.2	0	1.43
100.34804	0.2	0	1.43
100.34913	0.2	0	1.43
100.3498	0.2	0	1.43
100.3518	0.2	0	1.43
100.35648	0.2	0	1.43
100.35689	0.2	0	1.43
100.35955	0.3	0	1.43
100.37139	0.2	0	1.43
100.3733	0.2	0	1.43
100.38095	0.2	0	1.43
100.38214	0.2	0	1.43
100.38294	0.2	0	1.43
100.38589	0.2	0	1.43
100.38894	0.2	0	1.43
100.3897	0.2	0	1.43
100.39826	0.2	0	1.43
100.40021	0.2	0	1.43
100.40378	0.2	0	1.43
100.4048	0.2	0	1.43
100.40923	0.2	0	1.43
100.41702	0.2	0	1.43
100.42228	0.2	0	1.43
100.43693	0.2	0	1.43
100.44149	0.2	0	1.43
100.44633	0.2	0	1.43
100.44943	0.2	0	1.43
100.45085	0.2	0	1.43
100.45207	0.2	0	1.43
100.46049	0.2	0	1.43
100.46303	0.2	0	1.43
100.46315	0.2	0	1.43
100.46335	0.3	0	1.43
100.46679	0.2	0	1.43
100.47061	0.2	0	1.43
100.47101	0.2	0	1.43
100.47266	0.2	0	1.43
100.47363	0.2	0	1.43
100.47415	0.2	0	1.43
100.47511	0.4	0	1.43
100.47812	0.2	0	1.43
100.47899	0.2	0	1.43
100.48398	0.2	0	1.43
100.48469	0.2	0	1.43
100.48796	0.2	0	1.43
100.48852	0.2	0	1.43
100.49003	0.2	0	1.43
100.49269	0.2	0	1.43
100.49884	0.2	0	1.43
100.50028	0.2	0	1.43
100.50272	0.2	0	1.43
100.50601	0.3	0	1.43
100.50739	0.2	0	1.43
100.51146	0.2	0	1.43
100.51635	0.2	0	1.43
100.51782	0.2	0	1.43
100.52162	0.2	0	1.43
100.52216	0.2	0	1.43
100.52263	0.2	0	1.43
100.5288	0.2	0	1.43
100.53024	0.2	0	1.43
100.53927	0.2	0	1.43
100.54001	0.2	0	1.43
100.54684	0.2	0	1.43
100.54886	0.2	0	1.43
100.5528	0.2	0	1.43
100.55954	0.2	0	1.43
100.56384	0.2	0	1.43
100.56891	0.2	0	1.43
100.57395	0.2	0	1.43
100.57432	0.2	0	1.43
100.57558	0.3	0	1.43
100.578	0.2	0	1.43
100.58666	0.2	0	1.43
100.5888	0.2	0	1.43
100.59499	0.3	0	1.43
100.59586	0.2	0	1.43
100.59697	0.2	0	1.43
100.59905	0.3	0	1.43
100.60587	0.2	0	1.44
100.60918	0.2	0	1.44
100.61006	0.2	0	1.44
100.61373	0.3	0	1.44
100.61893	0.2	0	1.44
100.62425	0.2	0	1.44
100.62788	0.2	0	1.44
100.6294	0.2	0	1.44
100.6302	0.2	0	1.44
100.63191	0.2	0	1.44
100.6339	0.2	0	1.44
100.63611	0.3	0	1.44
100.64075	0.2	0	1.44
100.64346	0.2	0	1.44
100.64513	0.2	0	1.44
100.64699	0.2	0	1.44
100.64927	0.3	0	1.44
100.64988	0.2	0	1.44
100.65321	0.2	0	1.44
100.6539	0.2	0	1.44
100.65594	0.2	0	1.44
100.65706	0.2	0	1.44
100.65887	0.4	0	1.44
100.6623	0.2	0	1.44
100.66728	0.2	0	1.44
100.67475	0.2	0	1.44
100.68859	0.2	0	1.44
100.68893	0.2	0	1.44
100.69559	0.2	0	1.44
100.69986	0.2	0	1.44
100.70335	0.2	0	1.44
100.70598	0.2	0	1.44
100.7086	0.4	0	1.44
100.70983	0.2	0	1.44
100.71616	0.3	0	1.44
100.71793	0.2	0	1.44
100.7219	0.2	0	1.44
100.72609	0.2	0	1.44
100.72933	0.3	0	1.44
100.72998	0.2	0	1.44
100.73362	0.2	0	1.44
100.74312	0.2	0	1.44
100.74455	0.2	0	1.44
100.75038	0.2	0	1.44
100.75076	0.3	0	1.44
100.75792	0.2	0	1.44
100.76024	0.5	0	1.44
100.76477	0.2	0	1.44
100.77211	0.2	0	1.44
100.77276	0.2	0	1.44
100.77381	0.2	0	1.44
100.77524	0.2	0	1.44
100.77898	0.3	0	1.44
100.77981	0.2	0	1.44
100.78052	0.2	0	1.44
100.78126	0.2	0	1.44
100.78451	0.2	0	1.44
100.78533	0.2	0	1.44
100.78633	0.2	0	1.44
100.79254	0.4	0	1.44
100.7939	0.2	0	1.44
100.79667	0.2	0	1.44
100.79701	0.2	0	1.44
100.80042	0.2	0	1.44
100.801	0.2	0	1.44
100.80144	0.2	0	1.44
100.80387	0.2	0	1.44
100.80654	0.2	0	1.44
100.8136	0.2	0	1.44
100.81438	0.2	0	1.44
100.83084	0.2	0	1.44
100.83294	0.2	0	1.44
100.8404	0.2	0	1.44
100.85132	0.2	0	1.44
100.85305	0.2	0	1.44
100.85462	0.2	0	1.44
100.85675	0.3	0	1.44
100.85897	0.2	0	1.44
100.8621	0.2	0	1.44
100.86686	0.2	0	1.44
100.86901	0.3	0	1.44
100.87415	0.2	0	1.44
100.87497	0.2	0	1.44
100.87663	0.2	0	1.44
100.89125	0.2	0	1.44
100.89273	0.4	0	1.44
100.89821	0.2	0	1.44
100.89933	0.2	0	1.44
100.90051	0.2	0	1.44
100.90357	0.2	0	1.44
100.90744	0.2	0	1.44
100.90888	0.3	0	1.44
100.90901	0.3	0	1.44
100.90913	0.2	0	1.44
100.92582	0.2	0	1.44
100.94568	0.2	0	1.44
100.94916	0.2	0	1.44
100.9501	0.2	0	1.44
100.95042	0.2	0	1.44
100.95855	0.2	0	1.44
100.97066	0.2	0	1.44
100.97712	0.2	0	1.45
100.97897	0.2	0	1.45
100.98451	0.2	0	1.45
100.98504	0.2	0	1.45
100.98789	0.2	0	1.45
100.98912	0.2	0	1.45
100.98974	0.2	0	1.45
100.99357	0.2	0	1.45
100.99547	0.2	0	1.45
100.99805	0.2	0	1.45
101.00668	0.2	0	1.45
101.00955	0.2	0	1.45
101.00996	0.2	0	1.45
101.01023	0.2	0	1.45
101.01205	0.2	0	1.45
101.01582	0.2	0	1.45
101.018	0.2	0	1.45
101.01812	0.2	0	1.45
101.01829	0.2	0	1.45
101.02523	0.2	0	1.45
101.03195	0.2	0	1.45
101.03284	0.2	0	1.45
101.03664	0.2	0	1.45
101.03865	0.2	0	1.45
101.04091	0.2	0	1.45
101.04137	0.4	0	1.45
101.04362	0.2	0	1.45
101.04539	0.4	0	1.45
101.04769	0.2	0	1.45
101.05629	0.2	0	1.45
101.05665	0.2	0	1.45
101.05749	0.2	0	1.45
101.05832	0.2	0	1.45
101.05914	0.2	0	1.45
101.06109	0.4	0	1.45
101.06155	0.2	0	1.45
101.06219	0.3	0	1.45
101.06268	0.6	0	1.45
101.06562	0.2	0	1.45
101.06661	0.2	0	1.45
101.06845	0.2	0	1.45
101.06856	0.2	0	1.45
101.0687	0.2	0	1.45
101.06974	0.2	0	1.45
101.07048	0.3	0	1.45
101.07511	0.2	0	1.45
101.07901	0.2	0	1.45
101.07967	0.2	0	1.45
101.08022	0.2	0	1.45
101.08063	0.2	0	1.45
101.08586	0.2	0	1.45
101.08902	0.2	0	1.45
101.09031	0.2	0	1.45
101.09571	0.2	0	1.45
101.10242	0.2	0	1.45
101.10851	0.2	0	1.45
101.10947	0.2	0	1.45
101.11063	0.4	0	1.45
101.11421	0.2	0	1.45
101.12116	0.2	0	1.45
101.12376	0.5	0	1.45
101.12831	0.2	0	1.45
101.12945	0.3	0	1.45
101.1338	0.2	0	1.45
101.13794	0.2	0	1.45
101.14347	0.2	0	1.45
101.15242	0.4	0	1.45
101.15438	0.2	0	1.45
101.15943	0.3	0	1.45
101.1626	0.2	0	1.45
101.16306	0.4	0	1.45
101.16815	0.2	0	1.45
101.17421	0.3	0	1.45
101.17549	0.2	0	1.45
101.18135	0.2	0	1.45
101.18854	0.2	0	1.45
101.19216	0.2	0	1.45
101.19749	0.4	0	1.45
101.20329	0.2	0	1.45
101.20554	0.2	0	1.45
101.21519	0.2	0	1.45
101.22364	0.4	0	1.45
101.22863	0.2	0	1.45
101.23218	0.2	0	1.45
101.24109	0.2	0	1.45
101.24435	0.2	0	1.45
101.24576	0.3	0	1.45
101.24596	0.3	0	1.45
101.24799	0.2	0	1.45
101.25393	0.2	0	1.45
101.25433	0.2	0	1.45
101.25707	0.2	0	1.45
101.25906	0.2	0	1.45
101.26133	0.7	0	1.45
101.26845	0.3	0	1.45
101.2743	0.2	0	1.45
101.27964	0.2	0	1.45
101.27981	0.2	0	1.45
101.27992	0.3	0	1.45
101.28311	0.2	0	1.45
101.28361	0.2	0	1.45
101.29057	0.2	0	1.45
101.29353	0.2	0	1.45
101.29687	0.2	0	1.45
101.30718	0.2	0	1.45
101.31041	0.2	0	1.45
101.31459	0.2	0	1.45
101.32862	0.2	0	1.45
101.33169	0.2	0	1.45
101.33277	0.2	0	1.45
101.33991	0.2	0	1.45
101.34315	0.2	0	1.45
101.34888	0.2	0	1.46
101.35147	0.2	0	1.46
101.35294	0.2	0	1.46
101.35917	0.2	0	1.46
101.35983	0.3	0	1.46
101.36716	0.2	0	1.46
101.36833	0.2	0	1.46
101.36997	0.2	0	1.46
101.37353	0.2	0	1.46
101.38741	0.2	0	1.46
101.38877	0.2	0	1.46
101.38975	0.2	0	1.46
101.40163	0.2	0	1.46
101.40586	0.2	0	1.46
101.40717	0.2	0	1.46
101.40749	0.2	0	1.46
101.41154	0.2	0	1.46
101.41198	0.2	0	1.46
101.41368	0.2	0	1.46
101.41829	0.3	0	1.46
101.41838	0.2	0	1.46
101.42437	0.2	0	1.46
101.4258	0.2	0	1.46
101.43464	0.2	0	1.46
101.43538	0.2	0	1.46
101.43728	0.2	0	1.46
101.43972	0.2	0	1.46
101.44281	0.2	0	1.46
101.44528	0.2	0	1.46
101.4496	0.2	0	1.46
101.45091	0.2	0	1.46
101.45428	0.3	0	1.46
101.46077	0.2	0	1.46
101.46543	0.2	0	1.46
101.46578	0.2	0	1.46
101.47661	0.2	0	1.46
101.47764	0.2	0	1.46
101.48281	0.2	0	1.46
101.48523	0.3	0	1.46
101.48738	0.2	0	1.46
101.49281	0.2	0	1.46
101.4946	0.2	0	1.46
101.50049	0.2	0	1.46
101.50878	0.2	0	1.46
101.51086	0.2	0	1.46
101.5116	0.3	0	1.46
101.51211	0.2	0	1.46
101.5131	0.2	0	1.46
101.51518	0.2	0	1.46
101.5192	0.3	0	1.46
101.52028	0.3	0	1.46
101.52158	0.3	0	1.46
101.52238	0.2	0	1.46
101.52355	0.2	0	1.46
101.52649	0.2	0	1.46
101.53426	0.2	0	1.46
101.53871	0.2	0	1.46
101.53975	0.2	0	1.46
101.54408	0.2	0	1.46
101.55099	0.2	0	1.46
101.5524	0.2	0	1.46
101.55562	0.2	0	1.46
101.5561	0.2	0	1.46
101.55801	0.3	0	1.46
101.56116	0.3	0	1.46
101.56144	0.3	0	1.46
101.56432	0.2	0	1.46
101.56593	0.2	0	1.46
101.56824	0.2	0	1.46
101.57231	0.4	0	1.46
101.57327	0.2	0	1.46
101.57896	0.2	0	1.46
101.58968	0.2	0	1.46
101.59058	0.2	0	1.46
101.59305	0.2	0	1.46
101.60965	0.2	0	1.46
101.61196	0.2	0	1.46
101.61605	0.2	0	1.46
101.6169	0.2	0	1.46
101.62565	0.3	0	1.46
101.62741	0.2	0	1.46
101.63199	0.2	0	1.46
101.63302	0.2	0	1.46
101.6338	0.2	0	1.46
101.63643	0.2	0	1.46
101.65114	0.2	0	1.46
101.66126	0.2	0	1.46
101.66228	0.2	0	1.46
101.66984	0.2	0	1.46
101.67038	0.2	0	1.46
101.67135	0.2	0	1.46
101.67721	0.2	0	1.46
101.67966	0.2	0	1.46
101.68056	0.2	0	1.46
101.68401	0.2	0	1.46
101.6883	0.2	0	1.46
101.68937	0.1	0	1.46
101.69082	0.2	0	1.46
101.69504	0.2	0	1.46
101.69795	0.2	0	1.46
101.69909	0.2	0	1.46
101.69923	0.2	0	1.46
101.69935	0.2	0	1.46
101.70017	0.2	0	1.46
101.70339	0.2	0	1.46
101.70563	0.3	0	1.46
101.70597	0.2	0	1.46
101.70644	0.2	0	1.46
101.71724	0.2	0	1.47
101.72331	0.2	0	1.47
101.72408	0.2	0	1.47
101.72421	0.2	0	1.47
101.72436	0.2	0	1.47
101.729	0.4	0	1.47
101.74508	0.2	0	1.47
101.74518	0.2	0	1.47
101.74657	0.2	0	1.47
101.74975	0.2	0	1.47
101.75319	0.2	0	1.47
101.75444	0.2	0	1.47
101.76285	0.2	0	1.47
101.76837	0.2	0	1.47
101.76916	0.2	0	1.47
101.77089	0.2	0	1.47
101.77462	0.2	0	1.47
101.78027	0.2	0	1.47
101.78148	0.2	0	1.47
101.78612	0.2	0	1.47
101.7888	0.2	0	1.47
101.79034	0.2	0	1.47
101.79096	0.2	0	1.47
101.80178	0.2	0	1.47
101.80714	0.2	0	1.47
101.81217	0.2	0	1.47
101.81299	0.2	0	1.47
101.81377	0.3	0	1.47
101.81495	0.2	0	1.47
101.81578	0.2	0	1.47
101.8211	0.3	0	1.47
101.82522	0.2	0	1.47
101.83043	0.2	0	1.47
101.83347	0.2	0	1.47
101.83503	0.2	0	1.47
101.8478	0.2	0	1.47
101.8509	0.2	0	1.47
101.85189	0.2	0	1.47
101.85422	0.1	0	1.47
101.85617	0.2	0	1.47
101.8583	0.2	0	1.47
101.86941	0.2	0	1.47
101.87022	0.3	0	1.47
101.87355	0.2	0	1.47
101.87787	0.2	0	1.47
101.87825	0.2	0	1.47
101.87855	0.2	0	1.47
101.87996	0.2	0	1.47
101.88091	0.2	0	1.47
101.89059	0.2	0	1.47
101.8931	0.2	0	1.47
101.89549	0.2	0	1.47
101.89778	0.2	0	1.47
101.89878	0.2	0	1.47
101.89943	0.2	0	1.47
101.90936	0.2	0	1.47
101.91121	0.2	0	1.47
101.91246	0.2	0	1.47
101.91542	0.2	0	1.47
101.91868	0.2	0	1.47
101.92057	0.2	0	1.47
101.93546	0.2	0	1.47
101.93699	0.3	0	1.47
101.94445	0.2	0	1.47
101.94706	0.2	0	1.47
101.94885	0.2	0	1.47
101.9503	0.3	0	1.47
101.95099	0.2	0	1.47
101.9528	0.2	0	1.47
101.95611	0.2	0	1.47
101.95786	0.3	0	1.47
101.95881	0.2	0	1.47
101.96047	0.2	0	1.47
101.96148	0.2	0	1.47
101.96459	0.2	0	1.47
101.9664	0.2	0	1.47
101.96689	0.2	0	1.47
101.97577	0.2	0	1.47
101.97854	0.2	0	1.47
101.9792	0.2	0	1.47
101.97977	0.2	0	1.47
101.9807	0.2	0	1.47
101.9848	0.2	0	1.47
101.98507	0.2	0	1.47
101.98837	0.2	0	1.47
101.98906	0.2	0	1.47
101.99419	0.2	0	1.47
101.9954	0.3	0	1.47
101.99838	0.2	0	1.47
102.00145	0.2	0	1.47
102.00254	0.2	0	1.47
102.00533	0.2	0	1.47
102.00822	0.2	0	1.47
102.01452	0.2	0	1.47
102.01549	0.2	0	1.47
102.01563	0.2	0	1.47
102.01576	0.2	0	1.47
102.01908	0.2	0	1.47
102.02292	0.2	0	1.47
102.02468	0.2	0	1.47
102.02709	0.2	0	1.47
102.02979	0.2	0	1.47
102.03733	0.4	0	1.47
102.03843	0.2	0	1.47
102.04674	0.2	0	1.47
102.04721	0.3	0	1.47
102.0531	0.2	0	1.47
102.0598	0.2	0	1.47
102.06211	0.4	0	1.47
102.0684	0.2	0	1.47
102.06943	0.2	0	1.47
102.0731	0.2	0	1.47
102.0783	0.2	0	1.47
102.0787	0.2	0	1.47
102.08027	0.2	0	1.47
102.08415	0.2	0	1.48
102.08722	0.2	0	1.48
102.09185	0.2	0	1.48
102.09406	0.2	0	1.48
102.09673	0.2	0	1.48
102.10077	0.2	0	1.48
102.10265	0.2	0	1.48
102.10673	0.4	0	1.48
102.11014	0.2	0	1.48
102.11069	0.2	0	1.48
102.11154	0.3	0	1.48
102.11216	0.4	0	1.48
102.11739	0.2	0	1.48
102.12256	0.2	0	1.48
102.12425	0.2	0	1.48
102.12494	0.2	0	1.48
102.12543	0.2	0	1.48
102.12632	0.3	0	1.48
102.12724	0.2	0	1.48
102.12946	0.2	0	1.48
102.1305	0.2	0	1.48
102.13269	0.2	0	1.48
102.13811	0.2	0	1.48
102.14203	0.3	0	1.48
102.14289	0.2	0	1.48
102.14375	0.3	0	1.48
102.14648	0.2	0	1.48
102.14999	0.2	0	1.48
102.15307	0.2	0	1.48
102.15647	0.2	0	1.48
102.15851	0.2	0	1.48
102.16582	0.2	0	1.48
102.17726	0.2	0	1.48
102.19445	0.2	0	1.48
102.19479	0.2	0	1.48
102.19525	0.2	0	1.48
102.19641	0.3	0	1.48
102.19922	0.2	0	1.48
102.20171	0.2	0	1.48
102.2058	0.2	0	1.48
102.21024	0.2	0	1.48
102.21184	0.2	0	1.48
102.21666	0.2	0	1.48
102.21816	0.2	0	1.48
102.22117	0.4	0	1.48
102.22284	0.2	0	1.48
102.22324	0.2	0	1.48
102.22617	0.2	0	1.48
102.23132	0.2	0	1.48
102.23632	0.2	0	1.48
102.23724	0.2	0	1.48
102.23763	0.2	0	1.48
102.23881	0.2	0	1.48
102.2393	0.2	0	1.48
102.24666	0.2	0	1.48
102.25026	0.2	0	1.48
102.25612	0.2	0	1.48
102.259	0.2	0	1.48
102.25991	0.2	0	1.48
102.26138	0.2	0	1.48
102.26484	0.2	0	1.48
102.26527	0.2	0	1.48
102.26812	0.2	0	1.48
102.27113	0.2	0	1.48
102.27741	0.2	0	1.48
102.27754	0.2	0	1.48
102.27767	0.2	0	1.48
102.27916	0.2	0	1.48
102.28253	0.2	0	1.48
102.28577	0.2	0	1.48
102.29363	0.2	0	1.48
102.29991	0.2	0	1.48
102.30226	0.2	0	1.48
102.30603	0.2	0	1.48
102.30731	0.2	0	1.48
102.30837	0.2	0	1.48
102.30966	0.3	0	1.48
102.31491	0.2	0	1.48
102.31926	0.4	0	1.48
102.32023	0.2	0	1.48
102.32077	0.2	0	1.48
102.32168	0.2	0	1.48
102.3244	0.2	0	1.48
102.3269	0.2	0	1.48
102.33043	0.2	0	1.48
102.33343	0.2	0	1.48
102.3349	0.4	0	1.48
102.33828	0.2	0	1.48
102.33966	0.3	0	1.48
102.3442	0.2	0	1.48
102.34988	0.2	0	1.48
102.35133	0.2	0	1.48
102.35276	0.2	0	1.48
102.35351	0.2	0	1.48
102.35682	0.2	0	1.48
102.35753	0.2	0	1.48
102.35899	0.2	0	1.48
102.3603	0.2	0	1.48
102.36089	0.4	0	1.48
102.36551	0.2	0	1.48
102.37049	0.2	0	1.48
102.37307	0.3	0	1.48
102.37406	0.2	0	1.48
102.38248	0.2	0	1.48
102.3838	0.2	0	1.48
102.40349	0.2	0	1.48
102.40596	0.2	0	1.48
102.40663	0.2	0	1.48
102.40857	0.2	0	1.48
102.40967	0.2	0	1.48
102.41083	0.2	0	1.48
102.41133	0.2	0	1.48
102.41538	0.2	0	1.48
102.41654	0.2	0	1.48
102.41842	0.2	0	1.48
102.42158	0.2	0	1.48
102.42289	0.2	0	1.48
102.42344	0.2	0	1.48
102.42437	0.2	0	1.48
102.42494	0.2	0	1.48
102.42658	0.2	0	1.48
102.43492	0.2	0	1.48
102.43528	0.2	0	1.48
102.43987	0.2	0	1.48
102.44828	0.2	0	1.48
102.45512	0.2	0	1.49
102.45801	0.2	0	1.49
102.46505	0.2	0	1.49
102.46562	0.2	0	1.49
102.47899	0.2	0	1.49
102.48189	0.2	0	1.49
102.48739	0.2	0	1.49
102.49356	0.2	0	1.49
102.49554	0.2	0	1.49
102.49759	0.2	0	1.49
102.4993	0.2	0	1.49
102.50126	0.2	0	1.49
102.50181	0.2	0	1.49
102.50505	0.2	0	1.49
102.50854	0.2	0	1.49
102.51319	0.2	0	1.49
102.51417	0.3	0	1.49
102.51614	0.2	0	1.49
102.5255	0.2	0	1.49
102.52618	0.2	0	1.49
102.5294	0.2	0	1.49
102.54033	0.3	0	1.49
102.54611	0.2	0	1.49
102.55247	0.2	0	1.49
102.55621	0.2	0	1.49
102.55934	0.2	0	1.49
102.56496	0.2	0	1.49
102.56517	0.2	0	1.49
102.56694	0.2	0	1.49
102.56965	0.2	0	1.49
102.57162	0.2	0	1.49
102.57741	0.2	0	1.49
102.58116	0.2	0	1.49
102.59531	0.2	0	1.49
102.59664	0.2	0	1.49
102.5997	0.2	0	1.49
102.60431	0.2	0	1.49
102.60746	0.2	0	1.49
102.61143	0.2	0	1.49
102.61231	0.2	0	1.49
102.61316	0.2	0	1.49
102.62139	0.2	0	1.49
102.62152	0.2	0	1.49
102.62167	0.2	0	1.49
102.62488	0.2	0	1.49
102.62552	0.2	0	1.49
102.62858	0.4	0	1.49
102.63289	0.3	0	1.49
102.63855	0.2	0	1.49
102.63981	0.2	0	1.49
102.64102	0.2	0	1.49
102.64312	0.2	0	1.49
102.64804	0.2	0	1.49
102.64874	0.2	0	1.49
102.64948	0.4	0	1.49
102.65084	0.2	0	1.49
102.65319	0.2	0	1.49
102.65433	0.2	0	1.49
102.6569	0.3	0	1.49
102.66136	0.2	0	1.49
102.66725	0.2	0	1.49
102.66793	0.2	0	1.49
102.67875	0.2	0	1.49
102.67911	0.2	0	1.49
102.68328	0.2	0	1.49
102.68435	0.2	0	1.49
102.6867	0.2	0	1.49
102.68749	0.2	0	1.49
102.68874	0.4	0	1.49
102.69245	0.3	0	1.49
102.69699	0.2	0	1.49
102.70186	0.3	0	1.49
102.70221	0.2	0	1.49
102.70347	0.2	0	1.49
102.71211	0.2	0	1.49
102.71311	0.2	0	1.49
102.71621	0.2	0	1.49
102.71716	0.2	0	1.49
102.72023	0.2	0	1.49
102.7208	0.2	0	1.49
102.72281	0.2	0	1.49
102.72561	0.2	0	1.49
102.72616	0.2	0	1.49
102.73406	0.2	0	1.49
102.73519	0.2	0	1.49
102.73652	0.2	0	1.49
102.73793	0.2	0	1.49
102.73926	0.2	0	1.49
102.74351	0.2	0	1.49
102.74658	0.2	0	1.49
102.747	0.2	0	1.49
102.74742	0.2	0	1.49
102.74816	0.4	0	1.49
102.7514	0.2	0	1.49
102.75435	0.2	0	1.49
102.75475	0.2	0	1.49
102.7579	0.4	0	1.49
102.75888	0.4	0	1.49
102.761	0.2	0	1.49
102.76562	0.2	0	1.49
102.76932	0.3	0	1.49
102.7696	0.3	0	1.49
102.77338	0.2	0	1.49
102.77426	0.2	0	1.49
102.78867	0.2	0	1.49
102.78948	0.2	0	1.49
102.79063	0.2	0	1.49
102.7911	0.2	0	1.49
102.79252	0.2	0	1.49
102.79601	0.2	0	1.49
102.79669	0.2	0	1.49
102.79909	0.2	0	1.49
102.80923	0.2	0	1.49
102.81725	0.3	0	1.49
102.81925	0.2	0	1.49
102.82092	0.2	0	1.49
102.82237	0.2	0	1.5
102.82308	0.2	0	1.5
102.82588	0.2	0	1.5
102.82807	0.2	0	1.5
102.83025	0.2	0	1.5
102.83375	0.3	0	1.5
102.83746	0.2	0	1.5
102.83812	0.2	0	1.5
102.84325	0.2	0	1.5
102.84727	0.2	0	1.5
102.84826	0.2	0	1.5
102.85466	0.2	0	1.5
102.8561	0.2	0	1.5
102.85664	0.2	0	1.5
102.86017	0.2	0	1.5
102.8627	0.2	0	1.5
102.86322	0.2	0	1.5
102.86343	0.3	0	1.5
102.86379	0.2	0	1.5
102.8641	0.2	0	1.5
102.86777	0.2	0	1.5
102.869	0.2	0	1.5
102.87296	0.2	0	1.5
102.87486	0.2	0	1.5
102.87698	0.2	0	1.5
102.87844	0.2	0	1.5
102.88014	0.3	0	1.5
102.88339	0.4	0	1.5
102.88353	0.3	0	1.5
102.88484	0.2	0	1.5
102.89333	0.2	0	1.5
102.89519	0.3	0	1.5
102.89571	0.2	0	1.5
102.89604	0.2	0	1.5
102.89712	0.2	0	1.5
102.89753	0.6	0	1.5
102.9007	0.2	0	1.5
102.90203	0.2	0	1.5
102.90254	0.2	0	1.5
102.91513	0.4	0	1.5
102.9163	0.2	0	1.5
102.91772	0.3	0	1.5
102.91827	0.2	0	1.5
102.9197	0.2	0	1.5
102.92023	0.2	0	1.5
102.92265	0.3	0	1.5
102.92557	0.2	0	1.5
102.92605	0.2	0	1.5
102.9269	0.2	0	1.5
102.93086	0.2	0	1.5
102.93385	0.4	0	1.5
102.9386	0.2	0	1.5
102.94155	0.2	0	1.5
102.94213	0.2	0	1.5
102.94254	0.2	0	1.5
102.94682	0.2	0	1.5
102.94745	0.2	0	1.5
102.94892	0.2	0	1.5
102.94945	0.2	0	1.5
102.95163	0.2	0	1.5
102.95208	0.2	0	1.5
102.95382	0.2	0	1.5
102.9563	0.2	0	1.5
102.95674	0.2	0	1.5
102.95795	0.2	0	1.5
102.95905	0.3	0	1.5
102.96006	0.2	0	1.5
102.96095	0.2	0	1.5
102.9658	0.2	0	1.5
102.96714	0.2	0	1.5
102.96868	0.2	0	1.5
102.96931	0.2	0	1.5
102.97024	0.3	0	1.5
102.97227	0.2	0	1.5
102.97262	0.2	0	1.5
102.97296	0.2	0	1.5
102.97356	0.2	0	1.5
102.97442	0.2	0	1.5
102.97667	0.5	0	1.5
102.97728	0.6	0	1.5
102.97983	0.2	0	1.5
102.98063	0.2	0	1.5
102.98298	0.2	0	1.5
102.9872	0.2	0	1.5
102.98938	0.2	0	1.5
102.98996	0.2	0	1.5
102.99341	0.2	0	1.5
102.99436	0.2	0	1.5
102.99468	0.2	0	1.5
102.99525	0.2	0	1.5
102.99556	0.4	0	1.5
102.99754	0.2	0	1.5
102.99884	0.3	0	1.5
103.00194	0.2	0	1.5
103.00466	0.2	0	1.5
103.00999	0.2	0	1.5
103.01095	0.2	0	1.5
103.01561	0.2	0	1.5
103.0194	0.7	0	1.5
103.02071	0.3	0	1.5
103.02496	0.4	0	1.5
103.02515	0.3	0	1.5
103.02527	0.2	0	1.5
103.02773	0.2	0	1.5
103.02851	0.2	0	1.5
103.02949	0.2	0	1.5
103.0314	0.2	0	1.5
103.03266	0.3	0	1.5
103.03456	0.2	0	1.5
103.03574	0.2	0	1.5
103.03786	0.4	0	1.5
103.03853	0.2	0	1.5
103.03917	0.2	0	1.5
103.04044	0.2	0	1.5
103.04153	0.4	0	1.5
103.04371	0.2	0	1.5
103.04412	0.4	0	1.5
103.04662	0.2	0	1.5
103.04761	0.2	0	1.5
103.04829	0.2	0	1.5
103.04936	0.2	0	1.5
103.05001	0.2	0	1.5
103.0509	0.2	0	1.5
103.05411	0.4	0	1.5
103.05468	1.4	0.01	1.5
103.05673	0.4	0	1.5
103.05896	0.2	0	1.5
103.06439	0.3	0	1.5
103.06655	0.2	0	1.5
103.06685	0.2	0	1.5
103.06755	0.2	0	1.5
103.06944	0.2	0	1.5
103.07097	0.4	0	1.5
103.07222	0.5	0	1.5
103.07389	0.2	0	1.5
103.07611	0.2	0	1.5
103.08545	0.2	0	1.5
103.08966	0.3	0	1.5
103.09405	0.2	0	1.5
103.0947	0.2	0	1.5
103.09597	0.2	0	1.5
103.09943	0.2	0	1.5
103.10124	0.2	0	1.5
103.10926	0.2	0	1.5
103.10959	0.2	0	1.5
103.1113	0.2	0	1.5
103.11269	0.2	0	1.5
103.11449	0.3	0	1.5
103.12006	0.2	0	1.5
103.1219	0.2	0	1.5
103.12289	0.2	0	1.5
103.1245	0.2	0	1.5
103.12772	0.2	0	1.5
103.12862	0.2	0	1.5
103.12909	0.2	0	1.5
103.13006	0.4	0	1.5
103.13113	0.2	0	1.5
103.13306	0.2	0	1.5
103.13469	0.2	0	1.5
103.13534	0.3	0	1.5
103.13723	0.2	0	1.5
103.14041	0.3	0	1.5
103.14241	0.2	0	1.5
103.1435	0.2	0	1.5
103.14626	0.2	0	1.5
103.14675	0.4	0	1.5
103.14807	0.2	0	1.5
103.14949	0.2	0	1.5
103.1499	0.2	0	1.5
103.15086	0.3	0	1.5
103.15249	0.2	0	1.5
103.15469	0.2	0	1.5
103.1555	0.3	0	1.5
103.15742	0.2	0	1.5
103.15781	0.2	0	1.5
103.16055	0.2	0	1.5
103.16133	0.2	0	1.5
103.16246	0.2	0	1.5
103.16364	0.2	0	1.5
103.16695	0.2	0	1.5
103.16767	0.2	0	1.5
103.17061	0.2	0	1.5
103.17434	0.2	0	1.5
103.18158	0.2	0	1.5
103.18424	0.2	0	1.5
103.18901	0.2	0	1.5
103.19517	0.3	0	1.51
103.19777	0.6	0	1.51
103.20034	0.2	0	1.51
103.20181	0.2	0	1.51
103.20225	0.2	0	1.51
103.20531	0.2	0	1.51
103.20606	0.2	0	1.51
103.2064	0.2	0	1.51
103.21753	0.2	0	1.51
103.22378	0.3	0	1.51
103.22478	0.2	0	1.51
103.23299	0.2	0	1.51
103.23402	0.2	0	1.51
103.23801	0.2	0	1.51
103.2394	0.2	0	1.51
103.24464	0.2	0	1.51
103.24898	0.2	0	1.51
103.2542	0.2	0	1.51
103.25617	0.3	0	1.51
103.25652	0.2	0	1.51
103.25774	0.2	0	1.51
103.26238	0.2	0	1.51
103.26287	0.2	0	1.51
103.26809	0.2	0	1.51
103.26945	0.2	0	1.51
103.27007	0.2	0	1.51
103.27077	0.2	0	1.51
103.27244	0.4	0	1.51
103.27355	0.2	0	1.51
103.27448	0.2	0	1.51
103.27773	0.2	0	1.51
103.28666	0.2	0	1.51
103.28724	0.2	0	1.51
103.28792	0.2	0	1.51
103.28921	0.2	0	1.51
103.29068	0.2	0	1.51
103.29246	0.2	0	1.51
103.29511	0.2	0	1.51
103.2956	0.2	0	1.51
103.2993	0.4	0	1.51
103.30228	0.2	0	1.51
103.30487	0.3	0	1.51
103.30664	0.2	0	1.51
103.30788	0.2	0	1.51
103.30845	0.2	0	1.51
103.31556	0.2	0	1.51
103.31732	0.2	0	1.51
103.32033	0.2	0	1.51
103.32564	0.2	0	1.51
103.33196	0.3	0	1.51
103.33526	0.2	0	1.51
103.33872	0.2	0	1.51
103.34289	0.2	0	1.51
103.34389	0.4	0	1.51
103.34661	0.2	0	1.51
103.34762	0.2	0	1.51
103.34796	0.2	0	1.51
103.35107	0.2	0	1.51
103.35143	0.2	0	1.51
103.35994	0.2	0	1.51
103.36595	0.2	0	1.51
103.37034	0.3	0	1.51
103.37074	0.3	0	1.51
103.37364	0.2	0	1.51
103.37814	0.2	0	1.51
103.37948	0.2	0	1.51
103.38173	0.2	0	1.51
103.38318	0.2	0	1.51
103.38461	0.2	0	1.51
103.38514	0.2	0	1.51
103.39247	0.2	0	1.51
103.39845	0.2	0	1.51
103.39868	0.2	0	1.51
103.40452	0.2	0	1.51
103.40592	0.2	0	1.51
103.40742	0.2	0	1.51
103.40854	0.2	0	1.51
103.40975	0.2	0	1.51
103.41033	0.2	0	1.51
103.41621	0.2	0	1.51
103.41868	0.3	0	1.51
103.42174	0.2	0	1.51
103.42224	0.2	0	1.51
103.42409	0.2	0	1.51
103.43029	0.2	0	1.51
103.43218	0.3	0	1.51
103.43414	0.2	0	1.51
103.43524	0.2	0	1.51
103.43644	0.2	0	1.51
103.43812	0.2	0	1.51
103.44037	0.4	0	1.51
103.44173	0.2	0	1.51
103.44366	0.3	0	1.51
103.45395	0.2	0	1.51
103.45975	0.2	0	1.51
103.46014	0.2	0	1.51
103.46085	0.2	0	1.51
103.46806	0.2	0	1.51
103.46825	0.2	0	1.51
103.46834	0.2	0	1.51
103.46891	0.2	0	1.51
103.47092	0.2	0	1.51
103.47455	0.2	0	1.51
103.47517	0.4	0	1.51
103.47993	0.2	0	1.51
103.48548	0.2	0	1.51
103.48667	0.4	0	1.51
103.4916	0.2	0	1.51
103.49292	0.2	0	1.51
103.4942	0.2	0	1.51
103.49762	0.2	0	1.51
103.501	0.2	0	1.51
103.50332	0.2	0	1.51
103.50394	0.2	0	1.51
103.50536	0.2	0	1.51
103.50727	0.2	0	1.51
103.51016	0.2	0	1.51
103.51048	0.2	0	1.51
103.5111	0.2	0	1.51
103.51143	0.2	0	1.51
103.51532	0.2	0	1.51
103.51695	0.2	0	1.51
103.52268	0.2	0	1.51
103.53256	0.2	0	1.51
103.53967	0.2	0	1.51
103.54268	0.2	0	1.51
103.54398	0.3	0	1.51
103.54912	0.2	0	1.51
103.54973	0.2	0	1.51
103.55015	0.2	0	1.51
103.55462	0.2	0	1.51
103.55724	0.2	0	1.51
103.56068	0.2	0	1.52
103.56156	0.2	0	1.52
103.56354	0.2	0	1.52
103.56745	0.2	0	1.52
103.57005	0.2	0	1.52
103.57447	0.2	0	1.52
103.57754	0.2	0	1.52
103.58021	0.2	0	1.52
103.58073	0.2	0	1.52
103.58261	0.2	0	1.52
103.5865	0.2	0	1.52
103.59038	0.2	0	1.52
103.59182	0.2	0	1.52
103.59452	0.2	0	1.52
103.59486	0.2	0	1.52
103.59673	0.2	0	1.52
103.59846	0.2	0	1.52
103.60025	0.2	0	1.52
103.60085	0.2	0	1.52
103.60116	0.2	0	1.52
103.6028	0.2	0	1.52
103.60656	0.2	0	1.52
103.61273	0.2	0	1.52
103.61441	0.2	0	1.52
103.61645	0.2	0	1.52
103.61759	0.2	0	1.52
103.62148	0.2	0	1.52
103.62843	0.2	0	1.52
103.6314	0.2	0	1.52
103.63526	0.4	0	1.52
103.63648	0.2	0	1.52
103.63866	0.2	0	1.52
103.64868	0.4	0	1.52
103.65412	0.2	0	1.52
103.66253	0.2	0	1.52
103.66404	0.2	0	1.52
103.66466	0.2	0	1.52
103.6664	0.2	0	1.52
103.67069	0.3	0	1.52
103.67185	0.2	0	1.52
103.67466	0.2	0	1.52
103.67763	0.2	0	1.52
103.68698	0.2	0	1.52
103.69522	0.2	0	1.52
103.6957	0.3	0	1.52
103.70169	0.4	0	1.52
103.71611	0.2	0	1.52
103.72277	0.2	0	1.52
103.72653	0.2	0	1.52
103.7312	0.2	0	1.52
103.74417	0.2	0	1.52
103.74842	0.2	0	1.52
103.74908	0.2	0	1.52
103.7567	0.2	0	1.52
103.75722	0.2	0	1.52
103.7626	0.3	0	1.52
103.76321	0.2	0	1.52
103.77001	0.2	0	1.52
103.77034	0.2	0	1.52
103.77084	0.2	0	1.52
103.77771	0.2	0	1.52
103.77806	0.2	0	1.52
103.77904	0.2	0	1.52
103.78218	0.2	0	1.52
103.79014	0.2	0	1.52
103.79275	0.2	0	1.52
103.79556	0.5	0	1.52
103.79595	0.2	0	1.52
103.79958	0.2	0	1.52
103.80093	0.2	0	1.52
103.80741	0.2	0	1.52
103.80812	0.2	0	1.52
103.81086	0.2	0	1.52
103.81106	0.2	0	1.52
103.81883	0.3	0	1.52
103.82243	0.2	0	1.52
103.82494	0.2	0	1.52
103.82575	0.2	0	1.52
103.83392	0.2	0	1.52
103.84025	0.2	0	1.52
103.84335	0.2	0	1.52
103.84941	0.3	0	1.52
103.84955	0.2	0	1.52
103.85073	0.2	0	1.52
103.8519	0.2	0	1.52
103.85799	0.2	0	1.52
103.86157	0.3	0	1.52
103.86412	0.2	0	1.52
103.86462	0.2	0	1.52
103.86489	0.2	0	1.52
103.8657	0.2	0	1.52
103.86659	0.2	0	1.52
103.86722	0.2	0	1.52
103.87207	0.2	0	1.52
103.87818	0.2	0	1.52
103.88819	0.2	0	1.52
103.89644	0.2	0	1.52
103.90113	0.2	0	1.52
103.9041	0.4	0	1.52
103.90659	0.2	0	1.52
103.90945	0.2	0	1.52
103.91078	0.2	0	1.52
103.91268	0.2	0	1.52
103.91483	0.2	0	1.52
103.91648	0.2	0	1.52
103.91807	0.2	0	1.52
103.93041	0.2	0	1.53
103.93095	0.2	0	1.53
103.93382	0.2	0	1.53
103.93538	0.2	0	1.53
103.93635	0.2	0	1.53
103.937	0.2	0	1.53
103.9394	0.2	0	1.53
103.94106	0.2	0	1.53
103.94284	0.1	0	1.53
103.94506	0.2	0	1.53
103.9457	0.2	0	1.53
103.95352	0.2	0	1.53
103.95608	0.2	0	1.53
103.96013	0.2	0	1.53
103.96879	0.3	0	1.53
103.96945	0.2	0	1.53
103.97236	0.2	0	1.53
103.97395	0.2	0	1.53
103.97625	0.4	0	1.53
103.9836	0.2	0	1.53
103.98471	0.4	0	1.53
103.98968	0.2	0	1.53
103.99521	0.2	0	1.53
103.99776	0.2	0	1.53
104.00034	0.2	0	1.53
104.00204	0.2	0	1.53
104.00914	0.2	0	1.53
104.01015	0.2	0	1.53
104.01213	0.2	0	1.53
104.02367	0.3	0	1.53
104.0263	0.2	0	1.53
104.03443	0.3	0	1.53
104.03728	0.2	0	1.53
104.04418	0.2	0	1.53
104.04639	0.2	0	1.53
104.0511	0.2	0	1.53
104.0549	0.3	0	1.53
104.05789	0.2	0	1.53
104.05935	0.2	0	1.53
104.06005	0.3	0	1.53
104.06666	0.2	0	1.53
104.06855	0.3	0	1.53
104.07032	0.2	0	1.53
104.07416	0.2	0	1.53
104.07665	0.2	0	1.53
104.0829	0.2	0	1.53
104.08422	0.2	0	1.53
104.08727	0.2	0	1.53
104.08969	0.2	0	1.53
104.09328	0.2	0	1.53
104.09552	0.2	0	1.53
104.09662	0.2	0	1.53
104.09874	0.2	0	1.53
104.10074	0.2	0	1.53
104.10296	0.4	0	1.53
104.10545	0.2	0	1.53
104.10988	0.2	0	1.53
104.11542	0.2	0	1.53
104.1197	0.2	0	1.53
104.12088	0.2	0	1.53
104.12401	0.4	0	1.53
104.12742	0.2	0	1.53
104.13155	0.2	0	1.53
104.13661	0.2	0	1.53
104.13938	0.2	0	1.53
104.14617	0.2	0	1.53
104.15792	0.2	0	1.53
104.16099	0.3	0	1.53
104.16364	0.2	0	1.53
104.1674	0.2	0	1.53
104.16784	0.2	0	1.53
104.17243	0.2	0	1.53
104.17888	0.2	0	1.53
104.18359	0.2	0	1.53
104.1871	0.2	0	1.53
104.18959	0.2	0	1.53
104.19606	0.2	0	1.53
104.1985	0.2	0	1.53
104.20035	0.2	0	1.53
104.20242	0.3	0	1.53
104.20524	0.2	0	1.53
104.21377	0.2	0	1.53
104.21906	0.2	0	1.53
104.22714	0.2	0	1.53
104.23008	0.2	0	1.53
104.23179	0.2	0	1.53
104.23412	0.2	0	1.53
104.23517	0.2	0	1.53
104.23998	0.3	0	1.53
104.24052	0.2	0	1.53
104.24648	0.2	0	1.53
104.25493	0.2	0	1.53
104.25795	0.2	0	1.53
104.26017	0.3	0	1.53
104.26167	0.2	0	1.53
104.26218	0.2	0	1.53
104.27005	0.2	0	1.53
104.27885	0.3	0	1.53
104.28265	0.2	0	1.53
104.28705	0.2	0	1.53
104.28834	0.2	0	1.53
104.29205	0.2	0	1.53
104.29629	0.2	0	1.53
104.30038	0.2	0	1.54
104.30316	0.2	0	1.54
104.30356	0.3	0	1.54
104.30607	0.2	0	1.54
104.30783	0.2	0	1.54
104.30966	0.2	0	1.54
104.31799	0.2	0	1.54
104.31824	0.2	0	1.54
104.32459	0.2	0	1.54
104.32623	0.2	0	1.54
104.32983	0.2	0	1.54
104.33137	0.2	0	1.54
104.33146	0.2	0	1.54
104.33162	0.2	0	1.54
104.33349	0.2	0	1.54
104.33778	0.2	0	1.54
104.34013	0.2	0	1.54
104.34097	0.2	0	1.54
104.34134	0.2	0	1.54
104.34526	0.2	0	1.54
104.35048	0.2	0	1.54
104.35369	0.2	0	1.54
104.35469	0.2	0	1.54
104.35498	0.2	0	1.54
104.3639	0.3	0	1.54
104.3648	0.2	0	1.54
104.36655	0.3	0	1.54
104.36693	0.3	0	1.54
104.377	0.5	0	1.54
104.38296	0.2	0	1.54
104.3937	0.2	0	1.54
104.39443	0.2	0	1.54
104.40256	0.2	0	1.54
104.4038	0.2	0	1.54
104.41038	0.2	0	1.54
104.41675	0.2	0	1.54
104.42189	0.2	0	1.54
104.42579	0.2	0	1.54
104.42852	0.2	0	1.54
104.43796	0.2	0	1.54
104.44821	0.3	0	1.54
104.4507	0.2	0	1.54
104.45262	0.2	0	1.54
104.45307	0.2	0	1.54
104.45517	0.2	0	1.54
104.45706	0.2	0	1.54
104.45831	0.2	0	1.54
104.4644	0.2	0	1.54
104.46493	0.2	0	1.54
104.46587	0.2	0	1.54
104.47471	0.2	0	1.54
104.47681	0.2	0	1.54
104.47725	0.2	0	1.54
104.4891	0.2	0	1.54
104.49156	0.4	0	1.54
104.49325	0.2	0	1.54
104.49692	0.2	0	1.54
104.50166	0.3	0	1.54
104.50222	0.2	0	1.54
104.50604	0.2	0	1.54
104.50803	0.2	0	1.54
104.51189	0.2	0	1.54
104.51784	0.2	0	1.54
104.51847	0.2	0	1.54
104.51929	0.2	0	1.54
104.52447	0.4	0	1.54
104.53198	0.2	0	1.54
104.53275	0.2	0	1.54
104.53363	0.2	0	1.54
104.53395	0.2	0	1.54
104.53659	0.2	0	1.54
104.55371	0.2	0	1.54
104.55469	0.2	0	1.54
104.55766	0.2	0	1.54
104.56077	0.4	0	1.54
104.58002	0.2	0	1.54
104.58032	0.2	0	1.54
104.58267	0.3	0	1.54
104.5871	0.2	0	1.54
104.5883	0.2	0	1.54
104.58865	0.2	0	1.54
104.58927	0.2	0	1.54
104.59599	0.3	0	1.54
104.60642	0.2	0	1.54
104.61182	0.2	0	1.54
104.6122	0.2	0	1.54
104.61606	0.2	0	1.54
104.62211	0.2	0	1.54
104.62611	0.2	0	1.54
104.62683	0.2	0	1.54
104.62777	0.2	0	1.54
104.62878	0.2	0	1.54
104.63147	0.2	0	1.54
104.63177	0.2	0	1.54
104.63295	0.2	0	1.54
104.63481	0.2	0	1.54
104.63511	0.2	0	1.54
104.64035	0.2	0	1.54
104.6442	0.2	0	1.54
104.64683	0.2	0	1.54
104.64752	0.2	0	1.54
104.6496	0.2	0	1.54
104.65125	0.2	0	1.54
104.66101	0.2	0	1.54
104.66523	0.2	0	1.54
104.67591	0.2	0	1.55
104.68251	0.2	0	1.55
104.68398	0.2	0	1.55
104.68501	0.2	0	1.55
104.68713	0.2	0	1.55
104.68837	0.3	0	1.55
104.68936	0.2	0	1.55
104.69682	0.2	0	1.55
104.69792	0.2	0	1.55
104.6989	0.2	0	1.55
104.70053	0.2	0	1.55
104.70303	0.2	0	1.55
104.70891	0.2	0	1.55
104.71756	0.2	0	1.55
104.71768	0.2	0	1.55
104.72268	0.2	0	1.55
104.73117	0.2	0	1.55
104.73558	0.2	0	1.55
104.73814	0.2	0	1.55
104.74322	0.2	0	1.55
104.74413	0.2	0	1.55
104.74564	0.2	0	1.55
104.74764	0.2	0	1.55
104.74981	0.2	0	1.55
104.75085	0.2	0	1.55
104.75219	0.2	0	1.55
104.76131	0.2	0	1.55
104.76292	0.3	0	1.55
104.76979	0.2	0	1.55
104.7713	0.2	0	1.55
104.77484	0.2	0	1.55
104.77592	0.2	0	1.55
104.77767	0.2	0	1.55
104.77902	0.2	0	1.55
104.78012	0.2	0	1.55
104.78341	0.2	0	1.55
104.78412	0.2	0	1.55
104.78772	0.2	0	1.55
104.78826	0.2	0	1.55
104.78986	0.3	0	1.55
104.79286	0.2	0	1.55
104.7947	0.4	0	1.55
104.80419	0.2	0	1.55
104.80507	0.2	0	1.55
104.81289	0.3	0	1.55
104.81331	0.2	0	1.55
104.81373	0.2	0	1.55
104.81555	0.2	0	1.55
104.81636	0.2	0	1.55
104.8168	0.2	0	1.55
104.8221	0.2	0	1.55
104.82287	0.2	0	1.55
104.82454	0.3	0	1.55
104.83641	0.2	0	1.55
104.84705	0.3	0	1.55
104.84806	0.2	0	1.55
104.84874	0.2	0	1.55
104.85494	0.2	0	1.55
104.85919	0.2	0	1.55
104.86352	0.2	0	1.55
104.86607	0.2	0	1.55
104.88583	0.2	0	1.55
104.88791	0.2	0	1.55
104.88875	0.2	0	1.55
104.89555	0.2	0	1.55
104.90228	0.2	0	1.55
104.90463	0.2	0	1.55
104.90913	0.2	0	1.55
104.9146	0.2	0	1.55
104.91567	0.3	0	1.55
104.9195	0.2	0	1.55
104.92691	0.2	0	1.55
104.93118	0.2	0	1.55
104.94295	0.2	0	1.55
104.94461	0.2	0	1.55
104.9509	0.3	0	1.55
104.95972	0.2	0	1.55
104.9627	0.2	0	1.55
104.97072	0.2	0	1.55
104.97526	0.2	0	1.55
104.98066	0.2	0	1.55
104.98448	0.2	0	1.55
104.99047	0.2	0	1.55
104.99192	0.9	0	1.55
104.99225	1.6	0.01	1.55
104.9928	17	0.08	1.55
105.00077	0.2	0	1.55
105.00124	0.2	0	1.55
105.01518	0.2	0	1.55
105.01755	0.2	0	1.55
105.01838	0.2	0	1.55
105.01986	0.2	0	1.55
105.02122	0.2	0	1.55
105.02436	0.2	0	1.55
105.02501	0.2	0	1.55
105.02684	0.2	0	1.55
105.02921	0.2	0	1.55
105.03396	0.2	0	1.55
105.03446	0.2	0	1.55
105.04804	0.2	0	1.55
105.04861	0.2	0	1.55
105.05556	0.2	0	1.55
105.06328	0.2	0	1.55
105.06898	0.4	0	1.55
105.07032	28.6	0.13	1.55
105.07132	0.2	0	1.55
105.07529	0.2	0	1.55
105.0782	0.2	0	1.55
105.08397	0.2	0	1.55
105.09039	0.2	0	1.55
105.09086	0.4	0	1.55
105.09171	0.2	0	1.55
105.09681	0.2	0	1.55
105.09733	0.2	0	1.55
105.0984	0.5	0	1.55
105.10485	0.2	0	1.55
105.10767	0.2	0	1.55
105.11241	0.2	0	1.55
105.11547	0.2	0	1.55
105.12018	0.2	0	1.55
105.12191	0.2	0	1.55
105.1231	0.2	0	1.55
105.12359	0.2	0	1.55
105.12389	0.2	0	1.55
105.12497	0.2	0	1.55
105.1254	0.2	0	1.55
105.12599	0.2	0	1.55
105.1282	0.2	0	1.55
105.13399	0.2	0	1.55
105.13487	0.2	0	1.55
105.13855	0.2	0	1.55
105.14072	0.2	0	1.55
105.14161	0.2	0	1.55
105.14441	0.2	0	1.55
105.14528	0.2	0	1.55
105.15507	0.2	0	1.55
105.15605	0.2	0	1.55
105.15647	0.2	0	1.55
105.16295	0.2	0	1.55
105.16684	0.2	0	1.55
105.16743	0.2	0	1.55
105.17314	0.2	0	1.55
105.17374	0.2	0	1.55
105.17994	0.4	0	1.55
105.18028	0.2	0	1.55
105.18129	0.2	0	1.55
105.18525	0.2	0	1.55
105.1866	0.2	0	1.55
105.18797	0.2	0	1.55
105.19652	0.2	0	1.55
105.20672	0.2	0	1.55
105.20772	0.2	0	1.55
105.21334	0.2	0	1.55
105.21388	0.2	0	1.55
105.21439	0.2	0	1.55
105.21716	0.1	0	1.55
105.21826	0.2	0	1.55
105.22008	0.2	0	1.55
105.22093	0.2	0	1.55
105.22195	0.2	0	1.55
105.22273	0.2	0	1.55
105.22357	0.2	0	1.55
105.2244	0.2	0	1.55
105.22577	0.2	0	1.55
105.23215	0.2	0	1.55
105.23483	0.2	0	1.55
105.23947	0.2	0	1.55
105.24231	0.2	0	1.55
105.24805	0.2	0	1.55
105.24926	0.2	0	1.55
105.2499	0.2	0	1.55
105.25244	0.2	0	1.55
105.27128	0.2	0	1.55
105.27736	0.2	0	1.55
105.28381	0.2	0	1.55
105.29137	0.2	0	1.55
105.29612	0.2	0	1.55
105.30196	0.2	0	1.55
105.30586	0.2	0	1.55
105.31722	0.2	0	1.55
105.31903	0.3	0	1.55
105.32152	0.2	0	1.55
105.32248	0.2	0	1.55
105.32326	0.2	0	1.55
105.32849	0.2	0	1.55
105.3351	0.3	0	1.55
105.33871	0.4	0	1.55
105.33998	0.2	0	1.55
105.34656	0.2	0	1.55
105.34799	0.2	0	1.55
105.3638	0.2	0	1.55
105.36658	0.2	0	1.55
105.36892	0.4	0	1.55
105.36941	0.2	0	1.55
105.37085	0.2	0	1.55
105.37634	0.2	0	1.55
105.37965	0.2	0	1.55
105.38588	0.2	0	1.55
105.38691	0.2	0	1.55
105.39624	0.4	0	1.55
105.40272	0.2	0	1.55
105.40402	0.2	0	1.55
105.4177	0.2	0	1.55
105.42303	0.2	0	1.55
105.42574	0.2	0	1.55
105.42864	0.2	0	1.55
105.42954	0.2	0	1.55
105.43042	0.2	0	1.55
105.43161	0.2	0	1.55
105.43302	0.3	0	1.55
105.43345	0.2	0	1.55
105.4379	0.3	0	1.55
105.43805	0.2	0	1.55
105.44121	0.2	0	1.55
105.44512	0.2	0	1.55
105.4647	0.2	0	1.55
105.46623	0.6	0	1.55
105.4694	0.2	0	1.55
105.46967	0.2	0	1.55
105.4698	0.2	0	1.55
105.47299	0.2	0	1.55
105.47363	0.2	0	1.55
105.47729	0.2	0	1.55
105.48882	0.3	0	1.55
105.49565	0.2	0	1.55
105.49739	0.3	0	1.55
105.49757	0.3	0	1.55
105.49929	0.2	0	1.55
105.50038	0.2	0	1.55
105.50576	0.2	0	1.55
105.50687	0.2	0	1.55
105.50731	0.2	0	1.55
105.5083	0.2	0	1.55
105.51084	0.2	0	1.55
105.51543	0.2	0	1.55
105.51632	0.2	0	1.55
105.52715	0.2	0	1.55
105.52898	0.2	0	1.55
105.53339	0.2	0	1.55
105.53565	0.2	0	1.55
105.53657	0.4	0	1.55
105.54123	0.2	0	1.55
105.55201	0.2	0	1.55
105.55399	0.2	0	1.55
105.55472	0.2	0	1.55
105.55609	0.2	0	1.55
105.55792	0.2	0	1.55
105.55901	0.2	0	1.55
105.56483	0.2	0	1.55
105.57386	0.2	0	1.55
105.57945	0.2	0	1.55
105.58019	0.2	0	1.55
105.58814	0.2	0	1.55
105.59055	0.2	0	1.55
105.59286	0.2	0	1.55
105.59468	0.2	0	1.55
105.60028	0.2	0	1.55
105.60414	0.4	0	1.55
105.62552	0.2	0	1.55
105.62585	0.2	0	1.55
105.63198	0.5	0	1.55
105.63503	0.2	0	1.55
105.63946	0.2	0	1.55
105.65177	0.2	0	1.55
105.6595	0.2	0	1.55
105.66009	0.2	0	1.55
105.66043	0.2	0	1.55
105.66459	0.2	0	1.55
105.66492	0.2	0	1.55
105.66674	0.2	0	1.55
105.66982	0.2	0	1.55
105.67928	0.2	0	1.55
105.68407	0.2	0	1.55
105.68942	0.3	0	1.55
105.6931	0.2	0	1.55
105.69796	0.2	0	1.55
105.71003	0.2	0	1.55
105.71222	0.2	0	1.55
105.71445	0.2	0	1.55
105.71661	0.2	0	1.55
105.71798	0.2	0	1.55
105.71806	0.2	0	1.55
105.71826	0.2	0	1.55
105.71877	0.2	0	1.55
105.72098	0.2	0	1.55
105.72177	0.4	0	1.55
105.72307	0.2	0	1.55
105.72437	0.2	0	1.55
105.72608	0.2	0	1.55
105.73025	0.2	0	1.55
105.73103	0.2	0	1.55
105.73396	0.2	0	1.55
105.74051	0.2	0	1.55
105.74534	0.2	0	1.55
105.75214	0.2	0	1.55
105.7538	0.2	0	1.55
105.75643	0.2	0	1.55
105.75986	0.2	0	1.55
105.76086	0.3	0	1.55
105.76847	0.2	0	1.55
105.77015	0.2	0	1.55
105.77162	0.2	0	1.55
105.77198	0.2	0	1.55
105.78158	0.2	0	1.55
105.78511	0.2	0	1.55
105.79842	0.2	0	1.55
105.80245	0.2	0	1.55
105.80403	0.2	0	1.55
105.80444	0.2	0	1.55
105.80634	0.1	0	1.55
105.80755	0.4	0	1.55
105.81141	0.2	0	1.55
105.81181	0.2	0	1.55
105.81488	0.2	0	1.55
105.82299	0.2	0	1.55
105.82364	0.2	0	1.55
105.82449	0.2	0	1.55
105.82688	0.2	0	1.55
105.82871	0.2	0	1.55
105.83102	0.2	0	1.55
105.84681	0.2	0	1.55
105.84938	0.2	0	1.55
105.85494	0.2	0	1.55
105.86237	0.2	0	1.55
105.86744	0.2	0	1.55
105.86818	0.2	0	1.55
105.87174	0.4	0	1.55
105.88134	0.2	0	1.55
105.88294	0.2	0	1.55
105.88687	0.2	0	1.55
105.89294	0.2	0	1.55
105.894	0.2	0	1.55
105.89433	0.4	0	1.55
105.89573	0.2	0	1.55
105.89613	0.2	0	1.55
105.89765	0.2	0	1.55
105.90107	0.2	0	1.55
105.90505	0.4	0	1.55
105.90578	0.2	0	1.55
105.92089	0.2	0	1.55
105.9224	0.2	0	1.55
105.93069	0.2	0	1.55
105.93552	0.2	0	1.55
105.93691	0.2	0	1.55
105.94144	0.2	0	1.55
105.94855	0.2	0	1.55
105.95241	0.2	0	1.55
105.95358	0.2	0	1.55
105.95489	0.2	0	1.55
105.9587	0.2	0	1.55
105.97059	0.2	0	1.55
105.9738	0.2	0	1.55
105.97446	0.2	0	1.55
105.97488	0.2	0	1.55
105.97615	0.2	0	1.55
105.97942	0.2	0	1.55
105.98766	0.2	0	1.55
105.99671	0.5	0	1.55
106.00279	0.2	0	1.55
106.00724	0.2	0	1.55
106.00946	0.2	0	1.55
106.01017	0.3	0	1.55
106.01165	0.2	0	1.55
106.01634	0.2	0	1.55
106.01684	0.2	0	1.55
106.01881	0.2	0	1.55
106.01977	0.2	0	1.55
106.02417	0.2	0	1.55
106.02724	0.2	0	1.55
106.03012	0.2	0	1.55
106.03058	0.2	0	1.55
106.03143	0.2	0	1.55
106.03429	0.3	0	1.55
106.03713	0.2	0	1.55
106.03961	0.2	0	1.55
106.04004	0.3	0	1.55
106.04098	0.4	0	1.55
106.04556	0.3	0	1.55
106.05678	0.2	0	1.55
106.05779	0.2	0	1.55
106.05949	0.2	0	1.55
106.07163	0.2	0	1.55
106.07363	0.2	0	1.55
106.0782	0.2	0	1.55
106.08344	0.2	0	1.55
106.08493	0.2	0	1.55
106.08588	0.2	0	1.55
106.0881	0.2	0	1.55
106.08976	0.2	0	1.55
106.09041	0.2	0	1.55
106.09124	0.2	0	1.55
106.09491	0.2	0	1.55
106.10311	0.2	0	1.55
106.10347	0.2	0	1.55
106.10706	0.2	0	1.55
106.10741	0.2	0	1.55
106.10898	0.2	0	1.55
106.11718	0.2	0	1.55
106.11832	0.5	0	1.55
106.12031	0.2	0	1.55
106.12224	0.2	0	1.55
106.12384	0.2	0	1.55
106.1251	0.2	0	1.55
106.12791	0.2	0	1.55
106.13114	0.2	0	1.55
106.13203	0.2	0	1.55
106.13251	0.2	0	1.55
106.14413	0.2	0	1.54
106.14663	0.2	0	1.54
106.14875	0.2	0	1.54
106.1491	0.2	0	1.54
106.14978	0.2	0	1.54
106.15629	0.2	0	1.54
106.15673	0.2	0	1.54
106.15697	0.2	0	1.54
106.15921	0.2	0	1.54
106.1596	0.2	0	1.54
106.16328	0.2	0	1.54
106.16666	0.2	0	1.54
106.16702	0.2	0	1.54
106.17011	0.2	0	1.54
106.17473	0.2	0	1.54
106.18083	0.2	0	1.54
106.1848	0.2	0	1.54
106.19358	0.2	0	1.54
106.19683	0.4	0	1.54
106.204	0.2	0	1.54
106.21225	0.2	0	1.54
106.21262	0.2	0	1.54
106.22444	0.2	0	1.54
106.22645	0.2	0	1.54
106.24588	0.2	0	1.54
106.25115	0.2	0	1.54
106.25388	0.2	0	1.54
106.25514	0.2	0	1.54
106.25612	0.2	0	1.54
106.25801	0.2	0	1.54
106.25934	0.2	0	1.54
106.26405	0.2	0	1.54
106.2834	0.2	0	1.54
106.28574	0.2	0	1.54
106.28657	0.2	0	1.54
106.28867	0.2	0	1.54
106.29473	0.3	0	1.54
106.29581	0.2	0	1.54
106.29647	0.2	0	1.54
106.29726	0.2	0	1.54
106.30036	0.2	0	1.54
106.30673	0.2	0	1.54
106.31384	0.2	0	1.54
106.31663	0.2	0	1.54
106.31796	0.2	0	1.54
106.32189	0.2	0	1.54
106.32999	0.2	0	1.54
106.33013	0.2	0	1.54
106.33027	0.2	0	1.54
106.33178	0.2	0	1.54
106.33469	0.4	0	1.54
106.34117	0.1	0	1.54
106.34199	0.2	0	1.54
106.3486	0.2	0	1.54
106.34956	0.2	0	1.54
106.35154	0.2	0	1.54
106.35438	0.2	0	1.54
106.35474	0.2	0	1.54
106.35565	0.2	0	1.54
106.35824	0.2	0	1.54
106.35906	0.2	0	1.54
106.3743	0.2	0	1.54
106.38139	0.2	0	1.54
106.38616	0.2	0	1.54
106.3883	0.2	0	1.54
106.39777	0.2	0	1.54
106.40085	0.2	0	1.54
106.40152	0.2	0	1.54
106.40238	0.2	0	1.54
106.40429	0.2	0	1.54
106.40789	0.2	0	1.54
106.41003	0.2	0	1.54
106.41585	0.2	0	1.54
106.41693	0.2	0	1.54
106.42003	0.2	0	1.54
106.4205	0.2	0	1.54
106.42334	0.2	0	1.54
106.42438	0.2	0	1.54
106.43176	0.3	0	1.54
106.43312	0.2	0	1.54
106.43402	0.2	0	1.54
106.43492	0.3	0	1.54
106.43791	0.2	0	1.54
106.43888	0.2	0	1.54
106.44022	0.2	0	1.54
106.44789	0.2	0	1.54
106.45414	0.3	0	1.54
106.45482	0.2	0	1.54
106.46196	0.2	0	1.54
106.46638	0.2	0	1.54
106.46734	0.2	0	1.54
106.47075	0.2	0	1.54
106.47745	0.4	0	1.54
106.47808	0.2	0	1.54
106.48019	0.2	0	1.54
106.4826	0.2	0	1.54
106.48587	0.2	0	1.54
106.49066	0.2	0	1.54
106.51766	0.2	0	1.54
106.51853	0.2	0	1.54
106.51965	0.2	0	1.54
106.52087	0.2	0	1.54
106.5244	0.2	0	1.54
106.52628	0.2	0	1.54
106.53157	0.2	0	1.54
106.53431	0.2	0	1.54
106.54157	0.3	0	1.54
106.54213	0.2	0	1.54
106.54669	0.4	0	1.54
106.5512	0.2	0	1.54
106.55495	0.2	0	1.54
106.56087	0.3	0	1.54
[truncated: 62,372 more rows]
