# Supplementary material for: Novel Ambient Oxidation Trends in Fingerprint Aging Discovered by Kendrick Mass Defect Analysis
Source: ACS Cent Sci. 2022 Sep 21;8(9):1328–35. doi: 10.1021/acscentsci.2c00408 (PMC9523776; doi:10.1021/acscentsci.2c00408)
Supplement: Supplementary file 2 — oc2c00408_si_002.zip [file oc2c00408_si_002.zip › Supporting Data/Paternò-Büchi Mass Lists (MALDI-LTQ Orbitrap)/MS/PBRxn_NoUVBP_NaAu.txt]

SPECTRUM - MS
2019_01_16_PB_BP_FP_AuAc_WOUV_500_1200.RAW
FTMS + c MALDI Full ms [500.00-1200.00]
Scan #: 1-4674
RT: 0.01-71.65
AV: 4674
m/z	Intensity	Relative	Noise

  500.20880	    433.9	    0.10	  185.57
  501.03134	    273.8	    0.06	  185.57
  501.20180	    124.8	    0.03	  185.57
  501.21688	   5176.9	    1.19	  185.57
  501.38863	    180.9	    0.04	  185.57
  501.42438	    137.7	    0.03	  185.57
  501.46138	  13667.2	    3.13	  185.57
  502.22377	   1046.2	    0.24	  185.57
  502.46462	    580.2	    0.13	  185.57
  502.97462	   3788.8	    0.87	  185.57
  503.17803	   1032.2	    0.24	  185.57
  503.23256	   8043.0	    1.84	  185.57
  503.33214	    103.0	    0.02	  185.57
  503.36944	     45.5	    0.01	  185.57
  503.40403	    493.8	    0.11	  185.57
  503.44125	    108.4	    0.02	  185.57
  503.47670	    230.5	    0.05	  185.57
  503.98224	    641.3	    0.15	  185.57
  504.23998	   4451.6	    1.02	  185.57
  504.43502	     86.2	    0.02	  185.57
  504.99029	   9915.1	    2.27	  185.57
  505.01644	  12657.8	    2.90	  185.57
  505.24827	  27863.4	    6.38	  185.57
  505.34748	    113.9	    0.03	  185.57
  505.38348	     81.9	    0.02	  185.57
  505.42212	    304.7	    0.07	  185.57
  505.99209	     44.1	    0.01	  185.57
  506.01998	    276.1	    0.06	  185.57
  506.25150	   3026.5	    0.69	  185.57
  507.40000	     72.2	    0.02	  185.57
  507.43790	   7559.1	    1.73	  185.57
  508.44107	    285.7	    0.07	  185.57
  509.45374	  34496.7	    7.90	  185.57
  510.45699	   3365.0	    0.77	  185.57
  511.29721	     52.2	    0.01	  185.57
  511.37109	     54.3	    0.01	  185.57
  511.99408	     65.2	    0.01	  185.57
  512.01145	    127.0	    0.03	  185.57
  512.02453	    151.8	    0.03	  185.57
  512.04156	    263.0	    0.06	  185.57
  512.05239	    175.4	    0.04	  185.57
  512.06148	    195.3	    0.04	  185.57
  512.07151	    170.7	    0.04	  185.57
  512.08503	    228.5	    0.05	  185.57
  512.09703	    107.0	    0.02	  185.57
  512.10673	     81.9	    0.02	  185.57
  512.11581	     48.4	    0.01	  185.57
  512.12776	     50.0	    0.01	  185.57
  512.16605	     65.7	    0.02	  185.57
  513.31291	    120.9	    0.03	  185.57
  513.35082	     47.8	    0.01	  185.57
  513.38827	    178.1	    0.04	  185.57
  513.42510	    108.4	    0.02	  185.57
  513.46147	    282.8	    0.06	  185.57
  514.95262	     45.0	    0.01	  185.57
  515.05224	    544.8	    0.12	  185.57
  515.33291	     52.4	    0.01	  185.57
  515.40439	   1959.3	    0.45	  185.57
  515.44054	    577.7	    0.13	  185.57
  515.47705	   6911.1	    1.58	  185.57
  515.92667	   7155.4	    1.64	  185.57
  516.40727	     77.5	    0.02	  185.57
  516.48054	    304.5	    0.07	  185.57
  516.91860	     61.3	    0.01	  185.57
  516.93458	  25003.6	    5.73	  185.57
  516.96614	     46.2	    0.01	  185.57
  517.34754	    199.0	    0.05	  185.57
  517.36904	     66.2	    0.02	  185.57
  517.38540	     57.3	    0.01	  185.57
  517.42020	   7708.2	    1.77	  185.57
  517.45640	    339.7	    0.08	  185.57
  517.49306	     99.8	    0.02	  185.57
  517.91855	   8319.2	    1.91	  185.57
  517.93693	    845.5	    0.19	  185.57
  518.42294	    214.1	    0.05	  185.57
  518.92612	     58.4	    0.01	  185.57
  519.36298	     95.1	    0.02	  185.57
  519.40047	    143.3	    0.03	  185.57
  519.43786	   5050.5	    1.16	  185.57
  520.44078	    121.2	    0.03	  185.57
  521.18476	    305.8	    0.07	  185.57
  521.41458	    298.2	    0.07	  185.57
  521.45364	  50571.5	   11.59	  185.57
  522.13748	     43.8	    0.01	  185.57
  522.19345	    147.3	    0.03	  185.57
  522.45704	   8936.8	    2.05	  185.57
  523.18428	    298.4	    0.07	  185.57
  523.20060	   3432.0	    0.79	  185.57
  523.46942	  93314.4	   21.38	  185.57
  524.17763	    217.6	    0.05	  185.57
  524.20392	     67.6	    0.02	  185.57
  524.47261	  27303.3	    6.26	  185.57
  525.18326	     43.7	    0.01	  185.57
  525.19859	    396.2	    0.09	  185.57
  525.21322	     78.3	    0.02	  185.57
  525.38526	    105.6	    0.02	  185.57
  525.46397	    325.1	    0.07	  185.57
  525.47573	    312.1	    0.07	  185.57
  526.97515	     60.5	    0.01	  185.57
  527.22945	     52.1	    0.01	  185.57
  527.40414	    391.3	    0.09	  185.57
  527.47704	   8747.6	    2.00	  185.57
  528.48026	    457.8	    0.10	  185.57
  529.07803	   2261.1	    0.52	  185.57
  529.41997	   5797.8	    1.33	  185.57
  529.45614	    212.8	    0.05	  185.57
  529.49267	  25715.3	    5.89	  185.57
  530.08132	    117.9	    0.03	  185.57
  530.42288	    258.5	    0.06	  185.57
  530.49594	   2602.2	    0.60	  185.57
  531.36278	    132.1	    0.03	  185.57
  531.39925	    288.3	    0.07	  185.57
  531.43574	  17568.0	    4.02	  185.57
  531.47117	    178.1	    0.04	  185.57
  531.50852	    285.0	    0.07	  185.57
  532.43923	    932.9	    0.21	  185.57
  532.46683	     68.6	    0.02	  185.57
  532.90959	     44.3	    0.01	  185.57
  533.06299	  13831.8	    3.17	  185.57
  533.21808	    203.4	    0.05	  185.57
  533.37864	     46.0	    0.01	  185.57
  533.41487	   3279.9	    0.75	  185.57
  533.45339	   6324.9	    1.45	  185.57
  534.06637	    707.1	    0.16	  185.57
  534.41804	    108.7	    0.02	  185.57
  534.45623	    260.7	    0.06	  185.57
  534.92922	   1848.6	    0.42	  185.57
  535.43052	   9040.4	    2.07	  185.57
  535.46923	  50550.9	   11.58	  185.57
  536.43330	    347.1	    0.08	  185.57
  536.47256	   9596.8	    2.20	  185.57
  537.18384	    790.9	    0.18	  185.57
  537.20350	    290.9	    0.07	  185.57
  537.21776	     51.9	    0.01	  185.57
  537.42398	     44.9	    0.01	  185.57
  537.48503	  81690.9	   18.72	  185.57
  538.48820	  23873.4	    5.47	  185.57
  538.90291	    330.8	    0.08	  185.57
  538.91676	    263.4	    0.06	  185.57
  539.23487	   3391.0	    0.78	  185.57
  539.40275	     90.1	    0.02	  185.57
  539.47905	    136.2	    0.03	  185.57
  539.49122	    404.9	    0.09	  185.57
  540.23775	    108.2	    0.02	  185.57
  541.11753	    270.6	    0.06	  185.57
  541.41974	   4114.7	    0.94	  185.57
  541.45601	    262.6	    0.06	  185.57
  541.49249	   2834.0	    0.65	  185.57
  542.42280	    168.6	    0.04	  185.57
  542.49586	    147.0	    0.03	  185.57
  543.39745	     91.8	    0.02	  185.57
  543.43553	  40002.3	    9.16	  185.57
  543.47184	   1629.0	    0.37	  185.57
  543.50835	   7545.8	    1.73	  185.57
  544.43898	   5178.3	    1.19	  185.57
  544.47562	     84.5	    0.02	  185.57
  544.51123	    500.6	    0.11	  185.57
  545.16730	    267.2	    0.06	  185.57
  545.37901	    123.9	    0.03	  185.57
  545.41342	    671.2	    0.15	  185.57
  545.45155	  53430.1	   12.24	  185.57
  545.48735	    613.7	    0.14	  185.57
  545.52460	     88.6	    0.02	  185.57
  546.41796	     49.3	    0.01	  185.57
  546.45482	  10307.3	    2.36	  185.57
  547.39308	     61.4	    0.01	  185.57
  547.43037	   8643.4	    1.98	  185.57
  547.46932	  35084.7	    8.04	  185.57
  548.43346	    324.8	    0.07	  185.57
  548.47254	   4747.0	    1.09	  185.57
  548.96611	     50.0	    0.01	  185.57
  548.99583	   1727.2	    0.40	  185.57
  549.44614	  19456.9	    4.46	  185.57
  549.46186	    136.2	    0.03	  185.57
  549.48487	 101454.8	   23.24	  185.57
  550.00333	   1172.4	    0.27	  185.57
  550.44937	   1541.3	    0.35	  185.57
  550.48816	  33530.6	    7.68	  185.57
  550.62521	     97.4	    0.02	  185.57
  551.01178	  76576.6	   17.54	  185.57
  551.46653	     63.3	    0.01	  185.57
  551.47821	     75.3	    0.02	  185.57
  551.50075	 114687.7	   26.27	  185.57
  551.96704	    435.9	    0.10	  185.57
  552.01518	  12757.4	    2.92	  185.57
  552.50389	  39461.7	    9.04	  185.57
  552.97520	  28479.8	    6.52	  185.57
  553.01750	    288.9	    0.07	  185.57
  553.14641	     64.3	    0.01	  185.57
  553.16355	     96.0	    0.02	  185.57
  553.17789	    194.5	    0.04	  185.57
  553.19217	    315.7	    0.07	  185.57
  553.20667	    217.8	    0.05	  185.57
  553.21782	    156.7	    0.04	  185.57
  553.41959	    115.3	    0.03	  185.57
  553.49334	   2517.3	    0.58	  185.57
  553.50650	   1398.9	    0.32	  185.57
  553.97999	   4281.7	    0.98	  185.57
  554.49584	    101.3	    0.02	  185.57
  555.19434	    116.3	    0.03	  185.57
  555.43544	   5177.2	    1.19	  185.57
  555.47204	    126.1	    0.03	  185.57
  555.50819	  35171.3	    8.06	  185.57
  556.43871	    217.9	    0.05	  185.57
  556.51155	   5445.8	    1.25	  185.57
  556.91101	   4239.3	    0.97	  185.57
  557.12429	    863.5	    0.20	  185.57
  557.37784	     51.6	    0.01	  185.57
  557.41450	    411.4	    0.09	  185.57
  557.45116	  40982.9	    9.39	  185.57
  557.48690	    502.7	    0.12	  185.57
  557.52418	  21006.8	    4.81	  185.57
  557.91365	     71.4	    0.02	  185.57
  558.12668	    124.2	    0.03	  185.57
  558.45460	   6293.5	    1.44	  185.57
  558.52708	   2330.5	    0.53	  185.57
  559.39397	    131.7	    0.03	  185.57
  559.43026	  11017.8	    2.52	  185.57
  559.46718	  46916.0	   10.75	  185.57
  559.50424	    108.5	    0.02	  185.57
  559.53897	    123.7	    0.03	  185.57
  560.43366	    591.2	    0.14	  185.57
  560.47028	   8625.2	    1.98	  185.57
  560.50140	     63.7	    0.01	  185.58
  561.10950	   3453.9	    0.79	  185.72
  561.21681	  21533.6	    4.93	  185.75
  561.39509	     44.7	    0.01	  185.79
  561.40859	    131.8	    0.03	  185.79
  561.44605	  51813.8	   11.87	  185.80
  561.48487	  11450.1	    2.62	  185.81
  562.11298	    124.1	    0.03	  185.96
  562.22024	   2757.1	    0.63	  185.99
  562.44934	  10774.2	    2.47	  186.04
  562.48802	    745.1	    0.17	  186.05
  562.90424	    167.9	    0.04	  186.15
  563.46187	  60170.0	   13.78	  186.28
  563.50052	  41204.2	    9.44	  186.29
  564.46495	  14496.9	    3.32	  186.52
  564.50388	   7204.1	    1.65	  186.53
  565.45576	     76.6	    0.02	  186.75
  565.47616	     83.6	    0.02	  186.76
  565.51643	  28032.6	    6.42	  186.77
  566.51952	   3652.1	    0.84	  187.01
  566.98475	    147.6	    0.03	  187.12
  567.43531	    521.3	    0.12	  187.22
  567.47095	    118.7	    0.03	  187.23
  567.50707	     89.1	    0.02	  187.24
  567.51993	     59.0	    0.01	  187.24
  569.37808	  11837.5	    2.71	  187.68
  569.45111	  34596.0	    7.93	  187.70
  569.48739	   1747.6	    0.40	  187.71
  569.52363	   2813.3	    0.64	  187.72
  570.38134	   2227.4	    0.51	  187.92
  570.45445	   4343.5	    1.00	  187.94
  570.49060	     84.5	    0.02	  187.95
  570.52816	    125.4	    0.03	  187.96
  570.98657	   4674.2	    1.07	  188.07
  571.38452	    107.5	    0.02	  188.16
  571.39457	     72.0	    0.02	  188.16
  571.42960	    786.1	    0.18	  188.17
  571.46689	  81556.1	   18.68	  188.18
  571.50310	   4165.5	    0.95	  188.19
  571.53942	   3762.6	    0.86	  188.20
  571.98589	  25422.8	    5.82	  188.30
  572.47020	  24875.1	    5.70	  188.33
  572.50643	    227.7	    0.05	  188.33
  572.54269	    216.5	    0.05	  188.33
  572.96432	    767.4	    0.18	  188.33
  572.99335	  25476.8	    5.84	  188.33
  573.40750	    332.8	    0.08	  188.33
  573.44592	  13151.3	    3.01	  188.33
  573.48285	  69005.7	   15.81	  188.33
  573.51843	    512.1	    0.12	  188.33
  573.99684	   1774.6	    0.41	  188.32
  574.44912	    809.2	    0.19	  188.32
  574.48597	  18826.1	    4.31	  188.32
  575.42529	    546.0	    0.13	  188.32
  575.46170	  52971.4	   12.14	  188.31
  575.50066	  28147.7	    6.45	  188.31
  576.00296	    292.6	    0.07	  188.31
  576.46495	  12059.7	    2.76	  188.31
  576.50361	   3801.3	    0.87	  188.31
  577.01066	   1957.5	    0.45	  188.31
  577.44003	    409.6	    0.09	  188.30
  577.47743	  56043.8	   12.84	  188.30
  577.51637	  49282.1	   11.29	  188.30
  578.48062	  13144.5	    3.01	  188.30
  578.51950	  11814.6	    2.71	  188.30
  579.43128	    164.3	    0.04	  188.29
  579.49295	    599.0	    0.14	  188.29
  579.50768	     58.9	    0.01	  188.29
  579.53223	  10217.5	    2.34	  188.29
  580.53515	   1409.8	    0.32	  188.28
  581.45109	    301.9	    0.07	  188.28
  581.52373	    906.1	    0.21	  188.28
  582.52865	     61.3	    0.01	  188.27
  583.18342	    704.6	    0.16	  188.27
  583.19735	    254.4	    0.06	  188.27
  583.22565	    787.4	    0.18	  188.27
  583.42963	    153.5	    0.04	  188.26
  583.46661	   9900.3	    2.27	  188.26
  583.50308	    107.2	    0.02	  188.26
  583.53952	  12295.2	    2.82	  188.26
  584.46939	    502.6	    0.12	  188.26
  584.54278	   1027.3	    0.24	  188.26
  585.41400	     68.4	    0.02	  188.25
  585.44577	   5848.2	    1.34	  188.25
  585.48254	  30823.1	    7.06	  188.25
  585.51883	    272.8	    0.06	  188.25
  585.55532	   4233.5	    0.97	  188.25
  586.19642	     52.7	    0.01	  188.25
  586.44909	    338.2	    0.08	  188.25
  586.48566	   4150.9	    0.95	  188.25
  586.55866	    244.2	    0.06	  188.25
  587.42440	    420.5	    0.10	  188.24
  587.46164	  53220.8	   12.19	  188.24
  587.49858	  15360.0	    3.52	  188.24
  587.53576	     51.8	    0.01	  188.24
  588.46484	  11856.7	    2.72	  188.23
  588.50173	   1146.5	    0.26	  188.23
  589.27177	    220.1	    0.05	  188.23
  589.44077	   1672.9	    0.38	  188.23
  589.47741	 108191.9	   24.79	  188.23
  589.51582	   1294.0	    0.30	  188.23
  590.44238	     78.1	    0.02	  188.22
  590.48052	  36919.7	    8.46	  188.22
  590.51821	     75.2	    0.02	  188.22
  590.82800	    210.8	    0.05	  188.22
  590.84266	    214.4	    0.05	  188.22
  590.86028	    274.1	    0.06	  188.22
  590.87403	     71.1	    0.02	  188.22
  591.45599	   1542.6	    0.35	  188.21
  591.49337	  75319.1	   17.26	  188.21
  591.53182	   2154.0	    0.49	  188.21
  592.45872	     65.9	    0.02	  188.21
  592.49629	  22878.2	    5.24	  188.21
  592.53430	    111.1	    0.03	  188.21
  592.96793	   3784.9	    0.87	  188.21
  593.45066	     78.6	    0.02	  188.20
  593.49883	    240.3	    0.06	  188.20
  593.54734	    250.5	    0.06	  188.20
  593.96838	   1937.6	    0.44	  188.20
  594.89584	    308.0	    0.07	  188.19
  594.97540	   5464.1	    1.25	  188.19
  595.46724	   1930.6	    0.44	  188.19
  595.48510	    231.7	    0.05	  188.19
  595.50183	     51.5	    0.01	  188.19
  595.53792	     48.1	    0.01	  188.19
  595.97653	     84.1	    0.02	  188.19
  596.46904	    115.2	    0.03	  188.18
  596.97797	     52.2	    0.01	  188.18
  597.44494	    127.5	    0.03	  188.18
  597.48235	  25005.4	    5.73	  188.18
  597.51854	    420.2	    0.10	  188.18
  597.55524	    563.8	    0.13	  188.18
  597.97259	    570.8	    0.13	  188.17
  598.48551	   2709.3	    0.62	  188.17
  599.42410	     81.1	    0.02	  188.16
  599.46151	   1524.9	    0.35	  188.16
  599.49818	  33600.1	    7.70	  188.16
  599.53426	    725.1	    0.17	  188.16
  599.57040	    638.4	    0.15	  188.16
  600.46550	     90.9	    0.02	  188.16
  600.50143	   5467.2	    1.25	  188.16
  600.53998	     47.1	    0.01	  188.16
  600.57270	     57.3	    0.01	  188.16
  601.01080	   4881.2	    1.12	  188.15
  601.07125	    160.7	    0.04	  188.15
  601.44055	   1352.0	    0.31	  188.15
  601.47717	  18595.0	    4.26	  188.15
  601.51446	   7614.3	    1.74	  188.15
  601.55085	     69.9	    0.02	  188.15
  602.44394	     62.1	    0.01	  188.15
  602.48055	   1820.3	    0.42	  188.15
  602.51719	    543.4	    0.12	  188.15
  603.45644	  10307.4	    2.36	  188.14
  603.49289	  41591.0	    9.53	  188.14
  603.53155	   2402.8	    0.55	  188.14
  604.45874	    569.8	    0.13	  188.13
  604.49613	   8620.4	    1.97	  188.13
  604.53407	    151.6	    0.03	  188.13
  605.47213	   7596.6	    1.74	  188.13
  605.50878	  19398.0	    4.44	  188.13
  605.54684	    945.7	    0.22	  188.13
  606.47482	    381.1	    0.09	  188.12
  606.51184	   2292.5	    0.53	  188.12
  606.54969	     52.4	    0.01	  188.12
  607.35393	    369.4	    0.08	  188.11
  607.52593	    102.7	    0.02	  188.11
  607.56286	    258.1	    0.06	  188.11
  607.99182	    176.0	    0.04	  188.11
  608.17843	     47.2	    0.01	  188.11
  608.90668	    734.5	    0.17	  188.11
  609.48315	    149.9	    0.03	  188.10
  609.50256	    165.7	    0.04	  188.10
  609.55553	    209.5	    0.05	  188.10
  611.46155	    487.7	    0.11	  188.09
  611.49793	   1112.6	    0.25	  188.09
  611.57079	   2019.1	    0.46	  188.09
  612.50201	     54.3	    0.01	  188.08
  612.57304	    114.6	    0.03	  188.08
  613.00985	    252.7	    0.06	  188.08
  613.44147	    179.8	    0.04	  188.08
  613.47712	   7708.7	    1.77	  188.08
  613.51367	   1631.9	    0.37	  188.08
  613.54949	     93.2	    0.02	  188.08
  613.58661	    814.1	    0.19	  188.08
  614.48052	    508.3	    0.12	  188.07
  614.51730	     80.0	    0.02	  188.07
  614.58810	     52.0	    0.01	  188.07
  614.91323	     50.9	    0.01	  188.07
  615.45630	   3958.3	    0.91	  188.06
  615.49295	  37517.6	    8.60	  188.06
  615.53002	    267.3	    0.06	  188.06
  615.94961	     72.8	    0.02	  188.06
  616.29401	    104.3	    0.02	  188.06
  616.45797	    189.3	    0.04	  188.06
  616.49618	   7056.9	    1.62	  188.06
  616.87811	    152.2	    0.03	  188.06
  616.95725	   1850.9	    0.42	  188.05
  617.47205	  16342.3	    3.74	  188.05
  617.50872	  43437.9	    9.95	  188.05
  617.54678	     47.1	    0.01	  188.05
  617.96153	     47.3	    0.01	  188.05
  618.47538	   1477.0	    0.34	  188.05
  618.51178	  10118.7	    2.32	  188.04
  618.94358	   1745.9	    0.40	  188.04
  619.14868	    118.5	    0.03	  188.04
  619.48764	   6200.8	    1.42	  188.04
  619.52460	   5103.4	    1.17	  188.04
  619.93870	  93089.0	   21.33	  188.04
  620.49116	    452.8	    0.10	  188.03
  620.52819	    395.4	    0.09	  188.03
  620.94185	   1245.1	    0.29	  188.03
  621.48402	     63.2	    0.01	  188.03
  621.50204	    136.7	    0.03	  188.03
  622.92280	    339.8	    0.08	  188.02
  623.50175	    433.1	    0.10	  188.01
  623.51793	   1538.0	    0.35	  188.01
  624.52145	    111.2	    0.03	  188.01
  625.01096	    196.2	    0.04	  188.00
  625.47845	     50.1	    0.01	  188.00
  625.51310	   1154.4	    0.26	  188.00
  625.54898	     82.1	    0.02	  188.00
  625.58519	     52.6	    0.01	  188.00
  626.51551	     97.1	    0.02	  187.99
  626.91676	    395.2	    0.09	  187.99
  627.45652	    504.2	    0.12	  187.99
  627.49270	    445.6	    0.10	  187.99
  627.52917	    724.7	    0.17	  187.99
  627.56505	    128.6	    0.03	  187.99
  628.45831	     53.8	    0.01	  187.98
  628.53308	     54.2	    0.01	  187.98
  629.47195	  10863.2	    2.49	  187.98
  629.50811	   2329.1	    0.53	  187.98
  629.54499	    291.9	    0.07	  187.98
  630.47543	    721.3	    0.17	  187.97
  630.51150	    159.7	    0.04	  187.97
  631.35056	     56.1	    0.01	  187.96
  631.48774	  26588.5	    6.09	  187.96
  631.52405	   2474.4	    0.57	  187.96
  631.56084	     88.1	    0.02	  187.96
  632.49095	   3537.1	    0.81	  187.96
  632.52833	    139.0	    0.03	  187.96
  632.96044	    434.7	    0.10	  187.95
  633.46389	     99.4	    0.02	  187.95
  633.50357	   8551.3	    1.96	  187.95
  633.54004	    188.1	    0.04	  187.95
  633.57717	     46.1	    0.01	  187.95
  634.50652	    673.4	    0.15	  187.94
  635.59363	    203.3	    0.05	  187.94
  636.87577	    777.4	    0.18	  187.93
  637.47743	     46.5	    0.01	  187.93
  637.51652	     52.5	    0.01	  187.93
  637.53622	    116.1	    0.03	  187.93
  638.93971	     81.3	    0.02	  187.92
  639.28336	     48.2	    0.01	  187.91
  639.49450	    206.7	    0.05	  187.91
  639.52131	     86.1	    0.02	  187.91
  640.92565	    126.9	    0.03	  187.90
  641.47178	    914.0	    0.21	  187.90
  641.50806	    753.3	    0.17	  187.90
  641.54523	     91.1	    0.02	  187.90
  642.51201	     65.7	    0.02	  187.89
  642.94516	     50.5	    0.01	  187.89
  643.48767	  11719.7	    2.68	  187.89
  643.52388	   3027.7	    0.69	  187.89
  643.56194	     62.6	    0.01	  187.89
  643.93827	    801.0	    0.18	  187.89
  644.49099	    959.0	    0.22	  187.88
  644.52695	    249.4	    0.06	  187.88
  645.46674	    217.4	    0.05	  187.88
  645.50352	  18344.7	    4.20	  187.88
  645.53916	    745.9	    0.17	  187.88
  645.55719	    382.0	    0.09	  187.88
  646.50634	   2017.2	    0.46	  187.87
  646.54429	     66.3	    0.02	  187.87
  646.96509	    378.7	    0.09	  187.87
  647.48239	    732.1	    0.17	  187.86
  647.51906	   2381.9	    0.55	  187.86
  647.55462	     89.9	    0.02	  187.86
  648.48750	     47.3	    0.01	  187.86
  648.52305	    194.9	    0.04	  187.86
  649.53396	    117.0	    0.03	  187.85
  649.60911	    124.5	    0.03	  187.85
  650.95399	    413.3	    0.09	  187.84
  651.18033	     48.5	    0.01	  187.84
  651.21159	     62.2	    0.01	  187.84
  651.54928	    227.1	    0.05	  187.84
  651.91081	    430.7	    0.10	  187.84
  653.22515	   5053.1	    1.16	  187.83
  653.52666	     95.7	    0.02	  187.83
  654.22841	    212.4	    0.05	  187.82
  655.48789	   1183.4	    0.27	  187.81
  655.56067	    121.5	    0.03	  187.81
  656.49188	     82.5	    0.02	  187.81
  657.46447	     47.6	    0.01	  187.80
  657.50327	  12898.0	    2.95	  187.80
  657.53966	     55.8	    0.01	  187.80
  657.57722	     97.4	    0.02	  187.80
  658.50633	   1090.9	    0.25	  187.79
  659.48195	    583.2	    0.13	  187.79
  659.51896	  16080.4	    3.68	  187.79
  660.48785	     47.1	    0.01	  187.78
  660.52207	   1830.1	    0.42	  187.78
  660.92049	     81.0	    0.02	  187.78
  661.49856	   1856.0	    0.43	  187.78
  661.53424	   1297.8	    0.30	  187.78
  661.60947	     92.5	    0.02	  187.77
  662.50090	    147.1	    0.03	  187.77
  662.53782	    110.6	    0.03	  187.77
  663.62546	    561.2	    0.13	  187.76
  664.62907	     78.6	    0.02	  187.76
  664.92600	    107.5	    0.02	  187.75
  665.52806	     61.6	    0.01	  187.75
  667.48632	    114.5	    0.03	  187.74
  667.54478	    550.0	    0.13	  187.74
  668.54943	     67.6	    0.02	  187.73
  669.50298	   1592.7	    0.36	  187.73
  669.53934	     59.2	    0.01	  187.72
  670.50553	    162.0	    0.04	  187.72
  671.48247	    156.8	    0.04	  187.71
  671.51918	  10698.4	    2.45	  187.71
  671.55439	     80.8	    0.02	  187.71
  671.59217	     98.8	    0.02	  187.71
  672.52173	    933.5	    0.21	  187.71
  673.19942	    240.9	    0.06	  187.70
  673.49813	   5172.9	    1.19	  187.70
  673.53473	  10454.5	    2.40	  187.70
  673.57100	    116.6	    0.03	  187.70
  674.20173	     83.3	    0.02	  187.70
  674.50094	    611.7	    0.14	  187.70
  674.53760	    915.0	    0.21	  187.70
  675.20681	     86.4	    0.02	  187.72
  675.51408	   7449.5	    1.71	  187.72
  675.55028	    870.2	    0.20	  187.72
  675.58584	     62.6	    0.01	  187.73
  676.51738	   1109.5	    0.25	  187.75
  676.55271	     79.1	    0.02	  187.75
  677.52631	     49.5	    0.01	  187.78
  677.64200	     65.2	    0.01	  187.78
  681.25631	    242.1	    0.06	  187.87
  681.50424	    101.4	    0.02	  187.88
  681.56291	     59.1	    0.01	  187.88
  682.90343	    144.5	    0.03	  187.92
  683.51916	   1497.4	    0.34	  187.93
  683.54451	     67.7	    0.02	  187.93
  683.59185	    183.2	    0.04	  187.94
  684.52346	    105.2	    0.02	  187.96
  685.22552	     98.1	    0.02	  187.98
  685.43296	    151.9	    0.03	  187.98
  685.49793	    400.6	    0.09	  187.99
  685.53446	   8857.9	    2.03	  187.99
  685.60691	    175.3	    0.04	  187.99
  686.53799	    801.0	    0.18	  188.01
  687.51404	   6308.1	    1.45	  188.04
  687.55023	   7366.7	    1.69	  188.04
  687.58700	     47.7	    0.01	  188.04
  688.51711	    702.9	    0.16	  188.07
  688.55301	    700.3	    0.16	  188.07
  688.59040	     49.2	    0.01	  188.07
  688.88177	    111.0	    0.03	  188.07
  689.49130	     53.5	    0.01	  188.09
  689.52970	   8114.6	    1.86	  188.09
  689.56527	    485.5	    0.11	  188.09
  689.60493	     52.6	    0.01	  188.09
  690.53313	   1185.4	    0.27	  188.12
  690.57066	     50.7	    0.01	  188.12
  691.53310	     49.4	    0.01	  188.14
  691.65604	     54.8	    0.01	  188.15
  692.92918	    744.1	    0.17	  188.18
  692.94674	     60.1	    0.01	  188.18
  695.51819	     86.8	    0.02	  188.25
  695.57648	     68.9	    0.02	  188.25
  697.53446	   1792.0	    0.41	  188.30
  697.60877	     64.2	    0.01	  188.30
  698.53829	    174.9	    0.04	  188.33
  699.51382	   2910.0	    0.67	  188.35
  699.55043	   8214.1	    1.88	  188.36
  699.58662	     60.5	    0.01	  188.36
  699.62283	     97.4	    0.02	  188.36
  700.51733	    281.8	    0.06	  188.38
  700.55337	    891.7	    0.20	  188.38
  700.90458	     71.9	    0.02	  188.39
  701.52965	  17066.4	    3.91	  188.41
  701.56581	   6399.6	    1.47	  188.41
  701.60161	    179.3	    0.04	  188.41
  701.98345	     58.8	    0.01	  188.42
  702.53304	   3885.7	    0.89	  188.43
  702.56918	    757.4	    0.17	  188.43
  702.60170	     48.5	    0.01	  188.44
  702.99024	    418.8	    0.10	  188.45
  703.51220	     70.8	    0.02	  188.46
  703.54543	  13277.4	    3.04	  188.46
  703.58054	    521.1	    0.12	  188.46
  703.61493	     84.4	    0.02	  188.46
  704.54863	   2772.0	    0.64	  188.49
  704.58238	     68.7	    0.02	  188.49
  704.61781	     51.9	    0.01	  188.49
  705.52198	     92.3	    0.02	  188.51
  705.54929	     73.6	    0.02	  188.51
  709.53387	    176.9	    0.04	  188.62
  711.51412	     77.5	    0.02	  188.67
  711.55018	   2105.3	    0.48	  188.67
  711.57123	    221.0	    0.05	  188.67
  712.55366	    197.1	    0.05	  188.70
  713.25714	    407.7	    0.09	  188.71
  713.49143	    159.1	    0.04	  188.72
  713.52984	   1166.1	    0.27	  188.72
  713.56593	   7287.3	    1.67	  188.72
  714.53231	     77.6	    0.02	  188.75
  714.56930	    717.2	    0.16	  188.75
  714.92368	     60.7	    0.01	  188.76
  715.54533	   7732.4	    1.77	  188.78
  715.58153	   6910.2	    1.58	  188.78
  715.61801	     80.4	    0.02	  188.78
  716.54874	   1152.5	    0.26	  188.80
  716.58534	    769.3	    0.18	  188.80
  716.64646	     53.3	    0.01	  188.80
  717.52574	    248.2	    0.06	  188.83
  717.56097	   4914.8	    1.13	  188.83
  717.59667	   1615.8	    0.37	  188.83
  718.56390	    746.2	    0.17	  188.85
  718.59981	    143.6	    0.03	  188.86
  719.54055	    131.8	    0.03	  188.88
  719.99653	   1479.9	    0.34	  188.89
  720.99926	    460.2	    0.11	  188.92
  722.15258	   2620.9	    0.60	  188.95
  723.55053	    159.1	    0.04	  188.99
  724.94736	     66.7	    0.02	  189.02
  725.00439	    109.1	    0.03	  189.02
  725.48997	     71.4	    0.02	  189.04
  725.53026	    119.3	    0.03	  189.04
  725.56558	   2057.1	    0.47	  189.04
  726.53869	     50.2	    0.01	  189.06
  726.57072	    204.2	    0.05	  189.06
  726.98946	     63.9	    0.01	  189.08
  727.02038	  12050.2	    2.76	  189.08
  727.50714	    171.0	    0.04	  189.09
  727.54537	   3759.2	    0.86	  189.09
  727.58132	   8021.9	    1.84	  189.09
  728.02385	   1087.8	    0.25	  189.10
  728.54963	    422.1	    0.10	  189.12
  728.58452	    973.7	    0.22	  189.12
  729.56127	  11237.3	    2.57	  189.14
  729.59714	  10296.0	    2.36	  189.14
  729.63515	    109.9	    0.03	  189.14
  730.56447	   2126.1	    0.49	  189.17
  730.60035	   1402.7	    0.32	  189.17
  731.54241	     96.1	    0.02	  189.20
  731.57677	   4481.3	    1.03	  189.20
  731.61272	   5130.5	    1.18	  189.20
  731.65171	     46.6	    0.01	  189.20
  732.57987	    563.8	    0.13	  189.22
  732.61642	    654.3	    0.15	  189.22
  732.64299	     57.1	    0.01	  189.22
  733.55871	     51.9	    0.01	  189.25
  735.17703	     70.5	    0.02	  189.29
  737.56578	    265.4	    0.06	  189.35
  738.56789	     45.5	    0.01	  189.38
  739.50655	    316.3	    0.07	  189.40
  739.58113	   2668.5	    0.61	  189.41
  739.60932	     47.7	    0.01	  189.41
  740.58415	    348.7	    0.08	  189.43
  741.52360	    397.4	    0.09	  189.46
  741.56048	    595.9	    0.14	  189.46
  741.59723	  14174.8	    3.25	  189.46
  741.63201	     64.3	    0.01	  189.46
  742.52524	     56.1	    0.01	  189.48
  742.56554	     64.2	    0.01	  189.48
  742.60024	   2055.6	    0.47	  189.49
  743.54309	     78.4	    0.02	  189.51
  743.57736	   2440.2	    0.56	  189.51
  743.61310	  32993.8	    7.56	  189.51
  743.64865	     87.1	    0.02	  189.51
  744.58078	    232.8	    0.05	  189.54
  744.61642	   8763.7	    2.01	  189.54
  744.88405	     66.8	    0.02	  189.55
  744.92319	  43763.4	   10.03	  189.55
  745.55683	    215.5	    0.05	  189.56
  745.59344	    896.1	    0.21	  189.56
  745.62883	  29752.9	    6.82	  189.56
  745.92689	    188.5	    0.04	  189.57
  746.59388	    130.3	    0.03	  189.59
  746.63195	   7892.1	    1.81	  189.59
  746.95363	    134.6	    0.03	  189.60
  747.63514	    115.9	    0.03	  189.62
  747.99489	    274.8	    0.06	  189.63
  749.00178	   2521.5	    0.58	  189.65
  750.00549	    100.8	    0.02	  189.68
  750.18378	     82.3	    0.02	  189.68
  751.58327	    218.6	    0.05	  189.72
  753.52206	    114.0	    0.03	  189.77
  753.56806	    130.7	    0.03	  189.77
  753.59747	   3281.9	    0.75	  189.77
  753.66713	     63.0	    0.01	  189.78
  754.60040	    355.4	    0.08	  189.80
  755.53907	     71.3	    0.02	  189.83
  755.57705	   1167.6	    0.27	  189.83
  755.61309	  23732.1	    5.44	  189.83
  755.64712	     94.0	    0.02	  189.83
  756.58101	    135.4	    0.03	  189.85
  756.61633	   5292.1	    1.21	  189.85
  757.59314	   2209.4	    0.51	  189.88
  757.62872	  57235.6	   13.11	  189.88
  757.66589	    119.2	    0.03	  189.88
  758.59770	    285.0	    0.07	  189.91
  758.63215	  23067.3	    5.28	  189.91
  758.66561	     49.7	    0.01	  189.91
  759.08435	    116.5	    0.03	  189.92
  759.60864	    461.1	    0.11	  189.93
  759.64452	  58974.6	   13.51	  189.93
  760.60872	     97.4	    0.02	  189.96
  760.64783	  23961.7	    5.49	  189.96
  761.65048	    701.2	    0.16	  189.99
  765.52916	     46.4	    0.01	  190.09
  765.59671	    316.5	    0.07	  190.09
  766.02905	     52.6	    0.01	  190.10
  766.60017	     58.2	    0.01	  190.12
  767.53784	    134.7	    0.03	  190.14
  767.58108	     59.3	    0.01	  190.14
  767.61313	  10382.6	    2.38	  190.14
  767.64598	     62.0	    0.01	  190.14
  767.68489	     52.9	    0.01	  190.14
  767.99690	     64.4	    0.01	  190.15
  768.61655	   1749.2	    0.40	  190.17
  769.55222	     84.8	    0.02	  190.19
  769.59052	    233.0	    0.05	  190.19
  769.62873	  62607.6	   14.34	  190.20
  769.66513	     82.6	    0.02	  190.20
  769.69921	     65.4	    0.01	  190.20
  769.97440	     80.6	    0.02	  190.20
  770.59486	     84.6	    0.02	  190.22
  770.63211	  27274.1	    6.25	  190.22
  770.98301	    562.0	    0.13	  190.23
  771.60638	    365.0	    0.08	  190.25
  771.64454	 135727.8	   31.10	  190.25
  771.68519	    101.1	    0.02	  190.25
  772.61220	     72.8	    0.02	  190.27
  772.64773	  67752.6	   15.52	  190.27
  772.96970	  73255.9	   16.78	  190.28
  773.58868	     46.9	    0.01	  190.30
  773.62184	    141.2	    0.03	  190.30
  773.66005	 133427.4	   30.57	  190.30
  773.97337	   4208.1	    0.96	  190.31
  774.63001	     46.3	    0.01	  190.33
  774.66344	  65884.7	   15.09	  190.33
  775.66652	   8272.8	    1.90	  190.35
  776.66928	     64.3	    0.01	  190.38
  779.61324	    478.0	    0.11	  190.46
  779.68246	     46.2	    0.01	  190.46
  780.61879	     64.5	    0.01	  190.48
  781.59406	     86.7	    0.02	  190.51
  781.62864	  18079.5	    4.14	  190.51
  781.66303	     55.0	    0.01	  190.51
  781.69776	     81.0	    0.02	  190.51
  782.63179	   3847.7	    0.88	  190.54
  783.60593	    278.8	    0.06	  190.56
  783.64458	  89130.1	   20.42	  190.56
  783.69049	    404.4	    0.09	  190.56
  783.71896	    187.6	    0.04	  190.57
  783.75004	     97.4	    0.02	  190.57
  783.78047	     58.5	    0.01	  190.57
  784.61210	    100.5	    0.02	  190.59
  784.64793	  43845.0	   10.04	  190.59
  785.61853	    275.4	    0.06	  190.61
  785.66017	 191114.5	   43.78	  190.62
  785.70317	     78.3	    0.02	  190.62
  786.62328	    153.0	    0.04	  190.64
  786.66338	  98019.8	   22.46	  190.64
  787.63188	    208.7	    0.05	  190.67
  787.67564	 179080.4	   41.03	  190.67
  788.63882	     76.6	    0.02	  190.69
  788.67915	  91454.4	   20.95	  190.70
  789.68205	  16535.2	    3.79	  190.72
  790.68134	    165.1	    0.04	  190.75
  790.90220	   1250.6	    0.29	  190.75
  791.61174	     50.5	    0.01	  190.77
  791.99670	     89.0	    0.02	  190.78
  792.96515	    127.4	    0.03	  190.81
  792.99766	     48.5	    0.01	  190.81
  793.62894	   2376.3	    0.54	  190.83
  793.91453	     47.7	    0.01	  190.83
  794.63267	    323.3	    0.07	  190.85
  795.08743	     58.7	    0.01	  190.86
  795.56462	     46.0	    0.01	  190.88
  795.60453	     92.0	    0.02	  190.88
  795.64455	  53650.9	   12.29	  190.88
  795.68294	     65.9	    0.02	  190.88
  795.71632	     46.9	    0.01	  190.88
  796.55684	     92.9	    0.02	  190.90
  796.58293	    193.0	    0.04	  190.90
  796.61037	    234.2	    0.05	  190.90
  796.64769	  23584.2	    5.40	  190.90
  797.61973	    113.8	    0.03	  190.93
  797.66006	 197851.5	   45.33	  190.93
  798.62182	     79.1	    0.02	  190.96
  798.66356	 102975.4	   23.59	  190.96
  799.62953	    263.8	    0.06	  190.98
  799.67561	 350704.1	   80.35	  190.98
  800.63302	     67.6	    0.02	  191.01
  800.67917	 185609.5	   42.52	  191.01
  801.64428	     72.2	    0.02	  191.04
  801.69121	 288778.1	   66.16	  191.04
  802.65111	     77.5	    0.02	  191.06
  802.69479	 151394.0	   34.68	  191.06
  803.69802	  36350.8	    8.33	  191.09
  804.70061	    980.1	    0.22	  191.12
  805.62617	     58.4	    0.01	  191.14
  806.15100	     86.8	    0.02	  191.15
  807.64425	   3656.9	    0.84	  191.17
  807.71129	     47.5	    0.01	  191.17
  808.64830	    513.0	    0.12	  191.17
  809.62164	     74.5	    0.02	  191.17
  809.65999	  59932.0	   13.73	  191.17
  809.70231	     52.3	    0.01	  191.17
  809.72806	     79.3	    0.02	  191.17
  810.66328	  28630.1	    6.56	  191.17
  811.63058	    134.6	    0.03	  191.17
  811.67572	 208743.2	   47.82	  191.17
  811.72290	     60.1	    0.01	  191.17
  812.63740	     93.4	    0.02	  191.17
  812.67903	 111535.3	   25.55	  191.17
  813.64451	    178.6	    0.04	  191.17
  813.69109	 343731.2	   78.75	  191.17
  814.64944	     84.9	    0.02	  191.17
  814.69472	 184526.5	   42.27	  191.17
  815.65847	     64.0	    0.01	  191.17
  815.70676	 248779.5	   57.00	  191.17
  815.99682	     99.2	    0.02	  191.17
  816.15861	     44.9	    0.01	  191.17
  816.23686	     50.2	    0.01	  191.17
  816.66453	    109.1	    0.02	  191.17
  816.71047	 131235.1	   30.07	  191.17
  816.95011	     47.4	    0.01	  191.17
  816.99613	     60.2	    0.01	  191.17
  817.67822	     99.5	    0.02	  191.17
  817.71347	  31459.5	    7.21	  191.17
  818.16107	     68.8	    0.02	  191.17
  818.18242	     58.5	    0.01	  191.17
  818.22069	     93.0	    0.02	  191.17
  818.25119	     73.8	    0.02	  191.17
  818.27764	     85.6	    0.02	  191.17
  818.71282	    821.0	    0.19	  191.17
  819.08343	    134.6	    0.03	  191.17
  819.29389	     53.9	    0.01	  191.17
  819.64525	    198.7	    0.05	  191.17
  820.64693	     60.4	    0.01	  191.17
  821.65992	  17057.8	    3.91	  191.17
  821.96044	     91.6	    0.02	  191.17
  822.66319	   4430.4	    1.01	  191.17
  823.62846	    119.6	    0.03	  191.17
  823.67572	 122929.6	   28.16	  191.17
  823.74367	     46.1	    0.01	  191.17
  824.67903	  67142.9	   15.38	  191.17
  825.64428	     88.0	    0.02	  191.17
  825.69114	 338487.2	   77.55	  191.17
  826.65151	     62.8	    0.01	  191.17
  826.69466	 186368.1	   42.70	  191.17
  827.65649	    129.7	    0.03	  191.17
  827.70680	 436491.9	  100.00	  191.17
  828.66463	     74.4	    0.02	  191.17
  828.71020	 239884.0	   54.96	  191.17
  829.67153	     86.2	    0.02	  191.17
  829.72184	 265459.1	   60.82	  191.17
  830.68319	     63.1	    0.01	  191.17
  830.72572	 141507.1	   32.42	  191.17
  831.20483	     62.0	    0.01	  191.17
  831.23725	     71.3	    0.02	  191.17
  831.26935	    118.1	    0.03	  191.17
  831.30213	     94.2	    0.02	  191.17
  831.69530	    138.9	    0.03	  191.17
  831.72888	  35077.1	    8.04	  191.17
  832.73125	   1247.0	    0.29	  191.17
  833.65711	    165.0	    0.04	  191.17
  833.73570	     50.1	    0.01	  191.17
  834.66522	     64.2	    0.01	  191.17
  835.63296	     51.6	    0.01	  191.17
  835.67549	  11329.2	    2.60	  191.17
  835.71706	     51.4	    0.01	  191.17
  836.67887	   2533.7	    0.58	  191.16
  836.92820	     49.0	    0.01	  191.16
  837.64852	    108.2	    0.02	  191.16
  837.69125	  84928.9	   19.46	  191.16
  838.65600	     69.3	    0.02	  191.16
  838.69428	  45985.6	   10.54	  191.16
  839.65877	    106.2	    0.02	  191.16
  839.70660	 211207.2	   48.39	  191.16
  839.75655	     45.8	    0.01	  191.16
  839.99654	    537.9	    0.12	  191.16
  840.66904	    136.0	    0.03	  191.16
  840.71010	 117694.0	   26.96	  191.16
  841.00015	    232.5	    0.05	  191.16
  841.67379	     54.0	    0.01	  191.16
  841.72199	 241683.0	   55.37	  191.16
  842.68176	    176.2	    0.04	  191.16
  842.72563	 135362.9	   31.01	  191.16
  842.79147	   2278.5	    0.52	  191.16
  842.82809	   2706.5	    0.62	  191.16
  842.86228	   2786.5	    0.64	  191.16
  842.89408	   2107.8	    0.48	  191.16
  842.92119	    729.2	    0.17	  191.16
  842.94729	    157.7	    0.04	  191.16
  843.01469	     46.8	    0.01	  191.16
  843.65162	     51.8	    0.01	  191.16
  843.69486	    256.0	    0.06	  191.16
  843.73675	 113171.2	   25.93	  191.16
  844.70563	    651.7	    0.15	  191.16
  844.74110	  58925.0	   13.50	  191.16
  845.12283	     47.2	    0.01	  191.16
  845.71548	    364.8	    0.08	  191.16
  845.74293	   8660.4	    1.98	  191.16
  846.72126	    132.5	    0.03	  191.16
  846.74966	     65.3	    0.01	  191.16
  847.13657	   2154.6	    0.49	  191.16
  847.67448	    833.1	    0.19	  191.16
  848.67743	    187.3	    0.04	  191.16
  849.65604	     48.6	    0.01	  191.16
  849.69093	  31497.8	    7.22	  191.16
  850.69440	  12338.4	    2.83	  191.16
  851.65571	     45.5	    0.01	  191.16
  851.70659	 125526.0	   28.76	  191.16
  852.71009	  71886.1	   16.47	  191.16
  853.66657	    122.2	    0.03	  191.16
  853.72235	 237965.5	   54.52	  191.16
  854.67853	     85.2	    0.02	  191.16
  854.72566	 135264.4	   30.99	  191.16
  855.68411	    182.6	    0.04	  191.16
  855.73740	 206336.8	   47.27	  191.16
  856.69044	    114.2	    0.03	  191.16
  856.74112	 115362.6	   26.43	  191.16
  857.70805	    265.3	    0.06	  191.16
  857.75180	  78010.8	   17.87	  191.16
  858.72078	    349.3	    0.08	  191.16
  858.75639	  37605.7	    8.62	  191.16
  859.72388	     44.6	    0.01	  191.16
  859.75908	   3721.2	    0.85	  191.16
  861.68605	    328.5	    0.08	  191.16
  862.69184	     66.6	    0.02	  191.16
  863.70615	  10095.6	    2.31	  191.16
  863.99620	     56.0	    0.01	  191.16
  864.70971	   2580.0	    0.59	  191.16
  865.16535	     48.1	    0.01	  191.16
  865.68274	    257.8	    0.06	  191.16
  865.72197	  53371.9	   12.23	  191.16
  866.68976	    217.3	    0.05	  191.16
  866.72537	  27538.7	    6.31	  191.16
  867.69540	    214.2	    0.05	  191.16
  867.73736	  93033.0	   21.31	  191.16
  867.78433	     57.0	    0.01	  191.16
  868.70135	    347.7	    0.08	  191.16
  868.74091	  52437.1	   12.01	  191.16
  869.71467	    487.0	    0.11	  191.16
  869.75258	  73970.7	   16.95	  191.16
  870.72032	    816.6	    0.19	  191.16
  870.75621	  40203.2	    9.21	  191.16
  871.73442	   2016.0	    0.46	  191.16
  871.76662	  25772.4	    5.90	  191.16
  872.74344	    642.0	    0.15	  191.16
  872.77050	   7848.0	    1.80	  191.16
  873.69544	     71.7	    0.02	  191.16
  873.75016	     79.9	    0.02	  191.16
  873.77580	    281.2	    0.06	  191.16
  875.16706	     77.1	    0.02	  191.16
  875.70565	    871.8	    0.20	  191.16
  876.70919	    252.9	    0.06	  191.16
  877.72222	  19407.0	    4.45	  191.16
  878.72587	   6272.8	    1.44	  191.16
  879.68777	     80.3	    0.02	  191.16
  879.73782	  59501.3	   13.63	  191.16
  880.70305	     54.6	    0.01	  191.16
  880.74108	  32064.9	    7.35	  191.16
  881.69708	    206.0	    0.05	  191.16
  881.75324	  78306.6	   17.94	  191.16
  882.71862	     98.0	    0.02	  191.16
  882.75673	  44457.0	   10.19	  191.16
  883.16619	    116.3	    0.03	  191.16
  883.21155	   4502.9	    1.03	  191.16
  883.24937	   4071.1	    0.93	  191.16
  883.28163	   4645.3	    1.06	  191.16
  883.31225	   4708.7	    1.08	  191.16
  883.34028	   2319.7	    0.53	  191.16
  883.36618	    427.8	    0.10	  191.16
  883.40397	    138.5	    0.03	  191.16
  883.46600	     58.7	    0.01	  191.16
  883.69170	     62.8	    0.01	  191.16
  883.72230	    399.1	    0.09	  191.16
  883.76805	  51302.9	   11.75	  191.16
  884.73617	    249.8	    0.06	  191.16
  884.77197	  25410.7	    5.82	  191.16
  885.71371	     96.2	    0.02	  191.16
  885.74893	    289.6	    0.07	  191.16
  885.78328	  19471.2	    4.46	  191.16
  886.75215	     98.4	    0.02	  191.16
  886.78766	   5854.8	    1.34	  191.16
  887.14359	     62.7	    0.01	  191.16
  887.79107	    297.9	    0.07	  191.16
  887.99765	    240.6	    0.06	  191.16
  889.00083	    154.5	    0.04	  191.16
  889.72003	    145.9	    0.03	  191.16
  890.72414	     47.6	    0.01	  191.16
  891.61050	    783.7	    0.18	  191.16
  891.64565	   6974.1	    1.60	  191.16
  891.68278	   7433.6	    1.70	  191.16
  891.71991	  10225.5	    2.34	  191.16
  891.75039	   7545.1	    1.73	  191.16
  891.77951	   2923.1	    0.67	  191.16
  891.80790	    466.1	    0.11	  191.16
  891.84034	     96.2	    0.02	  191.16
  891.88410	     44.6	    0.01	  191.16
  892.73883	    527.2	    0.12	  191.16
  893.71907	    168.2	    0.04	  191.16
  893.75137	  12467.3	    2.86	  191.16
  894.75441	   3467.0	    0.79	  191.16
  895.70470	     94.4	    0.02	  191.16
  895.73958	   1310.6	    0.30	  191.16
  895.76795	  20472.8	    4.69	  191.16
  896.72737	     92.9	    0.02	  191.16
  896.76958	   7481.5	    1.71	  191.16
  897.71417	     99.6	    0.02	  191.16
  897.75124	    391.1	    0.09	  191.16
  897.78244	  18488.1	    4.24	  191.16
  898.78552	   5636.8	    1.29	  191.15
  898.94936	  20591.4	    4.72	  191.15
  899.75398	    127.4	    0.03	  191.15
  899.79875	   8256.5	    1.89	  191.15
  899.95318	    210.9	    0.05	  191.15
  900.76978	     78.2	    0.02	  191.15
  900.80296	   2054.1	    0.47	  191.15
  901.71941	     54.2	    0.01	  191.15
  903.73704	    281.8	    0.06	  191.15
  904.73856	     70.4	    0.02	  191.15
  905.75294	   3110.6	    0.71	  191.15
  906.75586	    795.4	    0.18	  191.15
  907.69350	     48.1	    0.01	  191.15
  907.73386	     78.8	    0.02	  191.15
  907.76850	  12596.3	    2.89	  191.15
  908.77176	   3741.7	    0.86	  191.15
  908.85044	   1124.3	    0.26	  191.15
  908.88658	   2148.2	    0.49	  191.15
  908.91947	   2616.4	    0.60	  191.15
  908.95594	   2939.4	    0.67	  191.15
  908.98963	   1975.4	    0.45	  191.15
  909.01961	    622.3	    0.14	  191.15
  909.06362	     73.1	    0.02	  191.15
  909.71570	     80.4	    0.02	  191.15
  909.74761	    120.1	    0.03	  191.15
  909.78378	  18567.6	    4.25	  191.15
  910.78740	   5908.6	    1.35	  191.15
  911.73669	    114.2	    0.03	  191.15
  911.76371	     67.6	    0.02	  191.15
  911.79966	  22078.7	    5.06	  191.15
  911.99442	    148.6	    0.03	  191.15
  912.73555	     49.7	    0.01	  191.15
  912.80309	   7762.0	    1.78	  191.15
  913.00097	     95.4	    0.02	  191.15
  913.75597	     74.3	    0.02	  191.15
  913.81539	  14425.8	    3.30	  191.15
  914.81914	   4985.9	    1.14	  191.15
  915.82237	    228.2	    0.05	  191.15
  919.74029	     66.7	    0.02	  191.15
  919.76937	    160.0	    0.04	  191.15
  921.74445	     91.8	    0.02	  191.15
  921.78093	   1028.3	    0.24	  191.15
  922.78086	    235.9	    0.05	  191.15
  923.72302	     50.5	    0.01	  191.15
  923.79733	   5498.0	    1.26	  191.15
  924.00115	     50.3	    0.01	  191.15
  924.77423	     78.2	    0.02	  191.15
  924.80263	   1161.3	    0.27	  191.15
  925.77911	     59.9	    0.01	  191.15
  925.81526	  14341.0	    3.29	  191.15
  926.77618	     65.2	    0.01	  191.15
  926.81834	   4395.0	    1.01	  191.15
  927.77158	     53.3	    0.01	  191.15
  927.83075	  11305.2	    2.59	  191.15
  928.83472	   3679.9	    0.84	  191.15
  929.83697	    172.6	    0.04	  191.15
  931.13668	   2001.1	    0.46	  191.15
  933.22471	    110.6	    0.03	  191.15
  933.78521	    222.6	    0.05	  191.15
  934.78150	     93.6	    0.02	  191.15
  935.24104	     47.2	    0.01	  191.15
  935.79830	   1183.7	    0.27	  191.15
  935.99586	    208.0	    0.05	  191.15
  936.80248	    352.9	    0.08	  191.15
  936.99600	    129.3	    0.03	  191.15
  937.76877	     55.0	    0.01	  191.15
  937.81561	   9971.7	    2.28	  191.15
  938.81895	   2783.6	    0.64	  191.15
  939.83129	  21746.3	    4.98	  191.15
  940.83511	   8363.4	    1.92	  191.15
  941.77598	     53.0	    0.01	  191.15
  941.84649	  14670.5	    3.36	  191.15
  942.85028	   5103.3	    1.17	  191.15
  943.85397	    271.4	    0.06	  191.15
  944.93004	    100.7	    0.02	  191.15
  947.75629	     45.7	    0.01	  191.15
  947.79882	     44.6	    0.01	  191.15
  949.77724	     76.2	    0.02	  191.15
  949.81468	    278.1	    0.06	  191.15
  950.81857	    124.4	    0.03	  191.15
  950.99508	     52.5	    0.01	  191.15
  951.77320	     60.3	    0.01	  191.15
  951.83043	   3908.0	    0.90	  191.15
  952.78589	     50.6	    0.01	  191.15
  952.83415	   1095.9	    0.25	  191.15
  953.80032	     69.6	    0.02	  191.15
  953.84643	  10494.6	    2.40	  191.15
  954.84906	   3366.7	    0.77	  191.15
  955.04186	    150.3	    0.03	  191.15
  955.86137	   5481.6	    1.26	  191.15
  956.86580	   1684.8	    0.39	  191.15
  957.86835	     94.8	    0.02	  191.15
  959.99672	    236.1	    0.05	  191.14
  961.00019	    111.2	    0.03	  191.14
  961.81377	     82.2	    0.02	  191.14
  963.79784	     46.9	    0.01	  191.14
  963.83102	    502.4	    0.12	  191.14
  964.83574	    172.2	    0.04	  191.14
  965.84670	   4603.6	    1.05	  191.14
  966.85014	   1425.0	    0.33	  191.14
  967.86202	   8198.1	    1.88	  191.14
  968.86586	   2200.4	    0.50	  191.14
  969.87732	   2801.4	    0.64	  191.14
  970.88190	    842.8	    0.19	  191.14
  975.83205	     64.8	    0.01	  191.14
  977.84819	    159.8	    0.04	  191.14
  978.84816	    101.0	    0.02	  191.14
  979.85970	   1073.8	    0.25	  191.14
  980.86723	    226.5	    0.05	  191.14
  981.84679	    120.3	    0.03	  191.14
  981.87735	   1481.3	    0.34	  191.14
  982.87906	    369.2	    0.08	  191.14
  983.85216	     71.4	    0.02	  191.14
  983.89259	    274.9	    0.06	  191.14
  983.99582	    315.2	    0.07	  191.14
  984.78578	     44.8	    0.01	  191.14
  984.89261	     94.6	    0.02	  191.14
  984.99979	    226.9	    0.05	  191.14
  985.22815	     48.0	    0.01	  191.14
  987.82993	     45.5	    0.01	  191.14
  989.84752	     59.5	    0.01	  191.14
  991.85499	    249.4	    0.06	  191.14
  992.86678	     47.5	    0.01	  191.14
  993.80224	     49.8	    0.01	  191.14
  993.87629	    815.0	    0.19	  191.14
  994.88047	    170.7	    0.04	  191.14
  995.89097	    644.7	    0.15	  191.14
  996.89801	    185.7	    0.04	  191.14
  997.91079	    143.6	    0.03	  191.14
  998.91285	     72.8	    0.02	  191.14
 1000.91888	     74.5	    0.02	  191.14
 1000.96021	    202.8	    0.05	  191.14
 1000.99742	    129.6	    0.03	  191.14
 1001.04446	    144.1	    0.03	  191.14
 1001.08400	     50.1	    0.01	  191.14
 1001.15635	    150.1	    0.03	  191.14
 1001.21432	     54.2	    0.01	  191.14
 1001.28946	    466.0	    0.11	  191.14
 1001.34302	     94.6	    0.02	  191.14
 1001.39981	     63.5	    0.01	  191.14
 1001.49485	     52.9	    0.01	  191.14
 1001.54570	    112.5	    0.03	  191.14
 1001.60702	     74.5	    0.02	  191.14
 1001.66480	    113.4	    0.03	  191.14
 1001.72388	     82.7	    0.02	  191.14
 1001.76712	     78.9	    0.02	  191.14
 1001.81263	     85.0	    0.02	  191.14
 1001.85745	    147.6	    0.03	  191.14
 1001.90104	     67.5	    0.02	  191.14
 1001.99417	     81.7	    0.02	  191.14
 1005.87129	     96.2	    0.02	  191.14
 1007.81638	     44.8	    0.01	  191.14
 1007.88249	    254.7	    0.06	  191.14
 1007.99664	    393.2	    0.09	  191.14
 1008.89645	     78.1	    0.02	  191.14
 1008.99921	    282.0	    0.06	  191.14
 1009.83491	     51.4	    0.01	  191.14
 1009.90105	    185.1	    0.04	  191.14
 1009.99951	     46.9	    0.01	  191.14
 1017.87211	     48.9	    0.01	  191.14
 1019.88615	    127.8	    0.03	  191.14
 1020.89292	     56.0	    0.01	  191.14
 1021.83786	     56.2	    0.01	  191.14
 1021.89763	    215.6	    0.05	  191.14
 1022.91514	     94.8	    0.02	  191.14
 1023.86090	     51.6	    0.01	  191.14
 1023.92360	    123.5	    0.03	  191.14
 1025.86339	     45.7	    0.01	  191.14
 1031.99769	    254.9	    0.06	  191.14
 1033.00072	    220.9	    0.05	  191.14
 1033.89492	    115.2	    0.03	  191.14
 1034.90397	     55.1	    0.01	  191.14
 1035.90747	    136.4	    0.03	  191.14
 1037.88546	    118.5	    0.03	  191.14
 1037.94109	     48.3	    0.01	  191.14
 1039.88621	     43.8	    0.01	  191.14
 1045.90491	     49.9	    0.01	  191.14
 1047.87010	     67.2	    0.02	  191.14
 1047.92273	     55.2	    0.01	  191.14
 1048.91107	     45.3	    0.01	  191.14
 1049.88287	    131.9	    0.03	  191.14
 1049.93608	    104.6	    0.02	  191.14
 1050.87786	     66.7	    0.02	  191.14
 1050.93624	     52.2	    0.01	  191.14
 1051.88637	    173.7	    0.04	  191.14
 1051.95085	     46.8	    0.01	  191.14
 1052.89528	     63.5	    0.01	  191.14
 1053.90361	     80.1	    0.02	  191.14
 1055.99873	    245.3	    0.06	  191.14
 1057.00008	    176.8	    0.04	  191.14
 1059.25004	    227.4	    0.05	  191.14
 1060.24909	    211.4	    0.05	  191.14
 1061.25190	    162.4	    0.04	  191.14
 1061.88015	     80.1	    0.02	  191.14
 1063.88454	     93.4	    0.02	  191.14
 1063.93334	     72.4	    0.02	  191.14
 1064.89942	     53.0	    0.01	  191.14
 1065.90791	    122.8	    0.03	  191.14
 1066.90672	     72.6	    0.02	  191.14
 1067.89990	     73.8	    0.02	  191.14
 1075.88698	     65.4	    0.01	  191.14
 1075.95047	     81.7	    0.02	  191.14
 1076.90770	     45.0	    0.01	  191.14
 1077.89915	    190.1	    0.04	  191.14
 1078.90841	     74.1	    0.02	  191.14
 1079.91484	    205.6	    0.05	  191.14
 1079.99211	    340.6	    0.08	  191.14
 1080.90314	     54.5	    0.01	  191.14
 1080.99616	    253.2	    0.06	  191.14
 1081.99448	     57.7	    0.01	  191.14
 1089.90241	     54.1	    0.01	  191.14
 1089.94978	     45.1	    0.01	  191.14
 1091.92491	    151.4	    0.03	  191.14
 1092.91605	     49.4	    0.01	  191.14
 1093.92989	    102.9	    0.02	  191.14
 1102.91733	     48.8	    0.01	  191.14
 1103.92217	     48.9	    0.01	  191.14
 1103.99407	    378.4	    0.09	  191.14
 1104.99895	    425.7	    0.10	  191.14
 1105.92840	    172.8	    0.04	  191.14
 1105.99986	     91.9	    0.02	  191.14
 1106.93494	     75.3	    0.02	  191.14
 1107.94524	     80.5	    0.02	  191.14
 1108.94771	     48.5	    0.01	  191.14
 1109.95448	     55.9	    0.01	  191.14
 1115.89464	     43.9	    0.01	  191.14
 1119.94180	     51.0	    0.01	  191.14
 1127.99397	    434.0	    0.10	  191.14
 1128.99854	    282.8	    0.06	  191.14
 1130.00532	     94.9	    0.02	  191.14
 1130.94547	     47.1	    0.01	  191.14
 1131.94761	     46.7	    0.01	  191.14
 1133.26677	    170.6	    0.04	  191.14
 1133.95545	     62.0	    0.01	  191.14
 1134.26804	    182.4	    0.04	  191.14
 1135.26522	    214.3	    0.05	  191.14
 1135.98134	     47.3	    0.01	  191.14
 1137.27098	     50.2	    0.01	  191.14
 1138.85610	    593.5	    0.14	  191.14
 1142.68799	     78.4	    0.02	  191.14
 1142.75545	    178.8	    0.04	  191.14
 1142.82266	    123.8	    0.03	  191.14
 1142.87045	     86.0	    0.02	  191.14
 1149.97976	     47.1	    0.01	  191.14
 1151.99704	    352.1	    0.08	  191.14
 1153.00056	    291.0	    0.07	  191.14
 1153.99981	     70.6	    0.02	  191.14
 1166.90363	    229.7	    0.05	  191.14
 1175.99609	    445.7	    0.10	  191.14
 1177.00039	    371.5	    0.09	  191.14
 1178.00345	     96.4	    0.02	  191.14
 1180.54761	    120.3	    0.03	  191.14
 1180.61905	   1117.3	    0.26	  191.14
 1180.68873	    751.0	    0.17	  191.14
 1180.74523	    418.0	    0.10	  191.14
 1180.79530	     82.4	    0.02	  191.14
 1186.74694	     46.6	    0.01	  191.14
 1186.81630	     94.9	    0.02	  191.14
 1187.09092	    805.5	    0.18	  191.14
 1187.13954	   1177.1	    0.27	  191.14
 1187.19695	   1826.0	    0.42	  191.14
 1187.25155	   1436.9	    0.33	  191.14
 1187.29682	    283.0	    0.06	  191.14
 1189.01090	     43.8	    0.01	  191.14
 1194.02250	     47.2	    0.01	  191.14
 1194.60254	     55.9	    0.01	  191.14
