# Supplementary material for: Novel Ambient Oxidation Trends in Fingerprint Aging Discovered by Kendrick Mass Defect Analysis
Source: ACS Cent Sci. 2022 Sep 21;8(9):1328–35. doi: 10.1021/acscentsci.2c00408 (PMC9523776; doi:10.1021/acscentsci.2c00408)
Supplement: Supplementary file 2 — oc2c00408_si_002.zip [file oc2c00408_si_002.zip › Supporting Data/Paternò-Büchi Mass Lists (MALDI-LTQ Orbitrap)/MS/PBRxn_UVBP_NaAu.txt]

SPECTRUM - MS
2019_01_16_PB_BP_FP_AuAc_WUV_500_1200.RAW
FTMS + c MALDI Full ms [500.00-1200.00]
Scan #: 1-4914
RT: 0.01-75.33
AV: 4914
m/z	Intensity	Relative	Noise

  500.01547	      3.9	    0.00	  182.50
  500.05052	      6.7	    0.00	  182.50
  500.07125	     10.5	    0.00	  182.50
  500.08563	      3.5	    0.00	  182.50
  500.10764	      3.0	    0.00	  182.50
  500.13817	     14.7	    0.01	  182.50
  500.17798	     10.4	    0.00	  182.50
  500.20908	   1000.7	    0.43	  182.50
  500.22494	      6.6	    0.00	  182.50
  500.24503	     11.6	    0.00	  182.50
  500.26637	     10.7	    0.00	  182.50
  500.28336	      3.4	    0.00	  182.50
  500.30009	     16.7	    0.01	  182.50
  500.32124	      6.5	    0.00	  182.50
  500.33309	     13.0	    0.01	  182.50
  500.37523	     23.6	    0.01	  182.50
  500.39560	      3.3	    0.00	  182.50
  500.41388	      4.3	    0.00	  182.50
  500.44938	     35.2	    0.02	  182.50
  500.46757	     10.2	    0.00	  182.50
  500.48703	      3.7	    0.00	  182.50
  500.50932	      6.2	    0.00	  182.50
  500.52658	      3.6	    0.00	  182.50
  500.55033	      6.6	    0.00	  182.50
  500.57281	      3.6	    0.00	  182.50
  500.59665	      3.4	    0.00	  182.50
  500.62784	      3.9	    0.00	  182.50
  500.67850	      3.4	    0.00	  182.50
  500.77374	      8.7	    0.00	  182.50
  500.81781	      3.5	    0.00	  182.50
  500.84526	      6.5	    0.00	  182.50
  500.86432	      3.6	    0.00	  182.50
  500.89342	      9.4	    0.00	  182.50
  500.94525	      6.7	    0.00	  182.50
  500.97091	     11.4	    0.00	  182.50
  500.98399	      6.4	    0.00	  182.50
  500.99575	      6.5	    0.00	  182.50
  501.01627	      3.3	    0.00	  182.50
  501.03083	     35.4	    0.02	  182.50
  501.04694	      3.7	    0.00	  182.50
  501.06903	      3.5	    0.00	  182.50
  501.08831	      6.7	    0.00	  182.50
  501.11050	      3.4	    0.00	  182.50
  501.13594	     12.9	    0.01	  182.50
  501.15184	     10.2	    0.00	  182.50
  501.18600	      3.6	    0.00	  182.50
  501.20204	     25.5	    0.01	  182.50
  501.21698	   9090.0	    3.88	  182.50
  501.23574	     19.2	    0.01	  182.50
  501.25737	    117.0	    0.05	  182.50
  501.27693	     33.7	    0.01	  182.50
  501.29578	     50.6	    0.02	  182.50
  501.31477	     41.9	    0.02	  182.50
  501.33299	     41.1	    0.02	  182.50
  501.35301	    140.0	    0.06	  182.50
  501.37343	     48.9	    0.02	  182.50
  501.38866	   7065.3	    3.02	  182.50
  501.40958	      3.0	    0.00	  182.50
  501.42486	  35721.4	   15.26	  182.50
  501.46128	  29813.8	   12.74	  182.50
  501.49265	      3.9	    0.00	  182.50
  501.53229	      3.3	    0.00	  182.50
  501.55169	      6.7	    0.00	  182.50
  501.59421	      3.6	    0.00	  182.50
  501.62408	     11.6	    0.00	  182.50
  501.64111	      3.2	    0.00	  182.50
  501.66794	      4.1	    0.00	  182.50
  501.68219	      3.6	    0.00	  182.50
  501.70081	      3.8	    0.00	  182.50
  501.71719	      3.1	    0.00	  182.50
  501.75075	      9.8	    0.00	  182.50
  501.76852	      2.8	    0.00	  182.50
  501.80443	      6.9	    0.00	  182.50
  501.87225	      6.6	    0.00	  182.50
  501.89669	     10.3	    0.00	  182.50
  501.93293	     54.4	    0.02	  182.50
  501.96771	     25.5	    0.01	  182.50
  501.98773	      6.8	    0.00	  182.50
  502.00709	      6.4	    0.00	  182.50
  502.02747	      3.3	    0.00	  182.50
  502.05952	     13.7	    0.01	  182.50
  502.07584	     10.3	    0.00	  182.50
  502.09598	      3.7	    0.00	  182.50
  502.11702	      9.3	    0.00	  182.50
  502.13893	      6.6	    0.00	  182.50
  502.15529	     13.5	    0.01	  182.50
  502.19117	     14.0	    0.01	  182.50
  502.22400	   2267.0	    0.97	  182.50
  502.26576	     22.0	    0.01	  182.50
  502.30022	     10.0	    0.00	  182.50
  502.34062	      7.7	    0.00	  182.50
  502.36994	      7.2	    0.00	  182.50
  502.39239	    184.6	    0.08	  182.50
  502.42822	   3845.1	    1.64	  182.50
  502.46471	   3104.0	    1.33	  182.50
  502.48775	     14.9	    0.01	  182.50
  502.55405	      3.2	    0.00	  182.50
  502.57907	      3.7	    0.00	  182.50
  502.61661	      2.8	    0.00	  182.50
  502.63828	      3.6	    0.00	  182.50
  502.68823	      9.7	    0.00	  182.50
  502.71146	      3.0	    0.00	  182.50
  502.72475	      5.9	    0.00	  182.50
  502.75162	      8.1	    0.00	  182.50
  502.77722	     10.9	    0.00	  182.50
  502.83618	      3.4	    0.00	  182.50
  502.89389	      5.9	    0.00	  182.50
  502.92439	      7.1	    0.00	  182.50
  502.97478	   8085.7	    3.45	  182.50
  503.00458	      3.8	    0.00	  182.50
  503.01812	      6.9	    0.00	  182.50
  503.04068	      3.6	    0.00	  182.50
  503.05792	     13.4	    0.01	  182.50
  503.07764	      3.8	    0.00	  182.50
  503.10509	     10.2	    0.00	  182.50
  503.13757	      6.4	    0.00	  182.50
  503.15463	      3.2	    0.00	  182.50
  503.17860	    235.2	    0.10	  182.50
  503.19866	     12.0	    0.01	  182.50
  503.21425	      6.8	    0.00	  182.50
  503.23269	  14705.7	    6.28	  182.50
  503.25083	     16.2	    0.01	  182.50
  503.27508	      6.5	    0.00	  182.50
  503.29518	    129.7	    0.06	  182.50
  503.31228	     32.8	    0.01	  182.50
  503.33237	     87.3	    0.04	  182.50
  503.35235	     96.9	    0.04	  182.50
  503.36720	    173.4	    0.07	  182.50
  503.38576	     12.6	    0.01	  182.50
  503.40434	   7663.5	    3.27	  182.50
  503.44083	  14504.7	    6.20	  182.50
  503.47726	   7310.1	    3.12	  182.50
  503.50162	      3.1	    0.00	  182.50
  503.51465	      4.1	    0.00	  182.50
  503.53922	      3.4	    0.00	  182.50
  503.56059	     10.0	    0.00	  182.50
  503.57762	     10.8	    0.00	  182.50
  503.61282	     10.1	    0.00	  182.50
  503.70253	      7.0	    0.00	  182.50
  503.73858	      7.7	    0.00	  182.50
  503.75227	      6.7	    0.00	  182.50
  503.77625	     12.7	    0.01	  182.50
  503.81270	      6.7	    0.00	  182.50
  503.83367	      6.8	    0.00	  182.50
  503.85117	      3.6	    0.00	  182.50
  503.86760	      6.7	    0.00	  182.50
  503.90164	      3.2	    0.00	  182.50
  503.91908	     16.8	    0.01	  182.50
  503.93454	     10.6	    0.00	  182.50
  503.96848	     44.4	    0.02	  182.50
  503.98210	   2386.0	    1.02	  182.50
  504.00007	     10.5	    0.00	  182.50
  504.02557	      3.4	    0.00	  182.50
  504.06133	      9.2	    0.00	  182.50
  504.07379	      3.7	    0.00	  182.50
  504.08929	      3.7	    0.00	  182.50
  504.15818	      6.8	    0.00	  182.50
  504.18008	     14.6	    0.01	  182.50
  504.20038	     12.5	    0.01	  182.50
  504.22764	     23.3	    0.01	  182.50
  504.24014	  10091.9	    4.31	  182.50
  504.26873	      6.6	    0.00	  182.50
  504.28170	      6.9	    0.00	  182.50
  504.29994	     10.7	    0.00	  182.50
  504.31508	     11.8	    0.01	  182.50
  504.33316	      3.2	    0.00	  182.50
  504.35341	     40.8	    0.02	  182.50
  504.37011	     19.0	    0.01	  182.50
  504.40742	    225.7	    0.10	  182.50
  504.43094	      4.7	    0.00	  182.50
  504.44434	    573.5	    0.25	  182.50
  504.48015	    371.0	    0.16	  182.50
  504.51803	      7.1	    0.00	  182.50
  504.53516	      3.1	    0.00	  182.50
  504.58478	      3.3	    0.00	  182.50
  504.60152	      6.1	    0.00	  182.50
  504.62448	      3.1	    0.00	  182.50
  504.64081	      2.9	    0.00	  182.50
  504.66981	      6.6	    0.00	  182.50
  504.68420	      3.3	    0.00	  182.50
  504.73212	      3.4	    0.00	  182.50
  504.81129	      5.8	    0.00	  182.50
  504.82639	      6.3	    0.00	  182.50
  504.83954	     13.5	    0.01	  182.50
  504.88670	     10.0	    0.00	  182.50
  504.90836	     19.2	    0.01	  182.50
  504.95397	      6.9	    0.00	  182.50
  504.97172	     13.5	    0.01	  182.50
  504.99036	  19478.9	    8.32	  182.50
  505.01618	    690.1	    0.29	  182.50
  505.03046	      3.8	    0.00	  182.50
  505.04898	      3.5	    0.00	  182.50
  505.06332	      3.3	    0.00	  182.50
  505.12337	     10.1	    0.00	  182.50
  505.15721	     18.4	    0.01	  182.50
  505.17609	     10.8	    0.00	  182.50
  505.19803	      3.4	    0.00	  182.50
  505.23100	     21.0	    0.01	  182.50
  505.24834	  51400.7	   21.96	  182.50
  505.26777	     20.9	    0.01	  182.50
  505.28918	     10.1	    0.00	  182.50
  505.31463	     60.7	    0.03	  182.50
  505.34690	    181.2	    0.08	  182.50
  505.36520	      3.5	    0.00	  182.50
  505.38461	     44.2	    0.02	  182.50
  505.42047	    753.6	    0.32	  182.50
  505.43642	      6.2	    0.00	  182.50
  505.45587	     32.5	    0.01	  182.50
  505.48632	      6.2	    0.00	  182.50
  505.51223	      7.1	    0.00	  182.50
  505.55412	      6.7	    0.00	  182.50
  505.62603	     10.4	    0.00	  182.50
  505.65628	      9.3	    0.00	  182.50
  505.68082	      3.1	    0.00	  182.50
  505.70997	     18.1	    0.01	  182.50
  505.74336	      6.7	    0.00	  182.50
  505.77983	     16.8	    0.01	  182.50
  505.79944	      3.1	    0.00	  182.50
  505.82141	      3.4	    0.00	  182.50
  505.84271	      3.7	    0.00	  182.50
  505.85962	      7.6	    0.00	  182.50
  505.89696	      6.5	    0.00	  182.50
  505.91494	      6.7	    0.00	  182.50
  505.94110	      6.8	    0.00	  182.50
  505.97198	      3.4	    0.00	  182.50
  505.99609	     62.6	    0.03	  182.50
  506.02538	     12.8	    0.01	  182.50
  506.07153	      3.5	    0.00	  182.50
  506.08948	      4.0	    0.00	  182.50
  506.12286	      7.0	    0.00	  182.50
  506.15901	     10.8	    0.00	  182.50
  506.19824	      3.2	    0.00	  182.50
  506.21594	      7.4	    0.00	  182.50
  506.23251	      3.6	    0.00	  182.50
  506.25163	   5588.3	    2.39	  182.50
  506.26781	     21.0	    0.01	  182.50
  506.30844	      6.5	    0.00	  182.50
  506.33670	     13.5	    0.01	  182.50
  506.35475	      5.7	    0.00	  182.50
  506.38193	      8.2	    0.00	  182.50
  506.42289	     37.7	    0.02	  182.50
  506.45462	      6.6	    0.00	  182.50
  506.49170	      3.7	    0.00	  182.50
  506.50679	      7.3	    0.00	  182.50
  506.52591	      3.2	    0.00	  182.50
  506.54962	      6.6	    0.00	  182.50
  506.62549	      9.2	    0.00	  182.50
  506.64441	      3.6	    0.00	  182.50
  506.66688	      6.5	    0.00	  182.50
  506.69395	      6.2	    0.00	  182.50
  506.71189	      6.2	    0.00	  182.50
  506.74910	      6.0	    0.00	  182.50
  506.77713	      9.5	    0.00	  182.50
  506.81853	      9.7	    0.00	  182.50
  506.83707	      3.7	    0.00	  182.50
  506.87697	     10.4	    0.00	  182.50
  506.91276	     14.3	    0.01	  182.50
  506.94375	      6.4	    0.00	  182.50
  506.97202	     24.7	    0.01	  182.50
  507.00705	     17.6	    0.01	  182.50
  507.03431	     13.3	    0.01	  182.50
  507.05115	      3.4	    0.00	  182.50
  507.06993	     18.0	    0.01	  182.50
  507.10757	      3.3	    0.00	  182.50
  507.13655	      6.2	    0.00	  182.50
  507.16368	      6.7	    0.00	  182.50
  507.19431	      9.4	    0.00	  182.50
  507.20706	      3.5	    0.00	  182.50
  507.22006	      3.5	    0.00	  182.50
  507.24550	    127.2	    0.05	  182.50
  507.26426	      6.5	    0.00	  182.50
  507.28207	    366.3	    0.16	  182.50
  507.30209	      3.2	    0.00	  182.50
  507.31864	     17.5	    0.01	  182.50
  507.33271	     13.4	    0.01	  182.50
  507.37199	     17.3	    0.01	  182.50
  507.38422	      3.1	    0.00	  182.50
  507.39877	     21.2	    0.01	  182.50
  507.41900	     14.0	    0.01	  182.50
  507.43749	    885.8	    0.38	  182.50
  507.45322	      3.7	    0.00	  182.50
  507.46843	      6.5	    0.00	  182.50
  507.50955	      3.8	    0.00	  182.50
  507.54041	      3.1	    0.00	  182.50
  507.56567	      3.7	    0.00	  182.50
  507.60477	      3.4	    0.00	  182.50
  507.65928	      6.2	    0.00	  182.50
  507.67931	     10.7	    0.00	  182.50
  507.71118	      6.8	    0.00	  182.50
  507.72563	      6.9	    0.00	  182.50
  507.74473	      6.4	    0.00	  182.50
  507.76837	      3.8	    0.00	  182.50
  507.79010	      3.4	    0.00	  182.50
  507.80878	     10.4	    0.00	  182.50
  507.84160	      9.6	    0.00	  182.50
  507.90662	      3.3	    0.00	  182.50
  507.93463	      3.2	    0.00	  182.50
  507.97723	      6.9	    0.00	  182.50
  507.99202	     11.0	    0.00	  182.50
  508.02823	      4.2	    0.00	  182.50
  508.04518	      6.0	    0.00	  182.50
  508.05794	      6.4	    0.00	  182.50
  508.10430	      9.7	    0.00	  182.50
  508.13256	      6.7	    0.00	  182.50
  508.16160	     10.1	    0.00	  182.50
  508.17625	      9.1	    0.00	  182.50
  508.20291	      3.2	    0.00	  182.50
  508.22189	      3.3	    0.00	  182.50
  508.24818	     17.3	    0.01	  182.50
  508.26733	      7.4	    0.00	  182.50
  508.28450	     22.8	    0.01	  182.50
  508.30667	      6.5	    0.00	  182.50
  508.32412	      7.1	    0.00	  182.50
  508.35156	      7.6	    0.00	  182.50
  508.37406	     10.1	    0.00	  182.50
  508.41275	      3.4	    0.00	  182.50
  508.43974	     19.9	    0.01	  182.50
  508.46677	      3.7	    0.00	  182.50
  508.49702	      6.4	    0.00	  182.50
  508.55301	      3.5	    0.00	  182.50
  508.62402	      6.9	    0.00	  182.50
  508.66546	     16.6	    0.01	  182.50
  508.68158	      3.2	    0.00	  182.50
  508.71237	      3.5	    0.00	  182.50
  508.75128	      3.3	    0.00	  182.50
  508.78106	     17.1	    0.01	  182.50
  508.80756	      3.5	    0.00	  182.50
  508.82513	      3.0	    0.00	  182.50
  508.93117	     10.5	    0.00	  182.50
  508.96783	      3.7	    0.00	  182.50
  508.98175	      4.3	    0.00	  182.50
  508.99755	      7.3	    0.00	  182.50
  509.01376	     10.1	    0.00	  182.50
  509.04398	      2.7	    0.00	  182.50
  509.07200	      6.4	    0.00	  182.50
  509.10406	     10.5	    0.00	  182.50
  509.12656	      6.4	    0.00	  182.50
  509.14285	     14.4	    0.01	  182.50
  509.16591	     10.2	    0.00	  182.50
  509.18549	      4.0	    0.00	  182.50
  509.23843	      6.7	    0.00	  182.50
  509.26144	     37.7	    0.02	  182.50
  509.27857	     10.8	    0.00	  182.50
  509.29767	   4262.0	    1.82	  182.50
  509.31975	     24.8	    0.01	  182.50
  509.33679	      3.5	    0.00	  182.50
  509.35057	     20.6	    0.01	  182.50
  509.36630	      3.2	    0.00	  182.50
  509.38287	      2.9	    0.00	  182.50
  509.39784	     30.7	    0.01	  182.50
  509.41986	      6.8	    0.00	  182.50
  509.45363	  22407.2	    9.57	  182.50
  509.48401	      6.4	    0.00	  182.50
  509.53888	      6.7	    0.00	  182.50
  509.56128	      6.9	    0.00	  182.50
  509.60065	      3.9	    0.00	  182.50
  509.62753	      3.2	    0.00	  182.50
  509.65876	      7.4	    0.00	  182.50
  509.67520	      3.0	    0.00	  182.50
  509.68912	      3.3	    0.00	  182.50
  509.71448	      7.2	    0.00	  182.50
  509.73651	      3.3	    0.00	  182.50
  509.77994	      7.4	    0.00	  182.50
  509.80578	     14.4	    0.01	  182.50
  509.83366	     10.2	    0.00	  182.50
  509.86768	      3.5	    0.00	  182.50
  509.88766	     10.8	    0.00	  182.50
  509.90583	     10.6	    0.00	  182.50
  509.91928	      3.1	    0.00	  182.50
  510.03201	      3.0	    0.00	  182.50
  510.08331	      3.7	    0.00	  182.50
  510.10507	     26.1	    0.01	  182.50
  510.12134	      3.6	    0.00	  182.50
  510.15329	      3.3	    0.00	  182.50
  510.17700	      7.1	    0.00	  182.50
  510.20816	      6.2	    0.00	  182.50
  510.22830	      3.6	    0.00	  182.50
  510.26285	     15.2	    0.01	  182.50
  510.27615	      7.0	    0.00	  182.50
  510.30115	    238.6	    0.10	  182.50
  510.33364	     17.4	    0.01	  182.50
  510.34695	      3.6	    0.00	  182.50
  510.38728	      6.5	    0.00	  182.50
  510.40271	      6.8	    0.00	  182.50
  510.43431	     10.4	    0.00	  182.50
  510.45699	   1944.6	    0.83	  182.50
  510.57233	      7.0	    0.00	  182.50
  510.58517	      3.3	    0.00	  182.50
  510.65836	     16.2	    0.01	  182.50
  510.67889	      3.3	    0.00	  182.50
  510.69181	     10.4	    0.00	  182.50
  510.71759	      6.0	    0.00	  182.50
  510.74689	      3.5	    0.00	  182.50
  510.76603	     10.4	    0.00	  182.50
  510.82834	      3.3	    0.00	  182.50
  510.86352	     16.3	    0.01	  182.50
  510.90085	      3.2	    0.00	  182.50
  510.91935	     40.9	    0.02	  182.50
  510.93933	     10.0	    0.00	  182.50
  510.97064	      4.1	    0.00	  182.50
  510.98791	     12.7	    0.01	  182.50
  511.01860	    130.7	    0.06	  182.50
  511.05086	     44.0	    0.02	  182.50
  511.06763	      3.3	    0.00	  182.50
  511.12192	      3.9	    0.00	  182.50
  511.16785	      2.8	    0.00	  182.50
  511.18015	      2.8	    0.00	  182.50
  511.20779	      3.2	    0.00	  182.50
  511.22285	     15.7	    0.01	  182.50
  511.24139	     17.9	    0.01	  182.50
  511.25570	      7.0	    0.00	  182.50
  511.27660	    157.1	    0.07	  182.50
  511.30263	     40.1	    0.02	  182.50
  511.31471	     15.3	    0.01	  182.50
  511.33576	    424.1	    0.18	  182.50
  511.35390	     17.6	    0.01	  182.50
  511.37150	     35.7	    0.02	  182.50
  511.38965	      3.8	    0.00	  182.50
  511.40727	     29.1	    0.01	  182.50
  511.43146	      6.3	    0.00	  182.50
  511.44849	      3.4	    0.00	  182.50
  511.46312	     27.2	    0.01	  182.50
  511.48834	      6.3	    0.00	  182.50
  511.50966	      6.3	    0.00	  182.50
  511.52563	      7.0	    0.00	  182.50
  511.56021	     10.5	    0.00	  182.50
  511.58775	     10.3	    0.00	  182.50
  511.60193	      2.9	    0.00	  182.50
  511.62592	      6.2	    0.00	  182.50
  511.64145	      3.2	    0.00	  182.50
  511.67245	      3.2	    0.00	  182.50
  511.68521	      3.3	    0.00	  182.50
  511.70050	      3.9	    0.00	  182.50
  511.72484	      6.3	    0.00	  182.50
  511.76001	      9.9	    0.00	  182.50
  511.78530	      6.5	    0.00	  182.50
  511.80303	      6.7	    0.00	  182.50
  511.82994	      9.5	    0.00	  182.50
  511.85184	      3.3	    0.00	  182.50
  511.90305	      9.3	    0.00	  182.50
  511.92642	      4.5	    0.00	  182.50
  511.94137	     30.9	    0.01	  182.50
  511.96109	     13.5	    0.01	  182.50
  511.97597	     16.0	    0.01	  182.50
  511.99135	     73.3	    0.03	  182.50
  512.01121	    132.2	    0.06	  182.50
  512.02654	    175.5	    0.07	  182.50
  512.04630	    329.1	    0.14	  182.50
  512.06551	    284.3	    0.12	  182.50
  512.08773	    281.3	    0.12	  182.50
  512.10684	    192.1	    0.08	  182.50
  512.11731	      4.2	    0.00	  182.50
  512.12821	    123.1	    0.05	  182.50
  512.14535	     14.0	    0.01	  182.50
  512.16213	    102.4	    0.04	  182.50
  512.18153	     14.0	    0.01	  182.50
  512.20800	     17.8	    0.01	  182.50
  512.22311	     19.8	    0.01	  182.50
  512.26281	     13.8	    0.01	  182.50
  512.28173	     31.7	    0.01	  182.50
  512.31964	      9.7	    0.00	  182.50
  512.33812	     23.4	    0.01	  182.50
  512.35901	      6.1	    0.00	  182.50
  512.39343	      3.1	    0.00	  182.50
  512.40798	      6.1	    0.00	  182.50
  512.42224	      3.3	    0.00	  182.50
  512.43995	      6.2	    0.00	  182.50
  512.46741	      3.4	    0.00	  182.50
  512.50774	     13.7	    0.01	  182.50
  512.54742	      3.6	    0.00	  182.50
  512.56506	      3.1	    0.00	  182.50
  512.59583	      3.4	    0.00	  182.50
  512.61161	     13.9	    0.01	  182.50
  512.63341	     10.1	    0.00	  182.50
  512.66071	      3.2	    0.00	  182.50
  512.67105	     13.3	    0.01	  182.50
  512.70935	      3.2	    0.00	  182.50
  512.73041	      6.7	    0.00	  182.50
  512.78076	      2.9	    0.00	  182.50
  512.79667	     10.0	    0.00	  182.50
  512.81013	      6.9	    0.00	  182.50
  512.87115	      3.3	    0.00	  182.50
  512.88806	     10.7	    0.00	  182.50
  512.92020	      7.1	    0.00	  182.50
  512.93847	     16.2	    0.01	  182.50
  512.95923	      3.4	    0.00	  182.50
  512.97272	      3.5	    0.00	  182.50
  513.01472	      7.3	    0.00	  182.50
  513.05456	      6.0	    0.00	  182.50
  513.07444	      6.3	    0.00	  182.50
  513.10321	      3.1	    0.00	  182.50
  513.12829	     19.7	    0.01	  182.50
  513.14843	      6.9	    0.00	  182.50
  513.16136	      9.7	    0.00	  182.50
  513.18309	     13.4	    0.01	  182.50
  513.20349	      3.9	    0.00	  182.50
  513.22278	      3.6	    0.00	  182.50
  513.23692	     21.5	    0.01	  182.50
  513.25962	     22.2	    0.01	  182.50
  513.28067	     10.3	    0.00	  182.50
  513.29363	     14.2	    0.01	  182.50
  513.31665	    187.4	    0.08	  182.50
  513.33528	     12.4	    0.01	  182.50
  513.35215	   1056.6	    0.45	  182.50
  513.36570	      7.1	    0.00	  182.50
  513.38677	    238.5	    0.10	  182.50
  513.40429	     19.7	    0.01	  182.50
  513.42482	   2298.1	    0.98	  182.50
  513.44897	      3.6	    0.00	  182.50
  513.46208	     66.6	    0.03	  182.50
  513.49103	      3.6	    0.00	  182.50
  513.52618	      6.7	    0.00	  182.50
  513.54971	     10.8	    0.00	  182.50
  513.59106	      3.5	    0.00	  182.50
  513.60921	      6.4	    0.00	  182.50
  513.62347	      3.1	    0.00	  182.50
  513.65776	      7.8	    0.00	  182.50
  513.68235	     10.2	    0.00	  182.50
  513.72660	      6.7	    0.00	  182.50
  513.79172	      9.6	    0.00	  182.50
  513.82050	      3.0	    0.00	  182.50
  513.86023	      3.3	    0.00	  182.50
  513.91655	     42.3	    0.02	  182.50
  513.93256	      6.9	    0.00	  182.50
  513.94824	      3.2	    0.00	  182.50
  513.96143	      3.1	    0.00	  182.50
  513.99762	      6.6	    0.00	  182.50
  514.01207	      9.4	    0.00	  182.50
  514.06915	      7.0	    0.00	  182.50
  514.10157	     14.0	    0.01	  182.50
  514.12295	      6.7	    0.00	  182.50
  514.13960	     10.8	    0.00	  182.50
  514.16923	      6.7	    0.00	  182.50
  514.18801	      6.8	    0.00	  182.50
  514.22130	     10.0	    0.00	  182.50
  514.24744	     20.3	    0.01	  182.50
  514.26536	     10.5	    0.00	  182.50
  514.29827	     10.0	    0.00	  182.50
  514.31604	      7.5	    0.00	  182.50
  514.32935	     10.6	    0.00	  182.50
  514.35698	     18.8	    0.01	  182.50
  514.39007	     24.7	    0.01	  182.50
  514.41492	      3.2	    0.00	  182.50
  514.42883	    104.7	    0.04	  182.50
  514.44710	     11.1	    0.00	  182.50
  514.46326	      4.3	    0.00	  182.50
  514.49153	     10.2	    0.00	  182.50
  514.52307	      6.5	    0.00	  182.50
  514.56406	     10.0	    0.00	  182.50
  514.61346	      3.2	    0.00	  182.50
  514.63135	      2.9	    0.00	  182.50
  514.65532	      6.5	    0.00	  182.50
  514.66827	      3.5	    0.00	  182.50
  514.68134	      3.2	    0.00	  182.50
  514.69562	      3.5	    0.00	  182.50
  514.73442	     10.5	    0.00	  182.50
  514.76932	      6.9	    0.00	  182.50
  514.79358	      3.5	    0.00	  182.50
  514.81044	     10.7	    0.00	  182.50
  514.84825	      6.7	    0.00	  182.50
  514.87465	     10.6	    0.00	  182.50
  514.89916	     16.3	    0.01	  182.50
  514.92198	     62.1	    0.03	  182.50
  514.94624	     26.2	    0.01	  182.50
  514.96847	      7.0	    0.00	  182.50
  514.98271	      7.4	    0.00	  182.50
  514.99835	      3.1	    0.00	  182.50
  515.02014	      3.7	    0.00	  182.50
  515.05244	    110.9	    0.05	  182.50
  515.07922	      3.8	    0.00	  182.50
  515.11536	      3.2	    0.00	  182.50
  515.15685	     17.8	    0.01	  182.50
  515.19177	      3.2	    0.00	  182.50
  515.23195	      6.7	    0.00	  182.50
  515.24643	     16.1	    0.01	  182.50
  515.27626	     17.5	    0.01	  182.50
  515.30765	     59.5	    0.03	  182.50
  515.33688	     67.8	    0.03	  182.50
  515.36756	    256.9	    0.11	  182.50
  515.40410	   3953.0	    1.69	  182.50
  515.41760	      3.0	    0.00	  182.50
  515.44050	  91116.3	   38.93	  182.50
  515.47695	  18407.3	    7.86	  182.50
  515.49805	      4.0	    0.00	  182.50
  515.51830	      6.8	    0.00	  182.50
  515.53336	      6.5	    0.00	  182.50
  515.56122	      3.5	    0.00	  182.50
  515.64087	      3.6	    0.00	  182.50
  515.67650	      7.0	    0.00	  182.50
  515.76404	      3.8	    0.00	  182.50
  515.81004	     13.8	    0.01	  182.50
  515.84336	      6.6	    0.00	  182.50
  515.86316	      3.1	    0.00	  182.50
  515.88086	      3.3	    0.00	  182.50
  515.92675	  21496.1	    9.18	  182.50
  515.94735	      6.5	    0.00	  182.50
  516.01801	      3.2	    0.00	  182.50
  516.04635	      9.3	    0.00	  182.50
  516.07605	      3.3	    0.00	  182.50
  516.09418	      3.2	    0.00	  182.50
  516.13233	     19.9	    0.01	  182.50
  516.17872	      6.5	    0.00	  182.50
  516.21897	     48.8	    0.02	  182.50
  516.23980	     16.8	    0.01	  182.50
  516.26019	      4.0	    0.00	  182.50
  516.27544	      6.2	    0.00	  182.50
  516.29476	      6.8	    0.00	  182.50
  516.30969	      3.1	    0.00	  182.50
  516.32379	      3.5	    0.00	  182.50
  516.35291	      3.4	    0.00	  182.50
  516.36865	     16.0	    0.01	  182.50
  516.40694	    119.1	    0.05	  182.50
  516.42554	      3.2	    0.00	  182.50
  516.44393	  24860.4	   10.62	  182.50
  516.48035	   1448.7	    0.62	  182.50
  516.51211	      7.0	    0.00	  182.50
  516.53292	     13.5	    0.01	  182.50
  516.57496	      9.0	    0.00	  182.50
  516.62304	      6.8	    0.00	  182.50
  516.64470	      6.3	    0.00	  182.50
  516.69801	     10.3	    0.00	  182.50
  516.71149	      3.1	    0.00	  182.50
  516.73938	      6.9	    0.00	  182.50
  516.83990	      4.1	    0.00	  182.50
  516.86044	      6.7	    0.00	  182.50
  516.88144	      9.6	    0.00	  182.50
  516.91745	     49.8	    0.02	  182.50
  516.93477	  67467.6	   28.82	  182.50
  516.96608	      6.8	    0.00	  182.50
  516.98999	      3.3	    0.00	  182.50
  517.02097	     16.2	    0.01	  182.50
  517.03800	    111.1	    0.05	  182.50
  517.06396	      3.3	    0.00	  182.50
  517.08248	      6.5	    0.00	  182.50
  517.14862	      6.3	    0.00	  182.50
  517.19336	      7.0	    0.00	  182.50
  517.20962	     30.2	    0.01	  182.50
  517.22771	      6.6	    0.00	  182.50
  517.24188	      3.2	    0.00	  182.50
  517.26221	     10.3	    0.00	  182.50
  517.27838	      6.7	    0.00	  182.50
  517.29496	     19.6	    0.01	  182.50
  517.31417	     31.7	    0.01	  182.50
  517.32956	     12.4	    0.01	  182.50
  517.34828	    113.8	    0.05	  182.50
  517.36904	     56.6	    0.02	  182.50
  517.38330	    444.1	    0.19	  182.50
  517.39936	     17.0	    0.01	  182.50
  517.41997	  12088.5	    5.16	  182.50
  517.43624	      6.0	    0.00	  182.50
  517.45663	  36511.1	   15.60	  182.50
  517.47874	     15.8	    0.01	  182.50
  517.49276	   4317.3	    1.84	  182.50
  517.50700	     13.5	    0.01	  182.50
  517.53577	      4.0	    0.00	  182.50
  517.55902	      3.0	    0.00	  182.50
  517.58593	     13.4	    0.01	  182.50
  517.64766	     10.9	    0.00	  182.50
  517.66492	      3.4	    0.00	  182.50
  517.70972	      4.1	    0.00	  182.50
  517.73138	      3.6	    0.00	  182.50
  517.74861	      6.3	    0.00	  182.50
  517.76486	     16.6	    0.01	  182.50
  517.79535	      3.2	    0.00	  182.50
  517.81024	      6.6	    0.00	  182.50
  517.83839	     10.1	    0.00	  182.50
  517.86487	      3.1	    0.00	  182.50
  517.87970	      3.5	    0.00	  182.50
  517.91854	  32469.2	   13.87	  182.50
  517.93725	   2286.3	    0.98	  182.50
  517.96260	    137.3	    0.06	  182.50
  518.02367	      7.0	    0.00	  182.50
  518.05470	     10.0	    0.00	  182.50
  518.08228	      7.0	    0.00	  182.50
  518.11566	      3.4	    0.00	  182.50
  518.15434	     14.0	    0.01	  182.50
  518.17517	      3.5	    0.00	  182.50
  518.20773	     23.4	    0.01	  182.50
  518.22406	      9.3	    0.00	  182.50
  518.25653	      2.9	    0.00	  182.50
  518.28327	     10.2	    0.00	  182.50
  518.30577	     10.1	    0.00	  182.50
  518.31952	      3.3	    0.00	  182.50
  518.33467	     14.2	    0.01	  182.50
  518.35132	      4.0	    0.00	  182.50
  518.36792	     11.5	    0.00	  182.50
  518.38570	     18.0	    0.01	  182.50
  518.40466	      4.3	    0.00	  182.50
  518.42314	    538.1	    0.23	  182.50
  518.45979	   4785.3	    2.04	  182.50
  518.49523	    272.1	    0.12	  182.50
  518.51889	     16.4	    0.01	  182.50
  518.53992	     13.2	    0.01	  182.50
  518.57264	      6.8	    0.00	  182.50
  518.59051	      6.4	    0.00	  182.50
  518.61321	      6.8	    0.00	  182.50
  518.63617	      3.2	    0.00	  182.50
  518.66690	     14.1	    0.01	  182.50
  518.68964	      3.1	    0.00	  182.50
  518.71255	      6.5	    0.00	  182.50
  518.74194	      3.1	    0.00	  182.50
  518.76495	      3.9	    0.00	  182.50
  518.79120	      3.4	    0.00	  182.50
  518.82819	      3.7	    0.00	  182.50
  518.84949	     26.4	    0.01	  182.50
  518.87592	      3.7	    0.00	  182.50
  518.89056	      3.0	    0.00	  182.50
  518.91166	     13.8	    0.01	  182.50
  518.92864	     70.4	    0.03	  182.50
  518.94567	     13.9	    0.01	  182.50
  518.98554	      6.1	    0.00	  182.50
  519.00299	      3.4	    0.00	  182.50
  519.02829	     20.4	    0.01	  182.50
  519.05823	      3.4	    0.00	  182.50
  519.09546	      2.6	    0.00	  182.50
  519.13075	     18.0	    0.01	  182.50
  519.15777	     19.4	    0.01	  182.50
  519.19433	     21.5	    0.01	  182.50
  519.20850	      3.7	    0.00	  182.50
  519.22436	     46.8	    0.02	  182.50
  519.24681	     13.3	    0.01	  182.50
  519.27582	     10.9	    0.00	  182.50
  519.29560	     14.6	    0.01	  182.50
  519.31055	      3.4	    0.00	  182.50
  519.32809	     31.7	    0.01	  182.50
  519.34743	     41.1	    0.02	  182.50
  519.36273	     78.8	    0.03	  182.50
  519.39844	    132.2	    0.06	  182.50
  519.43635	    876.4	    0.37	  182.50
  519.47206	     95.5	    0.04	  182.50
  519.48840	      6.3	    0.00	  182.50
  519.50331	     13.8	    0.01	  182.50
  519.51769	      7.0	    0.00	  182.50
  519.53566	      7.3	    0.00	  182.50
  519.57451	      6.9	    0.00	  182.50
  519.58953	     10.2	    0.00	  182.50
  519.64283	     13.8	    0.01	  182.50
  519.66995	      7.2	    0.00	  182.50
  519.70038	      3.6	    0.00	  182.50
  519.73661	     11.1	    0.00	  182.50
  519.75836	      3.5	    0.00	  182.50
  519.77502	      3.8	    0.00	  182.50
  519.80359	      4.0	    0.00	  182.50
  519.82115	      8.3	    0.00	  182.50
  519.84759	     10.4	    0.00	  182.50
  519.87670	      6.3	    0.00	  182.50
  519.90179	      3.5	    0.00	  182.50
  519.94024	     13.0	    0.01	  182.50
  519.96687	      9.9	    0.00	  182.50
  519.98810	      3.8	    0.00	  182.50
  520.00882	      6.8	    0.00	  182.50
  520.05878	     11.0	    0.00	  182.50
  520.07953	      3.2	    0.00	  182.50
  520.10858	      3.9	    0.00	  182.50
  520.15864	      7.1	    0.00	  182.50
  520.17524	     39.9	    0.02	  182.50
  520.19941	     20.0	    0.01	  182.50
  520.21868	     13.5	    0.01	  182.50
  520.23940	      7.2	    0.00	  182.50
  520.28354	      6.3	    0.00	  182.50
  520.30911	      6.5	    0.00	  182.50
  520.33664	      7.1	    0.00	  182.50
  520.35132	      9.6	    0.00	  182.50
  520.37320	      6.8	    0.00	  182.50
  520.38959	      7.2	    0.00	  182.50
  520.41549	     16.0	    0.01	  182.50
  520.43817	     35.6	    0.02	  182.50
  520.47124	     10.1	    0.00	  182.50
  520.49176	      3.2	    0.00	  182.50
  520.52923	      9.0	    0.00	  182.50
  520.55453	     10.1	    0.00	  182.50
  520.57223	      6.0	    0.00	  182.50
  520.59143	      3.1	    0.00	  182.50
  520.60923	     10.1	    0.00	  182.50
  520.63184	      3.3	    0.00	  182.50
  520.65038	      7.3	    0.00	  182.50
  520.66382	      3.3	    0.00	  182.50
  520.70313	      3.2	    0.00	  182.50
  520.74066	      3.7	    0.00	  182.50
  520.78180	     12.2	    0.01	  182.50
  520.80638	      7.1	    0.00	  182.50
  520.83276	      3.2	    0.00	  182.50
  520.85433	      6.0	    0.00	  182.50
  520.87427	      3.2	    0.00	  182.50
  520.89939	     20.0	    0.01	  182.50
  520.92382	     14.2	    0.01	  182.50
  520.96326	      3.7	    0.00	  182.50
  520.97731	      9.5	    0.00	  182.50
  521.00017	      6.0	    0.00	  182.50
  521.05243	      3.8	    0.00	  182.50
  521.07312	      6.8	    0.00	  182.50
  521.08704	      7.0	    0.00	  182.50
  521.11676	     21.0	    0.01	  182.50
  521.13855	      3.1	    0.00	  182.50
  521.16656	     30.9	    0.01	  182.50
  521.18537	    312.4	    0.13	  182.50
  521.19917	     11.0	    0.00	  182.50
  521.22367	     53.3	    0.02	  182.50
  521.26196	     36.1	    0.02	  182.50
  521.28223	      3.1	    0.00	  182.50
  521.30209	     28.8	    0.01	  182.50
  521.33460	     22.4	    0.01	  182.50
  521.35095	     20.4	    0.01	  182.50
  521.37901	     57.9	    0.02	  182.50
  521.39597	     10.6	    0.00	  182.50
  521.41488	    217.5	    0.09	  182.50
  521.43292	      2.8	    0.00	  182.50
  521.45345	  12377.1	    5.29	  182.50
  521.48065	     10.3	    0.00	  182.50
  521.50520	      6.3	    0.00	  182.50
  521.51893	      5.8	    0.00	  182.50
  521.53876	      3.4	    0.00	  182.50
  521.55889	     13.1	    0.01	  182.50
  521.58673	      3.2	    0.00	  182.50
  521.62639	      6.5	    0.00	  182.50
  521.64063	      3.4	    0.00	  182.50
  521.73486	      2.8	    0.00	  182.50
  521.76404	      4.0	    0.00	  182.50
  521.79090	     12.5	    0.01	  182.50
  521.82983	      7.2	    0.00	  182.50
  521.85383	      6.3	    0.00	  182.50
  521.87197	     10.4	    0.00	  182.50
  521.90986	      9.3	    0.00	  182.50
  521.94626	      9.5	    0.00	  182.50
  522.01807	      6.6	    0.00	  182.50
  522.04572	      3.5	    0.00	  182.50
  522.06141	      9.9	    0.00	  182.50
  522.09760	      3.6	    0.00	  182.50
  522.11121	      3.6	    0.00	  182.50
  522.14103	     10.0	    0.00	  182.50
  522.16186	     20.5	    0.01	  182.50
  522.19330	    350.4	    0.15	  182.50
  522.22744	      6.8	    0.00	  182.50
  522.24576	      6.4	    0.00	  182.50
  522.26760	     13.0	    0.01	  182.50
  522.31353	     13.1	    0.01	  182.50
  522.35084	     15.4	    0.01	  182.50
  522.37830	      9.6	    0.00	  182.50
  522.39337	      3.4	    0.00	  182.50
  522.42441	     10.6	    0.00	  182.50
  522.45691	    820.4	    0.35	  182.50
  522.48975	      3.5	    0.00	  182.50
  522.54199	      7.1	    0.00	  182.50
  522.58838	      7.0	    0.00	  182.50
  522.60718	     10.2	    0.00	  182.50
  522.66057	      7.7	    0.00	  182.50
  522.69672	      3.1	    0.00	  182.50
  522.71155	      4.1	    0.00	  182.50
  522.78633	     10.6	    0.00	  182.50
  522.86603	      7.1	    0.00	  182.50
  522.91371	     12.7	    0.01	  182.50
  522.94824	      3.4	    0.00	  182.50
  522.97095	     10.0	    0.00	  182.50
  523.03912	      3.1	    0.00	  182.50
  523.07329	      6.5	    0.00	  182.50
  523.09738	     20.2	    0.01	  182.50
  523.14899	     10.2	    0.00	  182.50
  523.18418	    402.7	    0.17	  182.50
  523.20069	   6407.6	    2.74	  182.50
  523.21661	      3.2	    0.00	  182.50
  523.23059	      9.4	    0.00	  182.50
  523.24952	     16.1	    0.01	  182.50
  523.27741	    129.3	    0.06	  182.50
  523.29247	      5.8	    0.00	  182.50
  523.31415	     16.5	    0.01	  182.50
  523.36626	     23.2	    0.01	  182.50
  523.38806	      3.4	    0.00	  182.50
  523.41567	     14.4	    0.01	  182.50
  523.43408	     17.7	    0.01	  182.50
  523.45319	      2.9	    0.00	  182.50
  523.46929	  59888.9	   25.59	  182.50
  523.50208	      3.4	    0.00	  182.50
  523.54694	      3.2	    0.00	  182.50
  523.56195	      4.3	    0.00	  182.50
  523.59149	      3.7	    0.00	  182.50
  523.62195	      3.3	    0.00	  182.50
  523.65456	     10.6	    0.00	  182.50
  523.74646	      6.9	    0.00	  182.50
  523.78781	      6.2	    0.00	  182.50
  523.80902	      3.1	    0.00	  182.50
  523.88551	     13.0	    0.01	  182.50
  523.94421	      3.3	    0.00	  182.50
  524.00879	      3.8	    0.00	  182.50
  524.02539	      2.9	    0.00	  182.50
  524.07536	      9.9	    0.00	  182.50
  524.09003	      3.6	    0.00	  182.50
  524.10711	      6.7	    0.00	  182.50
  524.12310	      7.2	    0.00	  182.50
  524.14445	      6.6	    0.00	  182.50
  524.16669	      3.1	    0.00	  182.50
  524.17758	    410.1	    0.18	  182.50
  524.19092	      4.4	    0.00	  182.50
  524.20473	    178.4	    0.08	  182.50
  524.25088	     22.9	    0.01	  182.50
  524.26526	      3.3	    0.00	  182.50
  524.28582	     14.7	    0.01	  182.50
  524.31879	      7.2	    0.00	  182.50
  524.34100	     13.9	    0.01	  182.50
  524.36523	      3.3	    0.00	  182.50
  524.38084	     10.0	    0.00	  182.50
  524.40723	      3.0	    0.00	  182.50
  524.43370	     10.5	    0.00	  182.50
  524.47254	  14145.5	    6.04	  182.50
  524.48897	     15.4	    0.01	  182.50
  524.50740	     16.7	    0.01	  182.50
  524.53473	      3.2	    0.00	  182.50
  524.56261	     21.6	    0.01	  182.50
  524.59729	      3.3	    0.00	  182.50
  524.61124	      9.4	    0.00	  182.50
  524.64355	     10.4	    0.00	  182.50
  524.66885	      9.8	    0.00	  182.50
  524.70105	      3.5	    0.00	  182.50
  524.73384	     17.4	    0.01	  182.50
  524.77026	      3.0	    0.00	  182.50
  524.80087	     19.6	    0.01	  182.50
  524.82131	      6.7	    0.00	  182.50
  524.89117	      3.5	    0.00	  182.50
  524.93580	     16.4	    0.01	  182.50
  524.96117	      6.0	    0.00	  182.50
  525.01734	     10.8	    0.00	  182.50
  525.05506	     18.3	    0.01	  182.50
  525.07007	      3.2	    0.00	  182.50
  525.09784	     10.2	    0.00	  182.50
  525.14293	     19.9	    0.01	  182.50
  525.16254	      3.4	    0.00	  182.50
  525.17904	     27.7	    0.01	  182.50
  525.19857	    884.5	    0.38	  182.50
  525.21388	    149.0	    0.06	  182.50
  525.22978	     10.0	    0.00	  182.50
  525.25719	     36.5	    0.02	  182.50
  525.27557	      3.9	    0.00	  182.50
  525.29194	    131.5	    0.06	  182.50
  525.31665	     37.8	    0.02	  182.50
  525.35416	     23.2	    0.01	  182.50
  525.38835	     92.8	    0.04	  182.50
  525.42545	     10.6	    0.00	  182.50
  525.43945	      3.7	    0.00	  182.50
  525.46060	      7.4	    0.00	  182.50
  525.47451	    220.8	    0.09	  182.50
  525.50911	      7.3	    0.00	  182.50
  525.56796	      6.6	    0.00	  182.50
  525.64301	      3.4	    0.00	  182.50
  525.65911	     16.6	    0.01	  182.50
  525.69962	     10.1	    0.00	  182.50
  525.71567	     10.3	    0.00	  182.50
  525.73615	      3.6	    0.00	  182.50
  525.80164	      3.3	    0.00	  182.50
  525.83435	      6.9	    0.00	  182.50
  525.85535	      4.0	    0.00	  182.50
  525.89698	     13.7	    0.01	  182.50
  525.92588	     23.8	    0.01	  182.50
  525.94965	      4.5	    0.00	  182.50
  525.96414	     16.8	    0.01	  182.50
  525.99023	      3.5	    0.00	  182.50
  526.01172	      3.0	    0.00	  182.50
  526.06396	      4.4	    0.00	  182.50
  526.09778	      3.8	    0.00	  182.50
  526.12060	     39.7	    0.02	  182.50
  526.13733	      3.9	    0.00	  182.50
  526.17047	     12.7	    0.01	  182.50
  526.19862	     21.1	    0.01	  182.50
  526.22180	      3.2	    0.00	  182.50
  526.23828	     14.7	    0.01	  182.50
  526.26270	      3.4	    0.00	  182.50
  526.27728	      3.2	    0.00	  182.50
  526.31842	      3.3	    0.00	  182.50
  526.33725	      9.5	    0.00	  182.50
  526.37416	     10.7	    0.00	  182.50
  526.39438	     20.7	    0.01	  182.50
  526.41069	      6.2	    0.00	  182.50
  526.47246	     18.3	    0.01	  182.50
  526.50311	      2.8	    0.00	  182.50
  526.54083	      4.1	    0.00	  182.50
  526.56442	      7.3	    0.00	  182.50
  526.60154	      7.1	    0.00	  182.50
  526.62659	      7.2	    0.00	  182.50
  526.65479	      3.2	    0.00	  182.50
  526.67891	      6.5	    0.00	  182.50
  526.70806	      6.8	    0.00	  182.50
  526.72830	     10.9	    0.00	  182.50
  526.75360	      3.6	    0.00	  182.50
  526.81957	      8.0	    0.00	  182.50
  526.84241	      3.2	    0.00	  182.50
  526.88331	     10.1	    0.00	  182.50
  526.93774	      2.8	    0.00	  182.50
  526.95880	      3.5	    0.00	  182.50
  526.97423	    181.5	    0.08	  182.50
  526.99235	      9.5	    0.00	  182.50
  527.02014	      4.0	    0.00	  182.50
  527.05068	     14.4	    0.01	  182.50
  527.06523	     10.5	    0.00	  182.50
  527.09174	      3.0	    0.00	  182.50
  527.10585	     13.8	    0.01	  182.50
  527.14532	      9.8	    0.00	  182.50
  527.18036	     13.6	    0.01	  182.50
  527.20531	     26.1	    0.01	  182.50
  527.23037	     98.8	    0.04	  182.50
  527.25613	     26.8	    0.01	  182.50
  527.27336	     53.6	    0.02	  182.50
  527.29892	     14.2	    0.01	  182.50
  527.33050	    203.7	    0.09	  182.50
  527.34467	     10.7	    0.00	  182.50
  527.36852	     78.3	    0.03	  182.50
  527.40326	    799.9	    0.34	  182.50
  527.42139	     22.5	    0.01	  182.50
  527.44084	   1131.5	    0.48	  182.50
  527.47699	   4878.7	    2.08	  182.50
  527.50271	      6.7	    0.00	  182.50
  527.52198	      9.4	    0.00	  182.50
  527.53891	      9.8	    0.00	  182.50
  527.56708	     10.1	    0.00	  182.50
  527.61813	     20.5	    0.01	  182.50
  527.68811	      6.0	    0.00	  182.50
  527.71365	      9.9	    0.00	  182.50
  527.73526	     19.0	    0.01	  182.50
  527.77161	      3.5	    0.00	  182.50
  527.80292	      2.9	    0.00	  182.50
  527.82387	     11.1	    0.00	  182.50
  527.87577	      7.4	    0.00	  182.50
  527.91554	      6.5	    0.00	  182.50
  527.94836	      3.5	    0.00	  182.50
  527.98074	      7.0	    0.00	  182.50
  527.99977	      6.7	    0.00	  182.50
  528.03955	      6.5	    0.00	  182.50
  528.05420	      3.6	    0.00	  182.50
  528.07055	      6.5	    0.00	  182.50
  528.09718	     13.0	    0.01	  182.50
  528.11298	      3.4	    0.00	  182.50
  528.13666	      3.3	    0.00	  182.50
  528.15137	      3.1	    0.00	  182.50
  528.17816	     10.1	    0.00	  182.50
  528.22402	      7.3	    0.00	  182.50
  528.24658	     21.0	    0.01	  182.50
  528.28648	      6.5	    0.00	  182.50
  528.31186	     16.1	    0.01	  182.50
  528.33567	     23.4	    0.01	  182.50
  528.35614	      3.4	    0.00	  182.50
  528.38568	      3.4	    0.00	  182.50
  528.40671	     45.2	    0.02	  182.50
  528.42866	      6.9	    0.00	  182.50
  528.44639	     50.8	    0.02	  182.50
  528.48110	    206.9	    0.09	  182.50
  528.49756	      2.6	    0.00	  182.50
  528.52000	      7.0	    0.00	  182.50
  528.54865	      3.4	    0.00	  182.50
  528.57751	      3.4	    0.00	  182.50
  528.61589	      7.2	    0.00	  182.50
  528.63660	      3.6	    0.00	  182.50
  528.65106	      3.6	    0.00	  182.50
  528.67825	     10.3	    0.00	  182.50
  528.69995	     10.7	    0.00	  182.50
  528.74088	      5.9	    0.00	  182.50
  528.75806	      3.3	    0.00	  182.50
  528.78600	      6.5	    0.00	  182.50
  528.83392	      3.1	    0.00	  182.50
  528.84320	      3.5	    0.00	  182.50
  528.86346	      3.5	    0.00	  182.50
  528.88483	      3.3	    0.00	  182.50
  528.90595	     24.8	    0.01	  182.50
  528.92023	     14.7	    0.01	  182.50
  528.94862	     13.6	    0.01	  182.50
  528.97181	      6.7	    0.00	  182.50
  528.99550	     17.5	    0.01	  182.50
  529.03137	      3.7	    0.00	  182.50
  529.05387	     15.9	    0.01	  182.50
  529.07777	    881.8	    0.38	  182.50
  529.10083	      3.2	    0.00	  182.50
  529.13474	      7.1	    0.00	  182.50
  529.15485	     19.6	    0.01	  182.50
  529.21442	      7.1	    0.00	  182.50
  529.23199	      3.5	    0.00	  182.50
  529.26378	     20.5	    0.01	  182.50
  529.29267	      9.8	    0.00	  182.50
  529.31232	      2.9	    0.00	  182.50
  529.32419	     78.0	    0.03	  182.50
  529.34643	    162.1	    0.07	  182.50
  529.36767	     30.7	    0.01	  182.50
  529.38345	    552.4	    0.24	  182.50
  529.39756	      6.9	    0.00	  182.50
  529.41981	  17212.4	    7.35	  182.50
  529.45609	  62385.3	   26.65	  182.50
  529.49260	  44618.9	   19.06	  182.50
  529.52178	     16.4	    0.01	  182.50
  529.53693	      3.4	    0.00	  182.50
  529.55853	      9.4	    0.00	  182.50
  529.57811	     14.1	    0.01	  182.50
  529.59793	     12.8	    0.01	  182.50
  529.65302	      3.2	    0.00	  182.50
  529.67617	     10.0	    0.00	  182.50
  529.70813	      3.1	    0.00	  182.50
  529.74408	      3.5	    0.00	  182.50
  529.75824	      2.9	    0.00	  182.50
  529.82698	     20.7	    0.01	  182.50
  529.86108	      3.0	    0.00	  182.50
  529.89306	      7.0	    0.00	  182.50
  529.92486	      9.5	    0.00	  182.50
  529.98070	      9.6	    0.00	  182.50
  530.08066	     63.5	    0.03	  182.50
  530.10434	     10.3	    0.00	  182.50
  530.12445	      3.1	    0.00	  182.50
  530.15357	      9.6	    0.00	  182.50
  530.18525	      6.5	    0.00	  182.50
  530.22277	     18.6	    0.01	  182.50
  530.24353	      3.4	    0.00	  182.50
  530.26543	     10.3	    0.00	  182.50
  530.31458	     14.5	    0.01	  182.50
  530.35052	     17.6	    0.01	  182.50
  530.38775	     29.3	    0.01	  182.50
  530.40466	      3.3	    0.00	  182.50
  530.42319	   1043.2	    0.45	  182.50
  530.45956	  14057.9	    6.01	  182.50
  530.49604	   8077.4	    3.45	  182.50
  530.52850	      3.4	    0.00	  182.50
  530.62402	      3.2	    0.00	  182.50
  530.65576	      3.6	    0.00	  182.50
  530.69260	      6.6	    0.00	  182.50
  530.72710	      6.3	    0.00	  182.50
  530.74169	      7.3	    0.00	  182.50
  530.77077	     10.4	    0.00	  182.50
  530.81555	      2.9	    0.00	  182.50
  530.82928	      4.3	    0.00	  182.50
  530.84545	     10.4	    0.00	  182.50
  530.86103	     10.1	    0.00	  182.50
  530.88588	     14.1	    0.01	  182.50
  530.92170	      7.1	    0.00	  182.50
  530.94292	      6.7	    0.00	  182.50
  530.99524	      3.6	    0.00	  182.50
  531.01918	     10.4	    0.00	  182.50
  531.04037	     13.3	    0.01	  182.50
  531.08405	      3.3	    0.00	  182.50
  531.10427	     10.7	    0.00	  182.50
  531.11947	      7.1	    0.00	  182.50
  531.13826	     13.6	    0.01	  182.50
  531.15782	      9.7	    0.00	  182.50
  531.18816	     10.4	    0.00	  182.50
  531.21914	      6.6	    0.00	  182.50
  531.24078	      9.9	    0.00	  182.50
  531.26508	      9.8	    0.00	  182.50
  531.28345	      3.5	    0.00	  182.50
  531.30894	     10.0	    0.00	  182.50
  531.32784	     67.3	    0.03	  182.50
  531.34827	     18.3	    0.01	  182.50
  531.36423	    120.3	    0.05	  182.50
  531.39929	   1317.1	    0.56	  182.50
  531.43557	  29296.5	   12.52	  182.50
  531.45394	     10.5	    0.00	  182.50
  531.47225	  24069.6	   10.28	  182.50
  531.50873	   7339.6	    3.14	  182.50
  531.54006	     10.2	    0.00	  182.50
  531.56927	      2.9	    0.00	  182.50
  531.59529	      9.5	    0.00	  182.50
  531.64700	      9.8	    0.00	  182.50
  531.66303	      6.2	    0.00	  182.50
  531.68681	      6.9	    0.00	  182.50
  531.71181	     10.3	    0.00	  182.50
  531.76747	      6.1	    0.00	  182.50
  531.79657	      4.0	    0.00	  182.50
  531.81534	      6.1	    0.00	  182.50
  531.83213	      6.6	    0.00	  182.50
  531.85254	      6.8	    0.00	  182.50
  531.89797	     30.5	    0.01	  182.50
  531.91461	      3.5	    0.00	  182.50
  531.93085	      3.1	    0.00	  182.50
  531.95083	     10.0	    0.00	  182.50
  531.98480	     13.5	    0.01	  182.50
  532.01367	      2.9	    0.00	  182.50
  532.02761	     45.2	    0.02	  182.50
  532.08108	      5.9	    0.00	  182.50
  532.10077	      3.4	    0.00	  182.50
  532.12365	      6.5	    0.00	  182.50
  532.15614	      9.0	    0.00	  182.50
  532.18868	     13.8	    0.01	  182.50
  532.21551	      6.1	    0.00	  182.50
  532.23520	      7.4	    0.00	  182.50
  532.27554	     24.3	    0.01	  182.50
  532.29659	      9.6	    0.00	  182.50
  532.31480	     14.2	    0.01	  182.50
  532.34168	      6.5	    0.00	  182.50
  532.36794	      7.4	    0.00	  182.50
  532.40223	     62.0	    0.03	  182.50
  532.42465	     16.6	    0.01	  182.50
  532.43902	   2923.4	    1.25	  182.50
  532.47546	   2328.5	    0.99	  182.50
  532.51128	    512.6	    0.22	  182.50
  532.56628	      3.9	    0.00	  182.50
  532.58441	      3.0	    0.00	  182.50
  532.59894	      3.3	    0.00	  182.50
  532.61858	     10.0	    0.00	  182.50
  532.63770	     12.9	    0.01	  182.50
  532.66272	      3.2	    0.00	  182.50
  532.67682	      3.6	    0.00	  182.50
  532.71318	      6.6	    0.00	  182.50
  532.73223	      6.7	    0.00	  182.50
  532.74652	      3.2	    0.00	  182.50
  532.76212	     10.5	    0.00	  182.50
  532.78857	      6.1	    0.00	  182.50
  532.83447	      3.6	    0.00	  182.50
  532.90920	    216.5	    0.09	  182.50
  532.93143	      6.8	    0.00	  182.50
  532.96886	      9.8	    0.00	  182.50
  532.99159	      9.4	    0.00	  182.50
  533.00550	     10.4	    0.00	  182.50
  533.03592	     78.8	    0.03	  182.50
  533.06291	   1503.7	    0.64	  182.50
  533.10259	     10.7	    0.00	  182.50
  533.12085	      6.6	    0.00	  182.50
  533.16073	      7.7	    0.00	  182.50
  533.17877	      9.6	    0.00	  182.50
  533.19942	      9.7	    0.00	  182.50
  533.22115	     34.7	    0.01	  182.50
  533.25532	     17.1	    0.01	  182.50
  533.27640	     13.3	    0.01	  182.50
  533.30902	     16.8	    0.01	  182.50
  533.34450	     34.2	    0.01	  182.50
  533.36371	    104.7	    0.04	  182.50
  533.37935	     97.9	    0.04	  182.50
  533.41514	    805.7	    0.34	  182.50
  533.45193	   3237.3	    1.38	  182.50
  533.47272	      3.0	    0.00	  182.50
  533.48818	     52.5	    0.02	  182.50
  533.51993	     17.0	    0.01	  182.50
  533.54621	      6.9	    0.00	  182.50
  533.59256	      9.9	    0.00	  182.50
  533.62018	      4.1	    0.00	  182.50
  533.65864	      6.6	    0.00	  182.50
  533.67277	     14.2	    0.01	  182.50
  533.69861	      3.0	    0.00	  182.50
  533.71332	      3.4	    0.00	  182.50
  533.74034	     13.2	    0.01	  182.50
  533.76393	      7.3	    0.00	  182.50
  533.79205	      3.4	    0.00	  182.50
  533.81281	     17.1	    0.01	  182.50
  533.84500	     16.6	    0.01	  182.50
  533.87530	      7.1	    0.00	  182.50
  533.89018	     11.1	    0.00	  182.50
  533.91066	     14.0	    0.01	  182.50
  533.94147	      4.1	    0.00	  182.50
  533.96555	      9.1	    0.00	  182.50
  534.01068	      4.4	    0.00	  182.50
  534.04299	      7.0	    0.00	  182.50
  534.06688	     47.9	    0.02	  182.50
  534.08081	      3.2	    0.00	  182.50
  534.09460	      3.3	    0.00	  182.50
  534.11122	     10.8	    0.00	  182.50
  534.15143	      3.1	    0.00	  182.50
  534.17783	      6.8	    0.00	  182.50
  534.22921	      6.7	    0.00	  182.50
  534.24975	      6.0	    0.00	  182.50
  534.28743	     14.2	    0.01	  182.50
  534.31549	      3.3	    0.00	  182.50
  534.32946	      6.8	    0.00	  182.50
  534.36584	     31.6	    0.01	  182.50
  534.38127	     11.9	    0.01	  182.50
  534.39977	      9.2	    0.00	  182.50
  534.41926	     40.2	    0.02	  182.50
  534.45456	    108.3	    0.05	  182.50
  534.47500	     11.3	    0.00	  182.50
  534.49286	      3.4	    0.00	  182.50
  534.50808	      6.2	    0.00	  182.50
  534.53943	      3.7	    0.00	  182.50
  534.56293	      3.4	    0.00	  182.50
  534.57971	      7.2	    0.00	  182.50
  534.61193	      6.2	    0.00	  182.50
  534.63828	      9.8	    0.00	  182.50
  534.66496	      6.2	    0.00	  182.50
  534.69335	      6.5	    0.00	  182.50
  534.72003	     10.3	    0.00	  182.50
  534.73513	     10.1	    0.00	  182.50
  534.75104	      9.4	    0.00	  182.50
  534.76874	      3.2	    0.00	  182.50
  534.79595	      6.8	    0.00	  182.50
  534.82849	      3.1	    0.00	  182.50
  534.85364	      2.9	    0.00	  182.50
  534.86803	      6.4	    0.00	  182.50
  534.90246	      7.4	    0.00	  182.50
  534.92959	    403.4	    0.17	  182.50
  534.95271	     13.2	    0.01	  182.50
  534.99117	      7.2	    0.00	  182.50
  535.04368	      9.8	    0.00	  182.50
  535.08044	      3.5	    0.00	  182.50
  535.11288	      6.9	    0.00	  182.50
  535.13305	     16.6	    0.01	  182.50
  535.15198	     13.4	    0.01	  182.50
  535.17653	      6.6	    0.00	  182.50
  535.20779	     12.9	    0.01	  182.50
  535.22676	     95.7	    0.04	  182.50
  535.26001	     10.4	    0.00	  182.50
  535.27699	     16.8	    0.01	  182.50
  535.29796	     14.8	    0.01	  182.50
  535.31581	     42.9	    0.02	  182.50
  535.35226	     12.2	    0.01	  182.50
  535.37252	     24.8	    0.01	  182.50
  535.39728	     14.3	    0.01	  182.50
  535.41510	      3.4	    0.00	  182.50
  535.43065	   5473.1	    2.34	  182.50
  535.44722	     15.5	    0.01	  182.50
  535.46900	  12851.3	    5.49	  182.50
  535.49045	     16.3	    0.01	  182.50
  535.51215	      2.8	    0.00	  182.50
  535.52631	      2.9	    0.00	  182.50
  535.56787	      3.0	    0.00	  182.50
  535.58337	      7.6	    0.00	  182.50
  535.60834	      4.0	    0.00	  182.50
  535.63177	      3.6	    0.00	  182.50
  535.65075	     10.1	    0.00	  182.50
  535.68738	      3.5	    0.00	  182.50
  535.70227	      2.9	    0.00	  182.50
  535.75971	      9.9	    0.00	  182.50
  535.78455	      3.4	    0.00	  182.50
  535.80823	     14.8	    0.01	  182.50
  535.83020	      2.8	    0.00	  182.50
  535.85252	      6.6	    0.00	  182.50
  535.89018	      6.6	    0.00	  182.50
  535.91829	     14.2	    0.01	  182.50
  535.93929	     12.4	    0.01	  182.50
  535.98376	      3.5	    0.00	  182.50
  536.01261	      6.7	    0.00	  182.50
  536.03064	      4.1	    0.00	  182.50
  536.04758	      7.0	    0.00	  182.50
  536.08173	      2.9	    0.00	  182.50
  536.10400	      6.3	    0.00	  182.50
  536.12988	     10.5	    0.00	  182.50
  536.15935	      6.7	    0.00	  182.50
  536.17727	     10.3	    0.00	  182.50
  536.21629	     13.8	    0.01	  182.50
  536.24750	      3.8	    0.00	  182.50
  536.28168	      6.6	    0.00	  182.50
  536.30498	     16.8	    0.01	  182.50
  536.32625	      6.2	    0.00	  182.50
  536.33704	      3.2	    0.00	  182.50
  536.35232	      6.5	    0.00	  182.50
  536.36957	     10.0	    0.00	  182.50
  536.39624	      3.5	    0.00	  182.50
  536.43419	    197.0	    0.08	  182.50
  536.44965	      3.8	    0.00	  182.50
  536.47250	    912.8	    0.39	  182.50
  536.54214	      7.9	    0.00	  182.50
  536.56958	      3.8	    0.00	  182.50
  536.60915	      6.4	    0.00	  182.50
  536.64154	      3.5	    0.00	  182.50
  536.65570	      3.6	    0.00	  182.50
  536.68470	      7.8	    0.00	  182.50
  536.71997	      3.4	    0.00	  182.50
  536.74277	      6.4	    0.00	  182.50
  536.77178	      6.8	    0.00	  182.50
  536.79917	      7.2	    0.00	  182.50
  536.83452	      6.5	    0.00	  182.50
  536.85808	     16.9	    0.01	  182.50
  536.88043	      3.2	    0.00	  182.50
  536.90455	     15.8	    0.01	  182.50
  536.92517	     10.8	    0.00	  182.50
  536.94585	      6.6	    0.00	  182.50
  536.96797	      7.0	    0.00	  182.50
  536.98975	      3.1	    0.00	  182.50
  537.03784	      3.1	    0.00	  182.50
  537.05592	     13.4	    0.01	  182.50
  537.08184	     10.4	    0.00	  182.50
  537.10443	     10.6	    0.00	  182.50
  537.12702	      7.1	    0.00	  182.50
  537.14380	      3.5	    0.00	  182.50
  537.18305	    286.7	    0.12	  182.50
  537.20334	     34.9	    0.01	  182.50
  537.22591	     22.1	    0.01	  182.50
  537.25614	     11.8	    0.01	  182.50
  537.28936	     44.7	    0.02	  182.50
  537.31685	      6.4	    0.00	  182.50
  537.33084	     35.8	    0.02	  182.50
  537.35169	     14.5	    0.01	  182.50
  537.37367	     14.1	    0.01	  182.50
  537.39140	     18.8	    0.01	  182.50
  537.42014	     24.0	    0.01	  182.50
  537.44709	     62.3	    0.03	  182.50
  537.46531	      6.3	    0.00	  182.50
  537.48491	  50766.0	   21.69	  182.50
  537.50433	      2.8	    0.00	  182.50
  537.51855	      3.8	    0.00	  182.50
  537.56076	      6.4	    0.00	  182.50
  537.58563	      3.4	    0.00	  182.50
  537.60510	      3.3	    0.00	  182.50
  537.62024	      3.1	    0.00	  182.50
  537.65173	      3.5	    0.00	  182.50
  537.74004	      9.7	    0.00	  182.50
  537.75661	      9.2	    0.00	  182.50
  537.77185	     14.1	    0.01	  182.50
  537.79724	      3.1	    0.00	  182.50
  537.82493	     16.5	    0.01	  182.50
  537.84302	      3.3	    0.00	  182.50
  537.85874	     10.2	    0.00	  182.50
  537.90795	     58.1	    0.02	  182.50
  537.93434	     17.2	    0.01	  182.50
  537.97211	      3.4	    0.00	  182.50
  537.98956	     13.1	    0.01	  182.50
  538.01971	      3.6	    0.00	  182.50
  538.03953	      7.4	    0.00	  182.50
  538.07257	      3.6	    0.00	  182.50
  538.13031	      3.8	    0.00	  182.50
  538.16162	      3.4	    0.00	  182.50
  538.18922	     17.0	    0.01	  182.50
  538.21756	     10.6	    0.00	  182.50
  538.25392	     10.4	    0.00	  182.50
  538.29417	      9.5	    0.00	  182.50
  538.31919	     14.8	    0.01	  182.50
  538.33990	      2.9	    0.00	  182.50
  538.35864	      4.0	    0.00	  182.50
  538.38599	      4.6	    0.00	  182.50
  538.41315	      9.3	    0.00	  182.50
  538.43304	     12.4	    0.01	  182.50
  538.46307	      3.6	    0.00	  182.50
  538.48816	  12240.8	    5.23	  182.50
  538.53105	      6.2	    0.00	  182.50
  538.54883	      3.4	    0.00	  182.50
  538.58685	      3.8	    0.00	  182.50
  538.67896	      4.0	    0.00	  182.50
  538.69366	      3.6	    0.00	  182.50
  538.75482	      3.7	    0.00	  182.50
  538.77275	      6.5	    0.00	  182.50
  538.80731	      3.6	    0.00	  182.50
  538.82697	      3.5	    0.00	  182.50
  538.85955	     13.2	    0.01	  182.50
  538.87880	     10.6	    0.00	  182.50
  538.89294	      3.0	    0.00	  182.50
  538.90783	   2245.7	    0.96	  182.50
  538.98353	     13.0	    0.01	  182.50
  538.99899	      6.6	    0.00	  182.50
  539.03664	      6.1	    0.00	  182.50
  539.06631	      9.9	    0.00	  182.50
  539.08450	      9.9	    0.00	  182.50
  539.12405	      6.2	    0.00	  182.50
  539.14264	      3.9	    0.00	  182.50
  539.16090	      6.6	    0.00	  182.50
  539.18565	     13.9	    0.01	  182.50
  539.20392	     18.2	    0.01	  182.50
  539.23522	   4332.6	    1.85	  182.50
  539.25871	     13.2	    0.01	  182.50
  539.27670	     33.2	    0.01	  182.50
  539.30130	     28.9	    0.01	  182.50
  539.32420	     20.0	    0.01	  182.50
  539.34391	     16.5	    0.01	  182.50
  539.36500	     37.7	    0.02	  182.50
  539.38855	      4.1	    0.00	  182.50
  539.40426	     42.6	    0.02	  182.50
  539.43996	    190.8	    0.08	  182.50
  539.45757	      6.2	    0.00	  182.50
  539.47217	      4.1	    0.00	  182.50
  539.49012	    198.8	    0.08	  182.50
  539.52311	      7.6	    0.00	  182.50
  539.55767	      6.0	    0.00	  182.50
  539.58264	      3.4	    0.00	  182.50
  539.60698	      9.4	    0.00	  182.50
  539.62482	      3.5	    0.00	  182.50
  539.64233	      3.4	    0.00	  182.50
  539.69739	      3.3	    0.00	  182.50
  539.71484	      3.3	    0.00	  182.50
  539.74517	     11.9	    0.01	  182.50
  539.77290	     10.1	    0.00	  182.50
  539.79201	      6.4	    0.00	  182.50
  539.81742	     10.7	    0.00	  182.50
  539.85736	      3.1	    0.00	  182.50
  539.92196	     20.8	    0.01	  182.50
  539.97147	      9.8	    0.00	  182.50
  539.99567	      3.3	    0.00	  182.50
  540.07134	      6.6	    0.00	  182.50
  540.09343	     13.4	    0.01	  182.50
  540.11322	      3.2	    0.00	  182.50
  540.14697	      4.0	    0.00	  182.50
  540.16933	      9.8	    0.00	  182.50
  540.18910	      6.5	    0.00	  182.50
  540.21643	      9.3	    0.00	  182.50
  540.23805	    108.6	    0.05	  182.50
  540.26921	      7.2	    0.00	  182.50
  540.31551	     14.0	    0.01	  182.50
  540.34698	     10.5	    0.00	  182.50
  540.37490	     21.6	    0.01	  182.50
  540.40766	      7.8	    0.00	  182.50
  540.43477	     23.0	    0.01	  182.50
  540.46707	      6.5	    0.00	  182.50
  540.49236	      6.2	    0.00	  182.50
  540.51794	      4.0	    0.00	  182.50
  540.53796	      9.9	    0.00	  182.50
  540.55328	      2.9	    0.00	  182.50
  540.57059	      9.8	    0.00	  182.50
  540.60205	      3.7	    0.00	  182.50
  540.62677	      3.0	    0.00	  182.50
  540.66345	      3.2	    0.00	  182.50
  540.72144	      3.2	    0.00	  182.50
  540.75391	      4.0	    0.00	  182.50
  540.77570	     10.0	    0.00	  182.50
  540.81592	      9.8	    0.00	  182.50
  540.83807	     13.8	    0.01	  182.50
  540.85605	     10.5	    0.00	  182.50
  540.87522	     11.1	    0.00	  182.50
  540.89685	      3.0	    0.00	  182.50
  540.92078	      3.7	    0.00	  182.50
  540.93921	     20.5	    0.01	  182.50
  540.96929	     13.5	    0.01	  182.50
  541.00141	     10.1	    0.00	  182.50
  541.01965	      3.1	    0.00	  182.50
  541.08497	      6.5	    0.00	  182.50
  541.11718	     58.0	    0.02	  182.50
  541.16197	      7.2	    0.00	  182.50
  541.18207	      3.7	    0.00	  182.50
  541.21938	     22.8	    0.01	  182.50
  541.23794	      6.8	    0.00	  182.50
  541.28407	     35.7	    0.02	  182.50
  541.30650	     17.6	    0.01	  182.50
  541.32617	     22.4	    0.01	  182.50
  541.35579	     45.0	    0.02	  182.50
  541.38121	    101.9	    0.04	  182.50
  541.41932	    698.2	    0.30	  182.50
  541.45618	  28457.1	   12.16	  182.50
  541.49275	   1456.5	    0.62	  182.50
  541.52961	      6.8	    0.00	  182.50
  541.56113	     16.1	    0.01	  182.50
  541.64672	      9.3	    0.00	  182.50
  541.68616	      3.3	    0.00	  182.50
  541.73573	      6.4	    0.00	  182.50
  541.75433	      3.8	    0.00	  182.50
  541.77637	      3.2	    0.00	  182.50
  541.79335	     13.5	    0.01	  182.50
  541.81978	     10.1	    0.00	  182.50
  541.84668	      3.5	    0.00	  182.50
  541.87750	     14.2	    0.01	  182.50
  541.90337	      7.5	    0.00	  182.50
  541.91925	      3.4	    0.00	  182.50
  541.94447	      6.4	    0.00	  182.50
  541.96763	      9.9	    0.00	  182.50
  541.99500	      3.8	    0.00	  182.50
  542.04810	      3.3	    0.00	  182.50
  542.06272	     13.3	    0.01	  182.50
  542.11031	      6.9	    0.00	  182.50
  542.12684	     13.3	    0.01	  182.50
  542.16351	     16.9	    0.01	  182.50
  542.18383	     13.4	    0.01	  182.50
  542.20268	     13.6	    0.01	  182.50
  542.21810	      6.7	    0.00	  182.50
  542.25494	      4.0	    0.00	  182.50
  542.27931	     13.3	    0.01	  182.50
  542.30658	      7.1	    0.00	  182.50
  542.36321	     16.5	    0.01	  182.50
  542.38782	      4.0	    0.00	  182.50
  542.39856	      3.5	    0.00	  182.50
  542.42175	     38.7	    0.02	  182.50
  542.43915	      6.6	    0.00	  182.50
  542.45937	   3491.2	    1.49	  182.50
  542.47778	      3.2	    0.00	  182.50
  542.49535	     54.0	    0.02	  182.50
  542.51117	      3.9	    0.00	  182.50
  542.53177	      9.6	    0.00	  182.50
  542.58143	      6.5	    0.00	  182.50
  542.61722	     14.3	    0.01	  182.50
  542.66886	      7.1	    0.00	  182.50
  542.69772	      6.7	    0.00	  182.50
  542.71155	      3.2	    0.00	  182.50
  542.73676	      3.3	    0.00	  182.50
  542.76163	      7.6	    0.00	  182.50
  542.77686	      3.9	    0.00	  182.50
  542.79358	      3.9	    0.00	  182.50
  542.82900	      6.1	    0.00	  182.50
  542.84705	      6.9	    0.00	  182.50
  542.86663	      7.0	    0.00	  182.50
  542.88947	      3.4	    0.00	  182.50
  542.92652	      6.8	    0.00	  182.50
  542.96607	     13.7	    0.01	  182.50
  543.00414	      9.3	    0.00	  182.50
  543.05542	      3.1	    0.00	  182.50
  543.08008	      3.4	    0.00	  182.50
  543.10046	      3.6	    0.00	  182.50
  543.11602	     21.5	    0.01	  182.50
  543.13372	      6.0	    0.00	  182.50
  543.14954	     43.7	    0.02	  182.50
  543.17896	      3.7	    0.00	  182.50
  543.19609	      8.9	    0.00	  182.50
  543.22511	     17.6	    0.01	  182.50
  543.24141	     15.9	    0.01	  182.50
  543.26922	      6.1	    0.00	  182.50
  543.29720	     25.5	    0.01	  182.50
  543.32432	     40.2	    0.02	  182.50
  543.34223	     52.4	    0.02	  182.50
  543.36104	     44.7	    0.02	  182.50
  543.37720	     32.7	    0.01	  182.50
  543.39912	   1898.7	    0.81	  182.50
  543.41827	      3.2	    0.00	  182.50
  543.43525	  23879.2	   10.20	  182.50
  543.47184	 127993.6	   54.68	  182.50
  543.50843	  18215.4	    7.78	  182.50
  543.52971	      5.7	    0.00	  182.50
  543.55340	      6.4	    0.00	  182.50
  543.57269	      4.5	    0.00	  182.50
  543.59152	      9.9	    0.00	  182.50
  543.64690	      7.6	    0.00	  182.50
  543.66223	      2.9	    0.00	  182.50
  543.67714	      6.6	    0.00	  182.50
  543.74506	      3.7	    0.00	  182.50
  543.76752	      6.4	    0.00	  182.50
  543.79041	      3.5	    0.00	  182.50
  543.82081	      6.0	    0.00	  182.50
  543.84929	     13.5	    0.01	  182.50
  543.87358	      7.1	    0.00	  182.50
  543.93551	      9.6	    0.00	  182.50
  543.95398	      6.4	    0.00	  182.50
  543.98785	     16.4	    0.01	  182.50
  544.04765	     12.8	    0.01	  182.50
  544.07274	      6.3	    0.00	  182.50
  544.09560	      6.5	    0.00	  182.50
  544.12140	      6.5	    0.00	  182.50
  544.15825	     13.9	    0.01	  182.50
  544.18074	     10.2	    0.00	  182.50
  544.20581	      6.2	    0.00	  182.50
  544.24037	      6.7	    0.00	  182.50
  544.26324	      3.1	    0.00	  182.50
  544.30719	      3.1	    0.00	  182.50
  544.33153	      9.8	    0.00	  182.50
  544.36334	      3.3	    0.00	  182.50
  544.37823	      3.8	    0.00	  182.50
  544.40082	     52.2	    0.02	  182.50
  544.43873	   2049.0	    0.88	  182.50
  544.47516	  41992.1	   17.94	  182.50
  544.51167	   1778.3	    0.76	  182.50
  544.56149	      9.9	    0.00	  182.50
  544.65611	      9.5	    0.00	  182.50
  544.67348	      7.3	    0.00	  182.50
  544.68916	     10.5	    0.00	  182.50
  544.71753	      3.5	    0.00	  182.50
  544.73651	      3.2	    0.00	  182.50
  544.75105	      6.6	    0.00	  182.50
  544.77735	     10.4	    0.00	  182.50
  544.81885	      2.9	    0.00	  182.50
  544.85585	      7.3	    0.00	  182.50
  544.87878	      3.7	    0.00	  182.50
  544.90118	      3.0	    0.00	  182.50
  544.92957	      7.0	    0.00	  182.50
  544.98412	     16.0	    0.01	  182.50
  544.99887	     23.0	    0.01	  182.50
  545.04527	      6.4	    0.00	  182.50
  545.07837	      2.8	    0.00	  182.50
  545.11538	     16.7	    0.01	  182.50
  545.15233	     12.8	    0.01	  182.50
  545.16765	    559.4	    0.24	  182.50
  545.18584	     16.5	    0.01	  182.50
  545.21025	     13.3	    0.01	  182.50
  545.23247	      9.9	    0.00	  182.50
  545.26773	      9.3	    0.00	  182.50
  545.29197	     16.9	    0.01	  182.50
  545.31999	     23.8	    0.01	  182.50
  545.34324	    111.7	    0.05	  182.50
  545.37691	    156.1	    0.07	  182.50
  545.39105	      3.9	    0.00	  182.50
  545.41474	   4180.7	    1.79	  182.50
  545.45127	  43874.9	   18.74	  182.50
  545.47101	      6.3	    0.00	  182.50
  545.48818	  43121.3	   18.42	  182.50
  545.52434	   3060.3	    1.31	  182.50
  545.57739	      3.4	    0.00	  182.50
  545.60394	      3.5	    0.00	  182.50
  545.63153	      3.2	    0.00	  182.50
  545.65094	      3.3	    0.00	  182.50
  545.71390	     13.6	    0.01	  182.50
  545.76302	     16.6	    0.01	  182.50
  545.78546	      3.1	    0.00	  182.50
  545.81258	     13.4	    0.01	  182.50
  545.83521	      3.8	    0.00	  182.50
  545.93131	      9.9	    0.00	  182.50
  545.95050	      3.4	    0.00	  182.50
  545.97945	      9.9	    0.00	  182.50
  546.03571	      3.3	    0.00	  182.50
  546.05988	      3.0	    0.00	  182.50
  546.07936	      6.9	    0.00	  182.50
  546.11243	      3.2	    0.00	  182.50
  546.12927	      3.0	    0.00	  182.50
  546.15730	     14.1	    0.01	  182.50
  546.17990	     23.6	    0.01	  182.50
  546.20727	     11.4	    0.00	  182.50
  546.23108	      3.2	    0.00	  182.50
  546.24988	      2.9	    0.00	  182.50
  546.27417	      3.2	    0.00	  182.50
  546.33528	     19.1	    0.01	  182.50
  546.35498	      3.3	    0.00	  182.50
  546.37582	      6.8	    0.00	  182.50
  546.39348	      7.2	    0.00	  182.50
  546.41868	    182.3	    0.08	  182.50
  546.43390	      4.2	    0.00	  182.50
  546.45469	   7921.6	    3.38	  182.50
  546.49097	   8021.1	    3.43	  182.50
  546.50769	      3.7	    0.00	  182.50
  546.52758	    239.6	    0.10	  182.50
  546.57466	      9.6	    0.00	  182.50
  546.64352	      6.4	    0.00	  182.50
  546.66754	      4.2	    0.00	  182.50
  546.70291	     12.8	    0.01	  182.50
  546.73065	      6.4	    0.00	  182.50
  546.75219	      9.6	    0.00	  182.50
  546.77984	     11.1	    0.00	  182.50
  546.81062	      7.4	    0.00	  182.50
  546.83509	     10.6	    0.00	  182.50
  546.87888	     45.7	    0.02	  182.50
  546.89899	      3.2	    0.00	  182.50
  546.93811	      3.0	    0.00	  182.50
  546.96048	      9.9	    0.00	  182.50
  547.00323	     20.1	    0.01	  182.50
  547.05449	      6.4	    0.00	  182.50
  547.07176	     10.8	    0.00	  182.50
  547.10349	     10.3	    0.00	  182.50
  547.12448	      7.4	    0.00	  182.50
  547.14939	      7.1	    0.00	  182.50
  547.16479	      3.8	    0.00	  182.50
  547.18193	     59.7	    0.03	  182.50
  547.22125	     12.5	    0.01	  182.50
  547.24707	      9.8	    0.00	  182.50
  547.30475	      3.5	    0.00	  182.50
  547.32702	     10.3	    0.00	  182.50
  547.35333	    153.3	    0.07	  182.50
  547.37885	     88.7	    0.04	  182.50
  547.39389	    339.0	    0.14	  182.50
  547.43069	   2787.5	    1.19	  182.50
  547.46846	   5913.7	    2.53	  182.50
  547.50024	     79.8	    0.03	  182.50
  547.52277	      3.4	    0.00	  182.50
  547.54618	     14.4	    0.01	  182.50
  547.58502	      3.2	    0.00	  182.50
  547.62476	      6.3	    0.00	  182.50
  547.68432	      9.4	    0.00	  182.50
  547.71345	      6.6	    0.00	  182.50
  547.74420	      3.5	    0.00	  182.50
  547.78546	      4.3	    0.00	  182.50
  547.80683	      7.0	    0.00	  182.50
  547.83319	     10.0	    0.00	  182.50
  547.87158	      3.1	    0.00	  182.50
  547.89227	      3.6	    0.00	  182.50
  547.92731	      3.7	    0.00	  182.50
  547.94806	     16.0	    0.01	  182.50
  547.97996	     12.6	    0.01	  182.50
  547.99808	      6.8	    0.00	  182.50
  548.01677	      6.5	    0.00	  182.50
  548.05614	      6.7	    0.00	  182.50
  548.08782	      6.7	    0.00	  182.50
  548.11710	      7.1	    0.00	  182.50
  548.13837	      3.5	    0.00	  182.50
  548.15746	      6.6	    0.00	  182.50
  548.17731	      3.4	    0.00	  182.50
  548.20282	     17.7	    0.01	  182.50
  548.22833	      3.2	    0.00	  182.50
  548.24323	     11.2	    0.00	  182.50
  548.32110	     13.1	    0.01	  182.50
  548.35366	     28.7	    0.01	  182.50
  548.38418	     51.1	    0.02	  182.50
  548.40716	      7.2	    0.00	  182.50
  548.43297	    101.2	    0.04	  182.50
  548.44489	      3.5	    0.00	  182.50
  548.47232	    317.6	    0.14	  182.50
  548.50676	     16.9	    0.01	  182.50
  548.55999	     13.5	    0.01	  182.50
  548.57544	      3.3	    0.00	  182.50
  548.60504	      3.8	    0.00	  182.50
  548.62560	     10.1	    0.00	  182.50
  548.64481	      7.1	    0.00	  182.50
  548.66135	      9.8	    0.00	  182.50
  548.67896	      3.6	    0.00	  182.50
  548.69598	      3.5	    0.00	  182.50
  548.71809	      6.5	    0.00	  182.50
  548.74039	     10.0	    0.00	  182.50
  548.76440	      3.3	    0.00	  182.50
  548.81665	      3.2	    0.00	  182.50
  548.85444	     17.6	    0.01	  182.50
  548.88837	      6.3	    0.00	  182.50
  548.90839	     18.5	    0.01	  182.50
  548.94533	     10.7	    0.00	  182.50
  548.99571	   3174.8	    1.36	  182.50
  549.01679	      6.5	    0.00	  182.50
  549.04901	      9.3	    0.00	  182.50
  549.07376	     10.2	    0.00	  182.50
  549.11315	      6.8	    0.00	  182.50
  549.17629	     12.7	    0.01	  182.50
  549.19933	      6.8	    0.00	  182.50
  549.21765	      6.6	    0.00	  182.50
  549.25968	     10.0	    0.00	  182.50
  549.30541	     20.1	    0.01	  182.50
  549.33747	     24.4	    0.01	  182.50
  549.36910	     26.3	    0.01	  182.50
  549.39576	     13.3	    0.01	  182.50
  549.41052	     93.0	    0.04	  182.50
  549.44619	  11891.7	    5.08	  182.50
  549.46179	      3.8	    0.00	  182.50
  549.48476	  30065.7	   12.85	  182.50
  549.50739	      3.1	    0.00	  182.50
  549.52855	     11.2	    0.00	  182.50
  549.54789	      6.5	    0.00	  182.50
  549.60670	      7.1	    0.00	  182.50
  549.63940	      2.9	    0.00	  182.50
  549.66497	      6.2	    0.00	  182.50
  549.68787	      3.7	    0.00	  182.50
  549.75018	      3.1	    0.00	  182.50
  549.78320	     11.0	    0.00	  182.50
  549.82384	     19.8	    0.01	  182.50
  549.86492	      7.2	    0.00	  182.50
  549.90733	     23.4	    0.01	  182.50
  549.96100	      7.5	    0.00	  182.50
  550.00359	   1781.5	    0.76	  182.50
  550.02127	      6.2	    0.00	  182.50
  550.04041	      3.4	    0.00	  182.50
  550.05431	      7.2	    0.00	  182.50
  550.08695	      6.2	    0.00	  182.50
  550.10748	      3.6	    0.00	  182.50
  550.13523	      7.0	    0.00	  182.50
  550.16016	      3.0	    0.00	  182.50
  550.19571	     21.7	    0.01	  182.50
  550.25391	      2.9	    0.00	  182.50
  550.29657	     11.1	    0.00	  182.50
  550.33250	      9.7	    0.00	  182.50
  550.39441	      7.2	    0.00	  182.50
  550.41075	     16.3	    0.01	  182.50
  550.44907	    881.4	    0.38	  182.50
  550.48810	   5419.6	    2.32	  182.50
  550.53589	      3.3	    0.00	  182.50
  550.57440	      2.9	    0.00	  182.50
  550.59406	     10.4	    0.00	  182.50
  550.62559	     32.2	    0.01	  182.50
  550.66597	      6.4	    0.00	  182.50
  550.69076	      6.8	    0.00	  182.50
  550.72860	      9.9	    0.00	  182.50
  550.75494	      3.6	    0.00	  182.50
  550.79474	      3.1	    0.00	  182.50
  550.84305	     13.0	    0.01	  182.50
  550.89264	      3.1	    0.00	  182.50
  550.92413	      3.9	    0.00	  182.50
  550.97808	     28.7	    0.01	  182.50
  551.01188	 153770.6	   65.70	  182.50
  551.04044	      9.7	    0.00	  182.50
  551.05685	      6.6	    0.00	  182.50
  551.08812	     10.2	    0.00	  182.50
  551.11255	      3.8	    0.00	  182.50
  551.13687	      9.5	    0.00	  182.50
  551.15436	      3.4	    0.00	  182.50
  551.19592	      2.8	    0.00	  182.50
  551.20874	      6.6	    0.00	  182.50
  551.23203	     16.6	    0.01	  182.50
  551.24896	      3.8	    0.00	  182.50
  551.28319	     16.8	    0.01	  182.50
  551.30943	     85.8	    0.04	  182.50
  551.33013	     14.5	    0.01	  182.50
  551.35013	      6.6	    0.00	  182.50
  551.36978	     13.3	    0.01	  182.50
  551.39962	     31.8	    0.01	  182.50
  551.42223	     10.6	    0.00	  182.50
  551.44245	     13.8	    0.01	  182.50
  551.46259	    125.2	    0.05	  182.50
  551.50059	  64627.2	   27.61	  182.50
  551.54150	      6.3	    0.00	  182.50
  551.56515	     13.6	    0.01	  182.50
  551.59082	      3.7	    0.00	  182.50
  551.60766	      7.0	    0.00	  182.50
  551.63848	     11.1	    0.00	  182.50
  551.69843	      3.2	    0.00	  182.50
  551.74022	      9.7	    0.00	  182.50
  551.76283	      6.8	    0.00	  182.50
  551.80804	      3.3	    0.00	  182.50
  551.82758	      4.4	    0.00	  182.50
  551.85127	      6.8	    0.00	  182.50
  551.87324	      6.3	    0.00	  182.50
  551.89764	      3.1	    0.00	  182.50
  551.91540	     17.7	    0.01	  182.50
  551.94531	      6.8	    0.00	  182.50
  551.96733	   1979.7	    0.85	  182.50
  551.98560	     10.4	    0.00	  182.50
  552.01526	  28658.7	   12.24	  182.50
  552.07863	      9.4	    0.00	  182.50
  552.09589	      3.4	    0.00	  182.50
  552.12482	      4.1	    0.00	  182.50
  552.17206	      6.5	    0.00	  182.50
  552.18854	      3.5	    0.00	  182.50
  552.21174	     54.4	    0.02	  182.50
  552.25435	      9.1	    0.00	  182.50
  552.31745	     12.8	    0.01	  182.50
  552.37321	     17.7	    0.01	  182.50
  552.41501	     13.3	    0.01	  182.50
  552.43231	      6.4	    0.00	  182.50
  552.44774	      6.3	    0.00	  182.50
  552.47645	      6.9	    0.00	  182.50
  552.50385	  18519.7	    7.91	  182.50
  552.52692	      9.9	    0.00	  182.50
  552.56537	      3.2	    0.00	  182.50
  552.59662	      3.3	    0.00	  182.50
  552.61884	      3.4	    0.00	  182.50
  552.64825	      3.0	    0.00	  182.50
  552.67995	     13.5	    0.01	  182.50
  552.69965	      3.7	    0.00	  182.50
  552.75293	      2.9	    0.00	  182.50
  552.77301	     20.1	    0.01	  182.50
  552.79272	      3.5	    0.00	  182.50
  552.81506	     11.2	    0.00	  182.50
  552.84238	      6.3	    0.00	  182.50
  552.86584	      3.3	    0.00	  182.50
  552.88159	      3.4	    0.00	  182.50
  552.90723	     22.0	    0.01	  182.50
  552.92400	     14.2	    0.01	  182.50
  552.94627	     10.0	    0.00	  182.50
  552.97530	  41278.4	   17.64	  182.50
  552.99414	      5.7	    0.00	  182.50
  553.01742	    525.9	    0.22	  182.50
  553.04753	     16.2	    0.01	  182.50
  553.06845	      7.3	    0.00	  182.50
  553.12132	      7.5	    0.00	  182.50
  553.13823	     39.4	    0.02	  182.50
  553.16296	     96.2	    0.04	  182.50
  553.18854	    414.6	    0.18	  182.50
  553.21040	    322.8	    0.14	  182.50
  553.22853	     22.4	    0.01	  182.50
  553.26203	     10.0	    0.00	  182.50
  553.29183	     46.3	    0.02	  182.50
  553.32358	     50.5	    0.02	  182.50
  553.34922	     21.2	    0.01	  182.50
  553.38298	     35.1	    0.01	  182.50
  553.41743	    100.5	    0.04	  182.50
  553.45898	     40.7	    0.02	  182.50
  553.48738	     12.2	    0.01	  182.50
  553.50276	    711.7	    0.30	  182.50
  553.52911	      3.3	    0.00	  182.50
  553.54998	      7.5	    0.00	  182.50
  553.59000	     10.2	    0.00	  182.50
  553.68687	      6.5	    0.00	  182.50
  553.70368	      6.6	    0.00	  182.50
  553.72324	      7.0	    0.00	  182.50
  553.74340	      6.9	    0.00	  182.50
  553.76939	     10.1	    0.00	  182.50
  553.81982	      3.6	    0.00	  182.50
  553.84143	      3.7	    0.00	  182.50
  553.87667	     10.0	    0.00	  182.50
  553.90598	      6.1	    0.00	  182.50
  553.93466	     10.6	    0.00	  182.50
  553.98137	   7992.6	    3.41	  182.50
  554.02087	     16.7	    0.01	  182.50
  554.07614	     13.8	    0.01	  182.50
  554.10284	      3.6	    0.00	  182.50
  554.13888	      6.8	    0.00	  182.50
  554.17398	     16.1	    0.01	  182.50
  554.19469	      7.4	    0.00	  182.50
  554.22772	      3.3	    0.00	  182.50
  554.25200	      6.6	    0.00	  182.50
  554.28412	      3.7	    0.00	  182.50
  554.32730	     11.2	    0.00	  182.50
  554.35972	      9.8	    0.00	  182.50
  554.38428	      3.9	    0.00	  182.50
  554.41943	      4.3	    0.00	  182.50
  554.43872	     10.5	    0.00	  182.50
  554.45672	     17.4	    0.01	  182.50
  554.49489	     42.1	    0.02	  182.50
  554.51978	      3.4	    0.00	  182.50
  554.53754	     10.5	    0.00	  182.50
  554.61128	      6.5	    0.00	  182.50
  554.63000	      3.2	    0.00	  182.50
  554.64485	     13.0	    0.01	  182.50
  554.66724	      3.3	    0.00	  182.50
  554.69536	      7.1	    0.00	  182.50
  554.73200	      7.7	    0.00	  182.50
  554.75332	     10.2	    0.00	  182.50
  554.78638	      3.3	    0.00	  182.50
  554.81006	      3.2	    0.00	  182.50
  554.83698	      9.5	    0.00	  182.50
  554.87138	     12.9	    0.01	  182.50
  554.90381	      3.5	    0.00	  182.50
  554.92053	      9.4	    0.00	  182.50
  554.93884	      3.6	    0.00	  182.50
  554.98539	     55.7	    0.02	  182.50
  555.02091	      9.7	    0.00	  182.50
  555.08215	      3.4	    0.00	  182.50
  555.12002	      7.2	    0.00	  182.50
  555.15088	      3.1	    0.00	  182.50
  555.19472	    377.2	    0.16	  182.50
  555.21332	      4.4	    0.00	  182.50
  555.24234	     12.5	    0.01	  182.50
  555.26848	     10.0	    0.00	  182.50
  555.30209	     11.0	    0.00	  182.50
  555.33351	     17.3	    0.01	  182.50
  555.36110	     29.3	    0.01	  182.50
  555.37900	     16.9	    0.01	  182.50
  555.39838	    290.6	    0.12	  182.50
  555.41839	     19.7	    0.01	  182.50
  555.43534	   9088.4	    3.88	  182.50
  555.47172	  14164.2	    6.05	  182.50
  555.50812	  26299.2	   11.24	  182.50
  555.53192	      3.4	    0.00	  182.50
  555.56598	      6.5	    0.00	  182.50
  555.60179	      6.5	    0.00	  182.50
  555.66768	     10.1	    0.00	  182.50
  555.68427	      3.4	    0.00	  182.50
  555.70812	      7.2	    0.00	  182.50
  555.74221	     10.8	    0.00	  182.50
  555.80109	      9.5	    0.00	  182.50
  555.82523	      6.8	    0.00	  182.50
  555.85501	     13.6	    0.01	  182.50
  555.87797	      6.7	    0.00	  182.50
  555.90486	      6.1	    0.00	  182.50
  555.92749	      3.1	    0.00	  182.50
  555.94963	      6.5	    0.00	  182.50
  555.98859	      7.0	    0.00	  182.50
  556.03322	      6.5	    0.00	  182.50
  556.05084	      3.2	    0.00	  182.50
  556.08760	      6.7	    0.00	  182.50
  556.14197	      7.3	    0.00	  182.50
  556.17463	      9.7	    0.00	  182.50
  556.19677	     10.2	    0.00	  182.50
  556.21637	     14.8	    0.01	  182.50
  556.23672	     16.5	    0.01	  182.50
  556.25926	     16.2	    0.01	  182.50
  556.28066	     12.5	    0.01	  182.50
  556.29852	      3.3	    0.00	  182.50
  556.33522	     16.5	    0.01	  182.50
  556.37227	      9.4	    0.00	  182.50
  556.40363	     24.2	    0.01	  182.50
  556.42306	      6.8	    0.00	  182.50
  556.43850	    417.0	    0.18	  182.50
  556.47524	    993.0	    0.42	  182.50
  556.51163	   3980.7	    1.70	  182.50
  556.53165	      6.5	    0.00	  182.50
  556.55672	      6.9	    0.00	  182.50
  556.60492	      3.5	    0.00	  182.50
  556.62640	      3.5	    0.00	  182.50
  556.75683	      9.8	    0.00	  182.50
  556.77441	      3.1	    0.00	  182.50
  556.79193	      2.8	    0.00	  182.50
  556.82825	      4.0	    0.00	  182.50
  556.88441	      6.2	    0.00	  182.50
  556.91107	    692.8	    0.30	  182.50
  556.93973	      9.9	    0.00	  182.50
  556.97100	      6.9	    0.00	  182.50
  556.99522	      6.8	    0.00	  182.50
  557.03849	     14.3	    0.01	  182.50
  557.08394	      6.6	    0.00	  182.50
  557.12420	   1072.5	    0.46	  182.50
  557.14485	      7.3	    0.00	  182.50
  557.17823	     13.5	    0.01	  182.50
  557.20044	      6.4	    0.00	  182.50
  557.22514	      6.1	    0.00	  182.50
  557.24137	     10.2	    0.00	  182.50
  557.27352	      9.9	    0.00	  182.50
  557.29468	     10.6	    0.00	  182.50
  557.32415	     16.2	    0.01	  182.50
  557.34472	     31.4	    0.01	  182.50
  557.36011	     34.4	    0.01	  182.50
  557.37908	     36.1	    0.02	  182.50
  557.41482	  11549.0	    4.93	  182.50
  557.45109	  43986.9	   18.79	  182.50
  557.48747	  66991.6	   28.62	  182.50
  557.52408	  34602.6	   14.78	  182.50
  557.57129	      3.2	    0.00	  182.50
  557.61072	     10.7	    0.00	  182.50
  557.63250	      6.9	    0.00	  182.50
  557.65051	      7.3	    0.00	  182.50
  557.69307	     14.4	    0.01	  182.50
  557.71088	      2.8	    0.00	  182.50
  557.75708	     13.2	    0.01	  182.50
  557.83203	      3.7	    0.00	  182.50
  557.85971	      6.6	    0.00	  182.50
  557.88104	      3.4	    0.00	  182.50
  557.91306	     14.1	    0.01	  182.50
  557.94224	     10.0	    0.00	  182.50
  557.96805	     13.7	    0.01	  182.50
  557.98383	      3.7	    0.00	  182.50
  558.00951	      7.1	    0.00	  182.50
  558.03436	      3.6	    0.00	  182.50
  558.05649	      5.7	    0.00	  182.50
  558.09735	     12.4	    0.01	  182.50
  558.12757	    105.3	    0.04	  182.50
  558.15449	     16.6	    0.01	  182.50
  558.20143	     12.2	    0.01	  182.50
  558.23517	      3.2	    0.00	  182.50
  558.25822	      6.4	    0.00	  182.50
  558.27808	      3.6	    0.00	  182.50
  558.29630	      7.4	    0.00	  182.50
  558.31282	      7.4	    0.00	  182.50
  558.34630	     16.6	    0.01	  182.50
  558.37234	     16.0	    0.01	  182.50
  558.41821	    895.6	    0.38	  182.50
  558.45457	   8759.1	    3.74	  182.50
  558.49078	  18564.8	    7.93	  182.50
  558.52725	   6161.0	    2.63	  182.50
  558.57187	     10.4	    0.00	  182.50
  558.60014	      9.2	    0.00	  182.50
  558.62825	      6.9	    0.00	  182.50
  558.66608	      3.8	    0.00	  182.50
  558.69012	      6.8	    0.00	  182.50
  558.72025	      6.8	    0.00	  182.50
  558.77979	      3.3	    0.00	  182.50
  558.82312	      6.9	    0.00	  182.50
  558.85842	     17.4	    0.01	  182.50
  558.88397	     13.2	    0.01	  182.50
  558.91347	      9.0	    0.00	  182.50
  558.94109	     23.4	    0.01	  182.50
  558.96607	      6.0	    0.00	  182.50
  558.98346	      3.1	    0.00	  182.50
  558.99896	      3.5	    0.00	  182.50
  559.01429	      9.6	    0.00	  182.50
  559.04672	     15.3	    0.01	  182.50
  559.11945	     10.3	    0.00	  182.50
  559.14503	     27.1	    0.01	  182.50
  559.17842	     26.8	    0.01	  182.50
  559.19988	      9.0	    0.00	  182.50
  559.22201	     50.8	    0.02	  182.50
  559.25067	      3.3	    0.00	  182.50
  559.27936	      3.4	    0.00	  182.50
  559.31157	     13.2	    0.01	  182.50
  559.33794	     13.8	    0.01	  182.50
  559.35801	     58.5	    0.03	  182.50
  559.39214	    298.0	    0.13	  182.50
  559.41161	     17.6	    0.01	  182.50
  559.43063	  15844.5	    6.77	  182.50
  559.46702	  51525.1	   22.01	  182.50
  559.48622	     14.9	    0.01	  182.50
  559.50373	  20843.0	    8.90	  182.50
  559.54011	   2749.6	    1.17	  182.50
  559.62970	      3.5	    0.00	  182.50
  559.65930	      3.4	    0.00	  182.50
  559.70786	      9.8	    0.00	  182.50
  559.74003	      9.3	    0.00	  182.50
  559.77424	     10.6	    0.00	  182.50
  559.81873	      3.0	    0.00	  182.50
  559.84857	      4.0	    0.00	  182.50
  559.86896	      2.8	    0.00	  182.50
  559.89432	     14.9	    0.01	  182.50
  559.92737	      7.2	    0.00	  182.50
  559.95358	      7.3	    0.00	  182.50
  560.00204	     14.0	    0.01	  182.50
  560.07254	      8.9	    0.00	  182.50
  560.09100	      4.3	    0.00	  182.50
  560.12811	      3.6	    0.00	  182.50
  560.16522	      6.8	    0.00	  182.50
  560.18286	      4.3	    0.00	  182.50
  560.19905	     32.9	    0.01	  182.50
  560.22792	      9.5	    0.00	  182.50
  560.25433	      6.8	    0.00	  182.50
  560.31362	     10.5	    0.00	  182.50
  560.35126	      3.1	    0.00	  182.50
  560.37107	     14.3	    0.01	  182.50
  560.39660	     35.8	    0.02	  182.50
  560.41481	      6.9	    0.00	  182.50
  560.43410	   1313.5	    0.56	  182.50
  560.47014	  11996.4	    5.13	  182.50
  560.50661	   2328.0	    0.99	  182.50
  560.54220	    197.4	    0.08	  182.51
  560.57797	      6.6	    0.00	  182.52
  560.62433	      3.6	    0.00	  182.53
  560.64804	      6.0	    0.00	  182.53
  560.66713	      6.8	    0.00	  182.54
  560.69617	      3.7	    0.00	  182.54
  560.75506	     10.7	    0.00	  182.56
  560.77032	      3.2	    0.00	  182.56
  560.78856	     14.8	    0.01	  182.56
  560.81783	      9.5	    0.00	  182.57
  560.84846	      6.4	    0.00	  182.58
  560.87295	     20.4	    0.01	  182.58
  560.89773	    139.1	    0.06	  182.59
  560.93628	      4.0	    0.00	  182.60
  560.95265	      9.9	    0.00	  182.60
  560.98197	     13.1	    0.01	  182.61
  561.01618	     11.0	    0.00	  182.61
  561.07165	      6.1	    0.00	  182.62
  561.10945	    892.8	    0.38	  182.63
  561.14107	      7.1	    0.00	  182.64
  561.16301	      9.9	    0.00	  182.64
  561.18942	     13.5	    0.01	  182.65
  561.21687	  37651.0	   16.09	  182.66
  561.24152	     15.7	    0.01	  182.66
  561.27222	      3.5	    0.00	  182.67
  561.29045	     14.0	    0.01	  182.67
  561.31083	     10.1	    0.00	  182.68
  561.33075	     29.3	    0.01	  182.68
  561.35291	      2.8	    0.00	  182.69
  561.36985	     54.8	    0.02	  182.69
  561.39126	     15.3	    0.01	  182.69
  561.40879	    837.1	    0.36	  182.70
  561.44625	  16576.9	    7.08	  182.71
  561.46376	      7.1	    0.00	  182.71
  561.48352	   5668.3	    2.42	  182.71
  561.51507	     31.4	    0.01	  182.72
  561.55164	     16.2	    0.01	  182.73
  561.57958	      6.7	    0.00	  182.73
  561.64325	      3.0	    0.00	  182.75
  561.67139	      3.2	    0.00	  182.75
  561.70254	      6.4	    0.00	  182.76
  561.78254	     10.7	    0.00	  182.78
  561.80414	      3.3	    0.00	  182.78
  561.82457	      6.7	    0.00	  182.79
  561.85751	     15.7	    0.01	  182.79
  561.90923	     16.2	    0.01	  182.80
  561.97668	      3.5	    0.00	  182.82
  562.00107	      7.1	    0.00	  182.82
  562.02171	      6.4	    0.00	  182.83
  562.05019	     17.7	    0.01	  182.83
  562.07115	      7.1	    0.00	  182.84
  562.09945	      6.4	    0.00	  182.84
  562.11307	     65.6	    0.03	  182.85
  562.13447	      6.1	    0.00	  182.85
  562.15927	      6.5	    0.00	  182.86
  562.19500	     13.3	    0.01	  182.87
  562.22019	   4663.6	    1.99	  182.87
  562.29236	      3.2	    0.00	  182.89
  562.31305	      3.3	    0.00	  182.89
  562.35009	     25.2	    0.01	  182.90
  562.38209	     33.8	    0.01	  182.91
  562.41257	     38.3	    0.02	  182.91
  562.43567	      3.0	    0.00	  182.92
  562.44947	   2019.0	    0.86	  182.92
  562.48613	    365.6	    0.16	  182.93
  562.50251	     10.2	    0.00	  182.93
  562.52226	      6.7	    0.00	  182.94
  562.57220	      3.3	    0.00	  182.95
  562.59167	      6.7	    0.00	  182.95
  562.72221	     13.0	    0.01	  182.98
  562.78088	      3.5	    0.00	  182.99
  562.80128	      6.2	    0.00	  182.99
  562.81812	      3.4	    0.00	  183.00
  562.88971	      3.4	    0.00	  183.01
  562.90469	    835.5	    0.36	  183.02
  562.93921	      3.4	    0.00	  183.02
  562.96179	      4.1	    0.00	  183.03
  562.97479	      3.6	    0.00	  183.03
  563.02948	      3.1	    0.00	  183.04
  563.06365	      6.6	    0.00	  183.05
  563.09037	     13.6	    0.01	  183.06
  563.11859	      3.9	    0.00	  183.06
  563.13538	      3.3	    0.00	  183.07
  563.15660	     13.4	    0.01	  183.07
  563.19330	     17.1	    0.01	  183.08
  563.21970	     65.2	    0.03	  183.08
  563.25621	     18.1	    0.01	  183.09
  563.29313	      9.7	    0.00	  183.10
  563.32321	     18.1	    0.01	  183.11
  563.34833	     48.4	    0.02	  183.11
  563.37375	     68.9	    0.03	  183.12
  563.39334	     18.9	    0.01	  183.12
  563.42522	    288.1	    0.12	  183.13
  563.46190	  34577.4	   14.77	  183.14
  563.47979	     11.3	    0.00	  183.14
  563.50049	   8279.4	    3.54	  183.14
  563.54573	      7.5	    0.00	  183.15
  563.58490	      3.3	    0.00	  183.16
  563.62176	      6.7	    0.00	  183.17
  563.65327	      6.7	    0.00	  183.18
  563.69705	     10.4	    0.00	  183.19
  563.73753	      6.7	    0.00	  183.20
  563.76191	      6.5	    0.00	  183.20
  563.78471	     10.1	    0.00	  183.21
  563.83100	     10.2	    0.00	  183.22
  563.85456	      7.1	    0.00	  183.22
  563.89092	      9.3	    0.00	  183.23
  563.91394	      3.2	    0.00	  183.23
  563.93102	     10.3	    0.00	  183.24
  563.97727	     11.1	    0.00	  183.25
  564.00604	      3.2	    0.00	  183.25
  564.03839	      4.0	    0.00	  183.26
  564.11179	     10.2	    0.00	  183.28
  564.15211	     53.7	    0.02	  183.28
  564.17032	     31.5	    0.01	  183.29
  564.19468	     26.9	    0.01	  183.29
  564.23008	     10.6	    0.00	  183.30
  564.26178	     20.0	    0.01	  183.31
  564.28447	     19.6	    0.01	  183.31
  564.34778	     10.9	    0.00	  183.33
  564.37448	     13.2	    0.01	  183.33
  564.41351	      6.9	    0.00	  183.34
  564.43278	     28.1	    0.01	  183.34
  564.46512	   7131.1	    3.05	  183.35
  564.50366	    603.5	    0.26	  183.36
  564.52002	      3.7	    0.00	  183.36
  564.55118	      6.5	    0.00	  183.37
  564.57631	      6.3	    0.00	  183.37
  564.60132	      3.3	    0.00	  183.38
  564.62747	      7.2	    0.00	  183.39
  564.66047	      6.8	    0.00	  183.39
  564.70882	      9.5	    0.00	  183.40
  564.75221	      6.2	    0.00	  183.41
  564.78659	     20.3	    0.01	  183.42
  564.82612	      6.1	    0.00	  183.43
  564.89028	     20.7	    0.01	  183.44
  564.91089	      3.3	    0.00	  183.45
  564.94601	     14.5	    0.01	  183.45
  564.96729	      3.6	    0.00	  183.46
  564.98863	      6.4	    0.00	  183.46
  565.01026	     19.2	    0.01	  183.47
  565.04309	      2.9	    0.00	  183.47
  565.07089	      7.3	    0.00	  183.48
  565.10392	     10.1	    0.00	  183.49
  565.12784	     14.1	    0.01	  183.49
  565.16705	      4.4	    0.00	  183.50
  565.18392	      6.2	    0.00	  183.50
  565.21631	     18.8	    0.01	  183.51
  565.25282	     13.5	    0.01	  183.52
  565.28151	     15.8	    0.01	  183.53
  565.30291	     23.9	    0.01	  183.53
  565.32385	     20.3	    0.01	  183.53
  565.35916	      6.8	    0.00	  183.54
  565.38302	     17.6	    0.01	  183.55
  565.40265	      3.1	    0.00	  183.55
  565.42121	      7.2	    0.00	  183.56
  565.44394	     21.2	    0.01	  183.56
  565.47654	    183.8	    0.08	  183.57
  565.51621	  13134.0	    5.61	  183.58
  565.60755	     10.8	    0.00	  183.60
  565.63843	      3.8	    0.00	  183.60
  565.68176	     16.1	    0.01	  183.61
  565.71167	      3.0	    0.00	  183.62
  565.74898	     10.8	    0.00	  183.63
  565.79669	      4.2	    0.00	  183.64
  565.83379	      6.7	    0.00	  183.64
  565.85028	      3.3	    0.00	  183.65
  565.87337	     20.0	    0.01	  183.65
  565.89709	      3.7	    0.00	  183.66
  565.95624	      6.9	    0.00	  183.67
  566.00360	      3.2	    0.00	  183.68
  566.03643	      6.7	    0.00	  183.69
  566.08031	      7.4	    0.00	  183.70
  566.10422	      7.0	    0.00	  183.70
  566.12163	     10.9	    0.00	  183.71
  566.14572	      6.2	    0.00	  183.71
  566.20886	      3.6	    0.00	  183.72
  566.23516	      6.6	    0.00	  183.73
  566.27521	     18.4	    0.01	  183.74
  566.32710	      6.5	    0.00	  183.75
  566.35055	      6.8	    0.00	  183.75
  566.36768	     13.3	    0.01	  183.76
  566.40444	      6.9	    0.00	  183.77
  566.43964	      3.5	    0.00	  183.77
  566.48842	     23.8	    0.01	  183.78
  566.51963	   1277.8	    0.55	  183.79
  566.54960	     20.4	    0.01	  183.80
  566.57809	      9.7	    0.00	  183.80
  566.60791	      3.2	    0.00	  183.81
  566.63424	     10.9	    0.00	  183.82
  566.68451	      3.4	    0.00	  183.83
  566.77461	     14.2	    0.01	  183.85
  566.82129	      3.6	    0.00	  183.86
  566.84635	     16.7	    0.01	  183.86
  566.87837	      9.3	    0.00	  183.87
  566.91082	     53.9	    0.02	  183.87
  566.92798	      3.2	    0.00	  183.88
  566.95418	      7.1	    0.00	  183.88
  566.97052	      3.1	    0.00	  183.89
  566.98644	    398.7	    0.17	  183.89
  567.00799	      6.5	    0.00	  183.90
  567.05548	      3.6	    0.00	  183.91
  567.07450	     10.5	    0.00	  183.91
  567.09381	      3.5	    0.00	  183.91
  567.14925	     10.0	    0.00	  183.93
  567.17004	      3.0	    0.00	  183.93
  567.19838	      9.3	    0.00	  183.94
  567.22776	     21.7	    0.01	  183.94
  567.26351	     24.2	    0.01	  183.95
  567.28606	      6.7	    0.00	  183.95
  567.30442	     26.0	    0.01	  183.96
  567.33591	     14.1	    0.01	  183.97
  567.37487	     23.4	    0.01	  183.97
  567.39462	     23.2	    0.01	  183.98
  567.41742	     13.2	    0.01	  183.98
  567.43807	     65.6	    0.03	  183.99
  567.47159	   2773.1	    1.18	  183.99
  567.50015	     10.1	    0.00	  184.00
  567.53583	     13.7	    0.01	  184.01
  567.56843	      6.9	    0.00	  184.01
  567.58844	      3.4	    0.00	  184.02
  567.63831	      3.6	    0.00	  184.03
  567.70794	      7.0	    0.00	  184.04
  567.76348	     11.2	    0.00	  184.06
  567.78186	      3.1	    0.00	  184.06
  567.80737	      3.2	    0.00	  184.07
  567.84719	      6.7	    0.00	  184.07
  567.88215	      7.1	    0.00	  184.08
  567.91211	      9.9	    0.00	  184.09
  567.96185	      3.3	    0.00	  184.10
  567.99168	      7.2	    0.00	  184.11
  568.02069	     14.0	    0.01	  184.11
  568.06336	     13.0	    0.01	  184.12
  568.11945	     16.5	    0.01	  184.13
  568.14286	     10.7	    0.00	  184.14
  568.17980	     12.6	    0.01	  184.15
  568.21954	      3.1	    0.00	  184.15
  568.23767	      4.1	    0.00	  184.16
  568.29817	     19.7	    0.01	  184.17
  568.32628	     16.4	    0.01	  184.18
  568.36517	      3.5	    0.00	  184.19
  568.38477	      4.1	    0.00	  184.19
  568.40578	     10.0	    0.00	  184.19
  568.43418	      9.6	    0.00	  184.20
  568.45697	      3.1	    0.00	  184.21
  568.47461	    173.7	    0.07	  184.21
  568.51312	      3.2	    0.00	  184.22
  568.52484	      3.7	    0.00	  184.22
  568.55698	      6.8	    0.00	  184.23
  568.58404	      9.6	    0.00	  184.23
  568.60640	     10.0	    0.00	  184.24
  568.63538	      3.5	    0.00	  184.24
  568.65778	      3.6	    0.00	  184.25
  568.70496	      3.9	    0.00	  184.26
  568.72792	      6.8	    0.00	  184.26
  568.75525	      3.6	    0.00	  184.27
  568.78778	     10.0	    0.00	  184.28
  568.80825	      7.8	    0.00	  184.28
  568.83155	     14.1	    0.01	  184.29
  568.85236	      3.3	    0.00	  184.29
  568.89395	     10.0	    0.00	  184.30
  568.94941	     14.6	    0.01	  184.31
  568.99542	      3.1	    0.00	  184.32
  569.01864	     10.7	    0.00	  184.33
  569.06256	      3.1	    0.00	  184.33
  569.09137	      3.6	    0.00	  184.34
  569.12781	      3.2	    0.00	  184.35
  569.14557	      3.4	    0.00	  184.35
  569.17152	     16.3	    0.01	  184.36
  569.20463	     29.9	    0.01	  184.37
  569.22192	     11.2	    0.00	  184.37
  569.24613	      7.2	    0.00	  184.37
  569.26895	      9.3	    0.00	  184.38
  569.29125	     10.2	    0.00	  184.38
  569.32284	     26.2	    0.01	  184.39
  569.35067	     45.1	    0.02	  184.40
  569.37826	  63508.7	   27.13	  184.40
  569.39478	      3.2	    0.00	  184.41
  569.41382	    708.5	    0.30	  184.41
  569.43201	      3.3	    0.00	  184.41
  569.45086	   9625.2	    4.11	  184.42
  569.48735	  84132.3	   35.94	  184.43
  569.52360	   1416.2	    0.61	  184.43
  569.57193	      6.7	    0.00	  184.44
  569.58942	      3.4	    0.00	  184.45
  569.60950	      7.2	    0.00	  184.45
  569.66016	      3.2	    0.00	  184.46
  569.68827	      6.1	    0.00	  184.47
  569.72976	      6.4	    0.00	  184.48
  569.75896	     10.8	    0.00	  184.48
  569.79987	      3.5	    0.00	  184.49
  569.85181	      6.7	    0.00	  184.50
  569.90582	      3.0	    0.00	  184.52
  569.95169	     10.2	    0.00	  184.52
  569.97919	     25.5	    0.01	  184.53
  570.04664	      6.6	    0.00	  184.55
  570.06384	      3.0	    0.00	  184.55
  570.11531	     13.3	    0.01	  184.56
  570.14996	      3.7	    0.00	  184.57
  570.17419	      4.1	    0.00	  184.57
  570.20754	     14.3	    0.01	  184.58
  570.24545	      6.9	    0.00	  184.59
  570.26664	      6.4	    0.00	  184.59
  570.29715	      9.5	    0.00	  184.60
  570.32928	      3.4	    0.00	  184.61
  570.34726	     10.7	    0.00	  184.61
  570.38160	  18104.0	    7.73	  184.62
  570.40472	     19.5	    0.01	  184.62
  570.42101	     34.7	    0.01	  184.63
  570.45433	    576.4	    0.25	  184.63
  570.49065	  26936.8	   11.51	  184.64
  570.52681	     96.9	    0.04	  184.65
  570.56916	     10.3	    0.00	  184.66
  570.59888	      3.3	    0.00	  184.66
  570.64637	     13.8	    0.01	  184.67
  570.67516	      6.1	    0.00	  184.68
  570.69788	      9.8	    0.00	  184.68
  570.74164	      3.1	    0.00	  184.69
  570.76630	      3.5	    0.00	  184.70
  570.79727	     10.3	    0.00	  184.71
  570.83407	      9.4	    0.00	  184.71
  570.89640	     12.8	    0.01	  184.73
  570.92453	     14.8	    0.01	  184.73
  570.93567	      3.5	    0.00	  184.74
  570.94640	     10.5	    0.00	  184.74
  570.98646	   3255.8	    1.39	  184.75
  571.03650	      6.6	    0.00	  184.76
  571.06991	     28.4	    0.01	  184.76
  571.09259	      6.3	    0.00	  184.77
  571.11994	     21.4	    0.01	  184.77
  571.14826	      7.2	    0.00	  184.78
  571.18189	     18.2	    0.01	  184.79
  571.20698	     13.4	    0.01	  184.79
  571.22893	      8.3	    0.00	  184.80
  571.25641	      9.9	    0.00	  184.80
  571.30916	     10.2	    0.00	  184.82
  571.33509	     16.0	    0.01	  184.82
  571.36072	     21.7	    0.01	  184.83
  571.38788	    620.0	    0.26	  184.83
  571.41042	     35.3	    0.02	  184.84
  571.43050	  15891.3	    6.79	  184.84
  571.46679	  43481.8	   18.58	  184.85
  571.50329	 123680.0	   52.84	  184.86
  571.53954	   9637.1	    4.12	  184.86
  571.55560	      3.4	    0.00	  184.87
  571.57998	      6.3	    0.00	  184.87
  571.59851	      3.0	    0.00	  184.88
  571.67469	      9.5	    0.00	  184.89
  571.70220	      7.0	    0.00	  184.90
  571.73868	      6.9	    0.00	  184.91
  571.77790	      9.9	    0.00	  184.92
  571.80432	      3.6	    0.00	  184.92
  571.84900	      3.0	    0.00	  184.93
  571.91370	      3.2	    0.00	  184.94
  571.93206	     19.6	    0.01	  184.95
  571.95244	     10.6	    0.00	  184.95
  571.96857	      3.5	    0.00	  184.96
  571.98590	  57270.6	   24.47	  184.96
  572.01208	      3.5	    0.00	  184.97
  572.03731	      7.1	    0.00	  184.97
  572.07300	     10.2	    0.00	  184.98
  572.14991	      6.0	    0.00	  184.99
  572.17384	     24.6	    0.01	  184.99
  572.19606	     10.6	    0.00	  184.99
  572.22217	     12.1	    0.01	  184.99
  572.24656	      7.6	    0.00	  184.99
  572.26560	     15.0	    0.01	  184.99
  572.29258	     14.1	    0.01	  184.99
  572.32259	      9.6	    0.00	  184.99
  572.35833	     11.1	    0.00	  184.98
  572.38756	     12.0	    0.01	  184.98
  572.40882	     27.3	    0.01	  184.98
  572.43392	   1776.5	    0.76	  184.98
  572.45044	      3.2	    0.00	  184.98
  572.47016	   9496.8	    4.06	  184.98
  572.50651	  44561.9	   19.04	  184.98
  572.54286	    854.6	    0.37	  184.98
  572.56482	      3.3	    0.00	  184.98
  572.59545	     13.7	    0.01	  184.98
  572.61719	      3.3	    0.00	  184.98
  572.68783	     11.2	    0.00	  184.98
  572.72054	      9.0	    0.00	  184.98
  572.81415	      3.1	    0.00	  184.98
  572.84159	     10.0	    0.00	  184.98
  572.88445	      7.0	    0.00	  184.98
  572.92832	     19.0	    0.01	  184.98
  572.95165	     44.5	    0.02	  184.98
  572.97112	      8.8	    0.00	  184.97
  572.99341	  54773.3	   23.40	  184.97
  573.06598	      3.6	    0.00	  184.97
  573.09670	     31.0	    0.01	  184.97
  573.12103	      3.3	    0.00	  184.97
  573.13850	      7.6	    0.00	  184.97
  573.17356	     11.9	    0.01	  184.97
  573.19574	      3.5	    0.00	  184.97
  573.22629	      6.5	    0.00	  184.97
  573.25109	     12.7	    0.01	  184.97
  573.27937	     21.2	    0.01	  184.97
  573.30536	      3.6	    0.00	  184.97
  573.33918	     10.7	    0.00	  184.97
  573.36992	     53.8	    0.02	  184.97
  573.40964	   1502.8	    0.64	  184.97
  573.44622	  19307.0	    8.25	  184.97
  573.48260	  49609.5	   21.19	  184.97
  573.50128	     21.5	    0.01	  184.97
  573.51965	  30344.6	   12.96	  184.97
  573.55531	    731.7	    0.31	  184.97
  573.57953	      3.2	    0.00	  184.96
  573.61664	      3.4	    0.00	  184.96
  573.64813	      3.5	    0.00	  184.96
  573.66858	      3.3	    0.00	  184.96
  573.68796	      7.4	    0.00	  184.96
  573.74951	      2.8	    0.00	  184.96
  573.82782	      3.0	    0.00	  184.96
  573.88393	      6.2	    0.00	  184.96
  573.91467	      6.6	    0.00	  184.96
  573.93644	     21.4	    0.01	  184.96
  573.97313	      6.4	    0.00	  184.96
  573.99684	   4305.5	    1.84	  184.96
  574.07355	      3.3	    0.00	  184.96
  574.09193	      7.5	    0.00	  184.96
  574.11011	      3.2	    0.00	  184.96
  574.13470	      3.0	    0.00	  184.96
  574.24316	      3.2	    0.00	  184.95
  574.27281	     10.3	    0.00	  184.95
  574.33281	     10.1	    0.00	  184.95
  574.37024	     16.4	    0.01	  184.95
  574.38557	      6.3	    0.00	  184.95
  574.41206	     76.6	    0.03	  184.95
  574.44930	   2270.2	    0.97	  184.95
  574.48590	  11731.3	    5.01	  184.95
  574.52225	   5432.2	    2.32	  184.95
  574.55747	     47.3	    0.02	  184.95
  574.61355	      9.7	    0.00	  184.95
  574.66926	      6.7	    0.00	  184.95
  574.70148	      3.9	    0.00	  184.95
  574.74651	      9.9	    0.00	  184.95
  574.77221	      6.9	    0.00	  184.94
  574.80776	      7.2	    0.00	  184.94
  574.85400	      3.0	    0.00	  184.94
  574.87524	      4.0	    0.00	  184.94
  574.90528	      9.5	    0.00	  184.94
  574.95235	      6.6	    0.00	  184.94
  574.97598	     17.7	    0.01	  184.94
  574.99776	     32.2	    0.01	  184.94
  575.02920	      9.6	    0.00	  184.94
  575.11255	     10.1	    0.00	  184.94
  575.12897	      3.2	    0.00	  184.94
  575.14904	     13.4	    0.01	  184.94
  575.16759	     15.7	    0.01	  184.94
  575.19256	     14.0	    0.01	  184.94
  575.21295	      3.2	    0.00	  184.94
  575.23328	      3.1	    0.00	  184.94
  575.25967	     28.2	    0.01	  184.94
  575.28430	      3.4	    0.00	  184.94
  575.30523	     17.1	    0.01	  184.94
  575.33148	      3.2	    0.00	  184.94
  575.35404	     20.9	    0.01	  184.94
  575.37419	     13.1	    0.01	  184.93
  575.39393	     52.2	    0.02	  184.93
  575.42515	   6876.8	    2.94	  184.93
  575.46194	  18775.1	    8.02	  184.93
  575.49982	   4727.7	    2.02	  184.93
  575.52862	     55.1	    0.02	  184.93
  575.55780	      3.5	    0.00	  184.93
  575.65808	      3.6	    0.00	  184.93
  575.68120	     10.1	    0.00	  184.93
  575.72245	      6.2	    0.00	  184.93
  575.74310	      2.9	    0.00	  184.93
  575.80415	     14.4	    0.01	  184.93
  575.83136	      3.5	    0.00	  184.93
  575.85620	      3.6	    0.00	  184.93
  575.87255	      6.6	    0.00	  184.93
  575.91754	      5.8	    0.00	  184.93
  575.94401	     12.9	    0.01	  184.93
  575.96740	     28.8	    0.01	  184.92
  576.00237	    149.8	    0.06	  184.92
  576.02513	     10.4	    0.00	  184.92
  576.06407	     16.7	    0.01	  184.92
  576.12138	      6.8	    0.00	  184.92
  576.16619	      7.3	    0.00	  184.92
  576.18353	      3.1	    0.00	  184.92
  576.21477	     13.2	    0.01	  184.92
  576.25719	     17.2	    0.01	  184.92
  576.27252	      3.5	    0.00	  184.92
  576.28910	      6.0	    0.00	  184.92
  576.31472	     10.5	    0.00	  184.92
  576.34906	     14.4	    0.01	  184.92
  576.38920	     18.3	    0.01	  184.92
  576.40680	      3.4	    0.00	  184.92
  576.42860	    481.1	    0.21	  184.92
  576.46511	   2603.7	    1.11	  184.92
  576.50109	    257.9	    0.11	  184.92
  576.53448	      3.4	    0.00	  184.92
  576.56512	     12.1	    0.01	  184.92
  576.58069	      3.3	    0.00	  184.91
  576.61188	      7.0	    0.00	  184.91
  576.64197	      3.1	    0.00	  184.91
  576.69611	      3.6	    0.00	  184.91
  576.73648	     11.9	    0.01	  184.91
  576.77336	      6.6	    0.00	  184.91
  576.79462	      3.0	    0.00	  184.91
  576.82097	      7.5	    0.00	  184.91
  576.85599	     13.9	    0.01	  184.91
  576.87621	      6.1	    0.00	  184.91
  576.89809	     18.0	    0.01	  184.91
  576.93985	     10.3	    0.00	  184.91
  576.98358	      6.9	    0.00	  184.91
  577.01057	    221.2	    0.09	  184.91
  577.04016	      3.0	    0.00	  184.91
  577.07904	      9.6	    0.00	  184.91
  577.11543	      7.0	    0.00	  184.91
  577.14917	      3.4	    0.00	  184.91
  577.17446	     21.9	    0.01	  184.90
  577.19793	     10.9	    0.00	  184.90
  577.22461	      3.8	    0.00	  184.90
  577.26243	     10.0	    0.00	  184.90
  577.32537	     28.0	    0.01	  184.90
  577.35017	     39.3	    0.02	  184.90
  577.38775	     95.8	    0.04	  184.90
  577.40744	     22.1	    0.01	  184.90
  577.44100	   3202.0	    1.37	  184.90
  577.47737	  30726.0	   13.13	  184.90
  577.49426	      3.0	    0.00	  184.90
  577.51624	   9781.8	    4.18	  184.90
  577.55477	     16.2	    0.01	  184.90
  577.58374	      3.4	    0.00	  184.90
  577.64862	      6.7	    0.00	  184.90
  577.67444	     13.3	    0.01	  184.90
  577.70268	      9.6	    0.00	  184.90
  577.78094	      3.8	    0.00	  184.89
  577.85455	     10.0	    0.00	  184.89
  577.89868	      3.7	    0.00	  184.89
  577.93139	      6.7	    0.00	  184.89
  578.00665	      3.3	    0.00	  184.89
  578.04187	     15.6	    0.01	  184.89
  578.07910	      3.2	    0.00	  184.89
  578.09679	      6.8	    0.00	  184.89
  578.13239	      3.2	    0.00	  184.89
  578.15409	     10.4	    0.00	  184.89
  578.18751	      7.1	    0.00	  184.89
  578.24341	      3.7	    0.00	  184.89
  578.26874	      3.4	    0.00	  184.89
  578.29468	      3.6	    0.00	  184.89
  578.31195	      3.4	    0.00	  184.89
  578.33187	      9.8	    0.00	  184.89
  578.37141	     11.1	    0.00	  184.89
  578.39227	     31.8	    0.01	  184.88
  578.41178	     10.4	    0.00	  184.88
  578.44422	    202.8	    0.09	  184.88
  578.48077	   6059.6	    2.59	  184.88
  578.51938	   1009.1	    0.43	  184.88
  578.53998	      3.5	    0.00	  184.88
  578.55627	      3.3	    0.00	  184.88
  578.59384	     10.6	    0.00	  184.88
  578.61969	      3.1	    0.00	  184.88
  578.66150	      3.2	    0.00	  184.88
  578.69872	      6.3	    0.00	  184.88
  578.72266	     13.8	    0.01	  184.88
  578.75049	     16.4	    0.01	  184.88
  578.81476	      3.2	    0.00	  184.88
  578.84204	      4.0	    0.00	  184.88
  578.86891	      6.3	    0.00	  184.88
  578.90237	      6.8	    0.00	  184.88
  578.93785	      6.5	    0.00	  184.88
  578.96753	      3.3	    0.00	  184.88
  578.98785	      3.2	    0.00	  184.87
  579.00521	     10.3	    0.00	  184.87
  579.03436	      3.1	    0.00	  184.87
  579.09100	     13.2	    0.01	  184.87
  579.11810	      3.2	    0.00	  184.87
  579.15651	      7.4	    0.00	  184.87
  579.17334	      3.6	    0.00	  184.87
  579.19277	     14.2	    0.01	  184.87
  579.23035	      3.4	    0.00	  184.87
  579.25592	     10.8	    0.00	  184.87
  579.28307	     24.2	    0.01	  184.87
  579.31522	     10.0	    0.00	  184.87
  579.34169	     84.7	    0.04	  184.87
  579.38167	     11.2	    0.00	  184.87
  579.40769	     15.1	    0.01	  184.87
  579.43269	    146.1	    0.06	  184.87
  579.45427	     63.8	    0.03	  184.87
  579.49346	    380.2	    0.16	  184.87
  579.53202	   3160.8	    1.35	  184.87
  579.56367	      6.8	    0.00	  184.87
  579.59635	      6.3	    0.00	  184.86
  579.62876	     12.9	    0.01	  184.86
  579.65545	     10.2	    0.00	  184.86
  579.69849	      3.4	    0.00	  184.86
  579.72290	      3.1	    0.00	  184.86
  579.74445	      3.4	    0.00	  184.86
  579.76605	      3.1	    0.00	  184.86
  579.79236	      4.1	    0.00	  184.86
  579.81668	     13.9	    0.01	  184.86
  579.84838	     13.6	    0.01	  184.86
  579.86968	      6.3	    0.00	  184.86
  579.89783	      3.7	    0.00	  184.86
  579.91566	      6.5	    0.00	  184.86
  579.93641	      6.8	    0.00	  184.86
  579.95916	      6.9	    0.00	  184.86
  579.98383	      3.0	    0.00	  184.86
  580.01917	     16.9	    0.01	  184.86
  580.04187	      3.6	    0.00	  184.86
  580.08228	      3.2	    0.00	  184.86
  580.10492	      3.1	    0.00	  184.86
  580.12634	      6.9	    0.00	  184.86
  580.14806	     55.7	    0.02	  184.86
  580.18259	      7.1	    0.00	  184.85
  580.25380	      9.8	    0.00	  184.85
  580.27411	      4.1	    0.00	  184.85
  580.29725	     10.3	    0.00	  184.85
  580.32479	     11.1	    0.00	  184.85
  580.34302	     17.5	    0.01	  184.85
  580.37959	     10.1	    0.00	  184.85
  580.40887	      3.5	    0.00	  184.85
  580.43193	     13.3	    0.01	  184.85
  580.45409	     13.4	    0.01	  184.85
  580.49528	     22.2	    0.01	  184.85
  580.53509	    382.8	    0.16	  184.85
  580.59259	      4.0	    0.00	  184.85
  580.60954	      7.0	    0.00	  184.85
  580.63318	      3.0	    0.00	  184.85
  580.69972	      6.7	    0.00	  184.85
  580.73865	      3.3	    0.00	  184.85
  580.77467	     13.0	    0.01	  184.85
  580.82526	      7.2	    0.00	  184.84
  580.84981	      7.9	    0.00	  184.84
  580.88056	     13.2	    0.01	  184.84
  580.90559	     10.2	    0.00	  184.84
  580.94037	      4.6	    0.00	  184.84
  580.95764	      3.0	    0.00	  184.84
  580.99893	     20.6	    0.01	  184.84
  581.02673	     17.0	    0.01	  184.84
  581.08966	      6.4	    0.00	  184.84
  581.13530	      9.8	    0.00	  184.84
  581.15405	     10.1	    0.00	  184.84
  581.17157	      3.6	    0.00	  184.84
  581.19751	     14.8	    0.01	  184.84
  581.21834	      9.9	    0.00	  184.84
  581.24562	     10.9	    0.00	  184.84
  581.27313	      3.5	    0.00	  184.84
  581.29979	   1849.9	    0.79	  184.84
  581.31824	      3.5	    0.00	  184.84
  581.35075	     19.0	    0.01	  184.84
  581.38156	     42.5	    0.02	  184.83
  581.40903	     35.6	    0.02	  184.83
  581.42657	      2.9	    0.00	  184.83
  581.44959	    617.0	    0.26	  184.83
  581.48621	     66.9	    0.03	  184.83
  581.52387	    122.4	    0.05	  184.83
  581.54280	      9.8	    0.00	  184.83
  581.56165	      3.6	    0.00	  184.83
  581.66034	      3.3	    0.00	  184.83
  581.68375	     12.9	    0.01	  184.83
  581.72424	      3.8	    0.00	  184.83
  581.76949	     10.3	    0.00	  184.83
  581.83680	     10.0	    0.00	  184.83
  581.87169	      7.6	    0.00	  184.83
  581.91045	      6.7	    0.00	  184.83
  581.95148	      3.3	    0.00	  184.83
  581.98433	     25.7	    0.01	  184.82
  582.02351	     11.3	    0.00	  184.82
  582.07075	     14.2	    0.01	  184.82
  582.09357	      3.5	    0.00	  184.82
  582.11102	      3.0	    0.00	  184.82
  582.15955	      3.3	    0.00	  184.82
  582.18617	     18.1	    0.01	  184.82
  582.22528	      3.8	    0.00	  184.82
  582.24976	      3.6	    0.00	  184.82
  582.27147	     19.6	    0.01	  184.82
  582.30338	     83.7	    0.04	  184.82
  582.32483	      6.3	    0.00	  184.82
  582.34861	      9.9	    0.00	  184.82
  582.37457	      3.3	    0.00	  184.82
  582.40495	      6.7	    0.00	  184.82
  582.45137	     53.7	    0.02	  184.82
  582.47528	      3.2	    0.00	  184.82
  582.49218	      7.3	    0.00	  184.82
  582.52251	     10.8	    0.00	  184.82
  582.55849	     13.0	    0.01	  184.82
  582.58025	      6.5	    0.00	  184.82
  582.62036	     10.9	    0.00	  184.81
  582.64722	      6.4	    0.00	  184.81
  582.67194	      3.1	    0.00	  184.81
  582.71111	     14.6	    0.01	  184.81
  582.74927	     16.2	    0.01	  184.81
  582.78870	      3.0	    0.00	  184.81
  582.81354	      6.7	    0.00	  184.81
  582.87411	     27.3	    0.01	  184.81
  582.93872	     10.4	    0.00	  184.81
  582.96528	     17.2	    0.01	  184.81
  583.02124	      3.6	    0.00	  184.81
  583.04522	      6.6	    0.00	  184.81
  583.07733	      3.3	    0.00	  184.81
  583.10187	     13.5	    0.01	  184.81
  583.13605	      3.3	    0.00	  184.81
  583.15234	      3.5	    0.00	  184.81
  583.18741	   1855.7	    0.79	  184.80
  583.22572	   2676.7	    1.14	  184.80
  583.24990	      6.2	    0.00	  184.80
  583.30822	     10.4	    0.00	  184.80
  583.35043	      7.1	    0.00	  184.80
  583.39453	     61.5	    0.03	  184.80
  583.43007	   4166.3	    1.78	  184.80
  583.46649	  37109.7	   15.85	  184.80
  583.50296	  14946.1	    6.39	  184.80
  583.53950	   7367.1	    3.15	  184.80
  583.56659	      3.5	    0.00	  184.80
  583.60930	      7.5	    0.00	  184.80
  583.63269	      6.2	    0.00	  184.80
  583.67091	      6.5	    0.00	  184.80
  583.72048	      6.7	    0.00	  184.80
  583.73724	      2.9	    0.00	  184.80
  583.75401	     10.9	    0.00	  184.80
  583.79047	      3.1	    0.00	  184.79
  583.85686	      6.4	    0.00	  184.79
  583.90164	      9.3	    0.00	  184.79
  583.94489	      3.0	    0.00	  184.79
  583.98284	      6.9	    0.00	  184.79
  584.02884	     12.7	    0.01	  184.79
  584.10852	      4.1	    0.00	  184.79
  584.15186	      6.6	    0.00	  184.79
  584.19294	     39.1	    0.02	  184.79
  584.21552	      3.8	    0.00	  184.79
  584.22963	     77.9	    0.03	  184.79
  584.26385	      3.2	    0.00	  184.79
  584.30399	      6.4	    0.00	  184.79
  584.32440	      3.5	    0.00	  184.79
  584.34900	      3.4	    0.00	  184.79
  584.37504	      9.5	    0.00	  184.79
  584.39250	      7.4	    0.00	  184.78
  584.43304	    233.4	    0.10	  184.78
  584.46991	   6938.0	    2.96	  184.78
  584.50636	   1420.2	    0.61	  184.78
  584.54249	    601.7	    0.26	  184.78
  584.56534	      9.5	    0.00	  184.78
  584.59851	      3.0	    0.00	  184.78
  584.63831	     10.0	    0.00	  184.78
  584.67274	      9.8	    0.00	  184.78
  584.71344	      3.6	    0.00	  184.78
  584.77294	      6.7	    0.00	  184.78
  584.81992	      7.5	    0.00	  184.78
  584.86159	      7.0	    0.00	  184.78
  584.88739	      3.6	    0.00	  184.78
  584.93762	      3.1	    0.00	  184.78
  584.97961	      3.2	    0.00	  184.78
  585.00308	     23.8	    0.01	  184.77
  585.11581	      6.2	    0.00	  184.77
  585.17352	      3.7	    0.00	  184.77
  585.19237	     10.1	    0.00	  184.77
  585.22528	      3.3	    0.00	  184.77
  585.25149	      9.9	    0.00	  184.77
  585.27338	      3.8	    0.00	  184.77
  585.31377	     34.3	    0.01	  184.77
  585.33213	      7.0	    0.00	  184.77
  585.35414	     30.3	    0.01	  184.77
  585.38600	     48.9	    0.02	  184.77
  585.40712	    477.2	    0.20	  184.77
  585.44597	  33450.2	   14.29	  184.77
  585.48250	  54508.6	   23.29	  184.77
  585.51877	  49483.2	   21.14	  184.77
  585.55511	   9424.9	    4.03	  184.77
  585.60529	      3.6	    0.00	  184.76
  585.62769	      3.3	    0.00	  184.76
  585.66467	      3.5	    0.00	  184.76
  585.69012	      3.4	    0.00	  184.76
  585.71001	     14.4	    0.01	  184.76
  585.74134	     13.1	    0.01	  184.76
  585.77585	      6.5	    0.00	  184.76
  585.81627	      6.7	    0.00	  184.76
  585.83594	      3.9	    0.00	  184.76
  585.87338	      6.1	    0.00	  184.76
  585.91612	     10.1	    0.00	  184.76
  585.94869	     10.0	    0.00	  184.76
  585.98279	     10.5	    0.00	  184.76
  586.02686	      3.1	    0.00	  184.76
  586.04553	      3.5	    0.00	  184.76
  586.07926	     16.9	    0.01	  184.76
  586.14260	     13.7	    0.01	  184.76
  586.17535	      4.1	    0.00	  184.76
  586.19335	     35.2	    0.02	  184.75
  586.22808	     13.9	    0.01	  184.75
  586.24761	     10.4	    0.00	  184.75
  586.28305	      6.2	    0.00	  184.75
  586.31372	     10.3	    0.00	  184.75
  586.34128	     11.6	    0.00	  184.75
  586.37874	     24.4	    0.01	  184.75
  586.41150	     25.3	    0.01	  184.75
  586.44937	   7091.3	    3.03	  184.75
  586.48572	  14629.0	    6.25	  184.75
  586.52207	  12696.3	    5.42	  184.75
  586.55872	    913.1	    0.39	  184.75
  586.61727	      6.3	    0.00	  184.75
  586.68509	      6.2	    0.00	  184.75
  586.70966	      3.0	    0.00	  184.75
  586.74817	      3.4	    0.00	  184.75
  586.77629	      6.8	    0.00	  184.75
  586.79395	      3.8	    0.00	  184.74
  586.81323	      3.3	    0.00	  184.74
  586.84149	      3.6	    0.00	  184.74
  586.90742	     18.5	    0.01	  184.74
  586.95379	      6.8	    0.00	  184.74
  586.97302	      3.6	    0.00	  184.74
  587.02800	     13.6	    0.01	  184.74
  587.13643	     19.4	    0.01	  184.74
  587.16705	      9.2	    0.00	  184.74
  587.20012	     21.8	    0.01	  184.74
  587.24975	     43.5	    0.02	  184.74
  587.27408	     13.8	    0.01	  184.74
  587.31299	     20.4	    0.01	  184.74
  587.34837	     10.6	    0.00	  184.74
  587.36982	     31.2	    0.01	  184.74
  587.39237	     57.1	    0.02	  184.74
  587.42495	   2038.8	    0.87	  184.73
  587.46195	  31474.6	   13.45	  184.73
  587.49847	  34234.7	   14.63	  184.73
  587.53504	   9878.0	    4.22	  184.73
  587.57113	    497.8	    0.21	  184.73
  587.64664	     10.3	    0.00	  184.73
  587.71024	      7.4	    0.00	  184.73
  587.73761	      3.1	    0.00	  184.73
  587.76180	      9.4	    0.00	  184.73
  587.89438	     14.4	    0.01	  184.73
  587.91875	     23.2	    0.01	  184.73
  587.95848	     72.5	    0.03	  184.73
  588.02747	      3.4	    0.00	  184.72
  588.05514	     17.3	    0.01	  184.72
  588.10803	      3.1	    0.00	  184.72
  588.13388	      9.9	    0.00	  184.72
  588.18644	      6.5	    0.00	  184.72
  588.22885	      6.4	    0.00	  184.72
  588.26467	     63.7	    0.03	  184.72
  588.31198	      6.8	    0.00	  184.72
  588.33398	      3.3	    0.00	  184.72
  588.35285	     22.0	    0.01	  184.72
  588.39337	      3.6	    0.00	  184.72
  588.42635	     78.7	    0.03	  184.72
  588.46499	   6318.1	    2.70	  184.72
  588.50137	   6201.8	    2.65	  184.72
  588.53810	    947.7	    0.40	  184.72
  588.57791	     31.0	    0.01	  184.72
  588.69843	      4.1	    0.00	  184.71
  588.73049	     10.5	    0.00	  184.71
  588.76515	     13.1	    0.01	  184.71
  588.80603	      6.5	    0.00	  184.71
  588.85621	      6.8	    0.00	  184.71
  588.88257	      3.5	    0.00	  184.71
  588.90131	      3.6	    0.00	  184.71
  588.95802	     26.0	    0.01	  184.71
  588.98318	     10.4	    0.00	  184.71
  589.02983	     10.5	    0.00	  184.71
  589.07002	      7.1	    0.00	  184.71
  589.08993	      6.6	    0.00	  184.71
  589.11310	      3.2	    0.00	  184.71
  589.19452	      6.8	    0.00	  184.71
  589.22491	      7.2	    0.00	  184.70
  589.27117	    276.3	    0.12	  184.70
  589.29668	      9.4	    0.00	  184.70
  589.32285	     10.5	    0.00	  184.70
  589.36432	     21.2	    0.01	  184.70
  589.40391	    170.3	    0.07	  184.70
  589.44083	   8486.3	    3.63	  184.70
  589.47756	  34573.0	   14.77	  184.70
  589.51471	   2066.8	    0.88	  184.70
  589.54214	     17.4	    0.01	  184.70
  589.57731	      6.7	    0.00	  184.70
  589.61851	      7.3	    0.00	  184.70
  589.65479	      3.5	    0.00	  184.70
  589.67645	      3.5	    0.00	  184.70
  589.71295	      3.8	    0.00	  184.70
  589.73981	      9.9	    0.00	  184.70
  589.77008	      3.2	    0.00	  184.70
  589.86024	      7.2	    0.00	  184.69
  589.91090	      6.8	    0.00	  184.69
  589.94869	      6.8	    0.00	  184.69
  590.00636	      6.6	    0.00	  184.69
  590.01892	      3.2	    0.00	  184.69
  590.07207	      9.3	    0.00	  184.69
  590.10675	      3.6	    0.00	  184.69
  590.17029	      3.5	    0.00	  184.69
  590.20868	      3.8	    0.00	  184.69
  590.23305	      6.4	    0.00	  184.69
  590.27645	     27.4	    0.01	  184.69
  590.31650	      6.0	    0.00	  184.69
  590.34802	      3.3	    0.00	  184.69
  590.37256	      4.1	    0.00	  184.69
  590.39634	      9.5	    0.00	  184.69
  590.42592	     12.7	    0.01	  184.68
  590.44416	    591.6	    0.25	  184.68
  590.48062	   8105.8	    3.46	  184.68
  590.51719	    154.9	    0.07	  184.68
  590.54578	      3.8	    0.00	  184.68
  590.56703	      9.9	    0.00	  184.68
  590.58941	      6.8	    0.00	  184.68
  590.62506	      3.5	    0.00	  184.68
  590.66015	     16.0	    0.01	  184.68
  590.68122	      9.8	    0.00	  184.68
  590.70306	      3.5	    0.00	  184.68
  590.72900	      3.2	    0.00	  184.68
  590.79271	     21.2	    0.01	  184.68
  590.82932	     41.5	    0.02	  184.68
  590.86194	     29.2	    0.01	  184.68
  590.88068	      3.2	    0.00	  184.68
  590.92312	      9.9	    0.00	  184.68
  590.94501	      3.2	    0.00	  184.68
  591.00910	     10.1	    0.00	  184.67
  591.04751	      9.3	    0.00	  184.67
  591.08160	      3.1	    0.00	  184.67
  591.11975	      3.9	    0.00	  184.67
  591.14897	     10.8	    0.00	  184.67
  591.18915	      6.9	    0.00	  184.67
  591.20746	      3.0	    0.00	  184.67
  591.22508	     10.5	    0.00	  184.67
  591.25446	      3.5	    0.00	  184.67
  591.28981	    133.1	    0.06	  184.67
  591.31592	      2.9	    0.00	  184.67
  591.33760	     13.4	    0.01	  184.67
  591.36241	    111.9	    0.05	  184.67
  591.38279	     30.7	    0.01	  184.67
  591.40472	     90.0	    0.04	  184.67
  591.42204	     67.8	    0.03	  184.67
  591.45662	   3619.2	    1.55	  184.67
  591.47992	      3.1	    0.00	  184.67
  591.49324	  38132.4	   16.29	  184.67
  591.53127	    154.1	    0.07	  184.67
  591.55151	      3.5	    0.00	  184.67
  591.58740	      3.5	    0.00	  184.67
  591.64448	      7.5	    0.00	  184.66
  591.66285	      8.4	    0.00	  184.66
  591.70135	     10.2	    0.00	  184.66
  591.74193	     10.3	    0.00	  184.66
  591.78796	      3.7	    0.00	  184.66
  591.80697	     10.4	    0.00	  184.66
  591.89130	      3.2	    0.00	  184.66
  591.91565	      3.9	    0.00	  184.66
  591.94067	      3.5	    0.00	  184.66
  591.98370	      3.2	    0.00	  184.66
  592.01563	      3.1	    0.00	  184.66
  592.03596	     13.7	    0.01	  184.66
  592.06097	      3.8	    0.00	  184.66
  592.08154	      3.3	    0.00	  184.66
  592.12296	     10.2	    0.00	  184.66
  592.16419	     13.7	    0.01	  184.66
  592.20316	     16.9	    0.01	  184.66
  592.22886	      6.3	    0.00	  184.65
  592.25006	      3.3	    0.00	  184.65
  592.28217	      9.2	    0.00	  184.65
  592.30450	      3.8	    0.00	  184.65
  592.32437	      7.0	    0.00	  184.65
  592.34265	      3.7	    0.00	  184.65
  592.36404	     20.1	    0.01	  184.65
  592.41097	     43.3	    0.02	  184.65
  592.43571	     10.1	    0.00	  184.65
  592.46002	    172.0	    0.07	  184.65
  592.49634	   9357.8	    4.00	  184.65
  592.53266	     17.4	    0.01	  184.65
  592.55627	      6.4	    0.00	  184.65
  592.60614	      3.2	    0.00	  184.65
  592.63135	      3.3	    0.00	  184.65
  592.65112	      4.0	    0.00	  184.65
  592.70208	      6.3	    0.00	  184.65
  592.73317	      7.5	    0.00	  184.65
  592.77378	     10.8	    0.00	  184.65
  592.83077	     14.2	    0.01	  184.64
  592.87814	      6.9	    0.00	  184.64
  592.90046	     10.1	    0.00	  184.64
  592.92749	     60.6	    0.03	  184.64
  592.96807	   3973.7	    1.70	  184.64
  592.99078	     13.7	    0.01	  184.64
  593.03465	     13.5	    0.01	  184.64
  593.05432	      7.7	    0.00	  184.64
  593.09204	      4.1	    0.00	  184.64
  593.11679	      6.2	    0.00	  184.64
  593.14753	      6.8	    0.00	  184.64
  593.17304	     12.5	    0.01	  184.64
  593.21547	     14.0	    0.01	  184.64
  593.23606	      7.6	    0.00	  184.64
  593.25897	      3.2	    0.00	  184.64
  593.29126	      4.0	    0.00	  184.64
  593.31373	     33.0	    0.01	  184.64
  593.33746	      3.5	    0.00	  184.64
  593.35609	     36.8	    0.02	  184.64
  593.39194	     13.7	    0.01	  184.64
  593.41335	     12.3	    0.01	  184.63
  593.44564	     40.2	    0.02	  184.63
  593.47471	     87.9	    0.04	  184.63
  593.50180	     81.6	    0.03	  184.63
  593.52241	      6.3	    0.00	  184.63
  593.53644	      3.0	    0.00	  184.63
  593.54891	     80.0	    0.03	  184.63
  593.57828	      6.8	    0.00	  184.63
  593.61932	      3.1	    0.00	  184.63
  593.70813	      3.7	    0.00	  184.63
  593.74365	      4.0	    0.00	  184.63
  593.78888	      3.1	    0.00	  184.63
  593.84845	      9.9	    0.00	  184.63
  593.90824	     10.4	    0.00	  184.63
  593.93338	      7.1	    0.00	  184.63
  593.95129	      3.0	    0.00	  184.63
  593.96834	   4243.8	    1.81	  184.63
  594.01904	      7.5	    0.00	  184.62
  594.07082	     28.0	    0.01	  184.62
  594.13214	      3.6	    0.00	  184.62
  594.15189	      6.6	    0.00	  184.62
  594.17249	      3.5	    0.00	  184.62
  594.19336	      2.8	    0.00	  184.62
  594.21823	     12.7	    0.01	  184.62
  594.26807	      3.1	    0.00	  184.62
  594.33362	     20.3	    0.01	  184.62
  594.36267	      3.6	    0.00	  184.62
  594.38632	     12.3	    0.01	  184.62
  594.42057	     17.0	    0.01	  184.62
  594.47509	     24.4	    0.01	  184.62
  594.49878	      9.7	    0.00	  184.62
  594.52586	     14.0	    0.01	  184.62
  594.56323	      6.5	    0.00	  184.62
  594.58740	      3.0	    0.00	  184.62
  594.64310	      6.4	    0.00	  184.61
  594.66479	      3.7	    0.00	  184.61
  594.69999	     10.4	    0.00	  184.61
  594.79324	      9.8	    0.00	  184.61
  594.82825	      6.5	    0.00	  184.61
  594.86779	      6.2	    0.00	  184.61
  594.89630	    144.8	    0.06	  184.61
  594.91735	      6.1	    0.00	  184.61
  594.94298	     28.1	    0.01	  184.61
  594.97551	  14368.9	    6.14	  184.61
  595.01082	      9.3	    0.00	  184.61
  595.04816	      6.2	    0.00	  184.61
  595.07087	      6.9	    0.00	  184.61
  595.09766	      5.9	    0.00	  184.61
  595.12187	      6.4	    0.00	  184.61
  595.15027	      3.3	    0.00	  184.61
  595.20039	      9.8	    0.00	  184.61
  595.23654	      7.0	    0.00	  184.60
  595.26727	      3.6	    0.00	  184.60
  595.28745	     13.9	    0.01	  184.60
  595.30831	      6.8	    0.00	  184.60
  595.33813	     38.2	    0.02	  184.60
  595.36284	     18.0	    0.01	  184.60
  595.38635	      6.0	    0.00	  184.60
  595.40570	      3.2	    0.00	  184.60
  595.42254	    154.5	    0.07	  184.60
  595.47812	    365.8	    0.16	  184.60
  595.50253	   1711.1	    0.73	  184.60
  595.52264	      3.2	    0.00	  184.60
  595.54362	     27.3	    0.01	  184.60
  595.57965	      3.4	    0.00	  184.60
  595.61597	      3.1	    0.00	  184.60
  595.63934	      7.0	    0.00	  184.60
  595.67821	      6.4	    0.00	  184.60
  595.71590	      6.7	    0.00	  184.60
  595.78711	      3.3	    0.00	  184.60
  595.81030	      6.5	    0.00	  184.60
  595.84366	     10.2	    0.00	  184.59
  595.90210	      3.1	    0.00	  184.59
  595.92331	      6.5	    0.00	  184.59
  595.97906	    287.5	    0.12	  184.59
  595.99691	      6.7	    0.00	  184.59
  596.03723	      3.3	    0.00	  184.59
  596.07825	     11.1	    0.00	  184.59
  596.09613	      3.5	    0.00	  184.59
  596.13162	     10.5	    0.00	  184.59
  596.15613	      3.2	    0.00	  184.59
  596.17421	     21.5	    0.01	  184.59
  596.24791	     10.8	    0.00	  184.59
  596.27924	      3.3	    0.00	  184.59
  596.31313	      7.4	    0.00	  184.59
  596.33054	     11.0	    0.00	  184.59
  596.35389	     14.1	    0.01	  184.59
  596.37453	     19.5	    0.01	  184.59
  596.41678	     20.5	    0.01	  184.59
  596.44399	     14.4	    0.01	  184.58
  596.48370	      4.2	    0.00	  184.58
  596.50536	     71.1	    0.03	  184.58
  596.53591	      6.9	    0.00	  184.58
  596.56274	      3.4	    0.00	  184.58
  596.61434	     12.7	    0.01	  184.58
  596.71582	      3.8	    0.00	  184.58
  596.78458	     10.5	    0.00	  184.58
  596.80267	      3.6	    0.00	  184.58
  596.82196	      6.4	    0.00	  184.58
  596.85754	      6.8	    0.00	  184.58
  596.89731	      7.1	    0.00	  184.58
  596.92262	      9.6	    0.00	  184.58
  596.95109	      9.8	    0.00	  184.58
  596.97867	     64.0	    0.03	  184.58
  597.01172	      3.2	    0.00	  184.58
  597.10133	     10.2	    0.00	  184.57
  597.13647	      6.5	    0.00	  184.57
  597.16448	     19.7	    0.01	  184.57
  597.24220	     23.8	    0.01	  184.57
  597.29701	     65.1	    0.03	  184.57
  597.33853	     10.5	    0.00	  184.57
  597.35993	     33.2	    0.01	  184.57
  597.38657	     47.0	    0.02	  184.57
  597.40712	    190.6	    0.08	  184.57
  597.42727	     47.1	    0.02	  184.57
  597.44561	   3689.2	    1.58	  184.57
  597.48226	   8045.1	    3.44	  184.57
  597.51860	  41214.1	   17.61	  184.57
  597.55468	    193.3	    0.08	  184.57
  597.60437	      3.6	    0.00	  184.57
  597.66504	      4.1	    0.00	  184.56
  597.71152	     10.5	    0.00	  184.56
  597.73814	     15.5	    0.01	  184.56
  597.77582	      3.8	    0.00	  184.56
  597.81007	      7.5	    0.00	  184.56
  597.83735	     14.0	    0.01	  184.56
  597.85812	      5.9	    0.00	  184.56
  597.91223	      6.5	    0.00	  184.56
  597.93591	      3.4	    0.00	  184.56
  597.97258	   1784.3	    0.76	  184.56
  598.02734	      3.5	    0.00	  184.56
  598.07669	     10.9	    0.00	  184.56
  598.10240	      6.8	    0.00	  184.56
  598.13220	      4.2	    0.00	  184.56
  598.15993	     10.3	    0.00	  184.56
  598.19415	      3.4	    0.00	  184.56
  598.22211	      7.5	    0.00	  184.55
  598.24994	      6.2	    0.00	  184.55
  598.26684	     10.6	    0.00	  184.55
  598.30093	      7.5	    0.00	  184.55
  598.35286	      9.8	    0.00	  184.55
  598.38424	      6.7	    0.00	  184.55
  598.40200	     23.9	    0.01	  184.55
  598.42611	     10.3	    0.00	  184.55
  598.44860	    240.9	    0.10	  184.55
  598.48510	    440.9	    0.19	  184.55
  598.52199	   9477.8	    4.05	  184.55
  598.55468	     22.0	    0.01	  184.55
  598.58826	      3.3	    0.00	  184.55
  598.65507	      9.4	    0.00	  184.55
  598.67885	      9.4	    0.00	  184.55
  598.71027	      4.0	    0.00	  184.55
  598.75104	      3.8	    0.00	  184.55
  598.78618	      6.8	    0.00	  184.55
  598.80750	      3.7	    0.00	  184.55
  598.85229	      7.0	    0.00	  184.54
  598.91298	     10.0	    0.00	  184.54
  598.93213	      4.2	    0.00	  184.54
  598.95154	      3.6	    0.00	  184.54
  598.98777	     55.4	    0.02	  184.54
  599.00873	      3.1	    0.00	  184.54
  599.04245	      6.9	    0.00	  184.54
  599.09213	      6.8	    0.00	  184.54
  599.11475	      3.2	    0.00	  184.54
  599.14624	      4.0	    0.00	  184.54
  599.17384	     16.4	    0.01	  184.54
  599.21039	      3.8	    0.00	  184.54
  599.25287	      3.5	    0.00	  184.54
  599.28826	     13.4	    0.01	  184.54
  599.32455	     20.6	    0.01	  184.54
  599.36154	     31.1	    0.01	  184.54
  599.40456	     25.3	    0.01	  184.54
  599.42476	   1937.4	    0.83	  184.54
  599.46162	  20392.1	    8.71	  184.53
  599.47595	      3.5	    0.00	  184.53
  599.49805	  22881.5	    9.78	  184.53
  599.53456	  58501.4	   24.99	  184.53
  599.57072	   1951.8	    0.83	  184.53
  599.59454	      3.1	    0.00	  184.53
  599.63129	      8.0	    0.00	  184.53
  599.69091	     10.3	    0.00	  184.53
  599.71112	      3.5	    0.00	  184.53
  599.73590	      3.4	    0.00	  184.53
  599.76221	      3.3	    0.00	  184.53
  599.78311	     11.0	    0.00	  184.53
  599.80707	      3.2	    0.00	  184.53
  599.83124	      3.1	    0.00	  184.53
  599.87200	     10.2	    0.00	  184.53
  599.95307	      9.0	    0.00	  184.53
  599.98328	      2.9	    0.00	  184.53
  599.99671	      9.7	    0.00	  184.53
  600.03976	     10.4	    0.00	  184.52
  600.06090	     21.6	    0.01	  184.52
  600.10622	      7.3	    0.00	  184.52
  600.15590	     10.8	    0.00	  184.52
  600.20895	      6.6	    0.00	  184.52
  600.25197	      6.8	    0.00	  184.52
  600.27380	     24.7	    0.01	  184.52
  600.31189	     14.4	    0.01	  184.52
  600.34436	      3.1	    0.00	  184.52
  600.37595	     13.2	    0.01	  184.52
  600.40460	      3.5	    0.00	  184.52
  600.42637	    105.1	    0.04	  184.52
  600.46487	   2836.2	    1.21	  184.52
  600.50137	   3023.6	    1.29	  184.52
  600.53776	  17196.3	    7.35	  184.52
  600.57446	    144.7	    0.06	  184.52
  600.61743	      3.6	    0.00	  184.52
  600.68208	      7.0	    0.00	  184.51
  600.70544	      3.1	    0.00	  184.51
  600.72937	      3.7	    0.00	  184.51
  600.75614	      6.6	    0.00	  184.51
  600.79657	      3.3	    0.00	  184.51
  600.84327	     10.0	    0.00	  184.51
  600.86389	      9.8	    0.00	  184.51
  600.89014	      3.3	    0.00	  184.51
  600.94919	     17.3	    0.01	  184.51
  600.98923	      6.5	    0.00	  184.51
  601.01115	    548.0	    0.23	  184.51
  601.03479	      3.4	    0.00	  184.51
  601.07181	    207.6	    0.09	  184.51
  601.11182	      3.2	    0.00	  184.51
  601.14878	     24.7	    0.01	  184.51
  601.17371	      3.2	    0.00	  184.51
  601.19831	     17.5	    0.01	  184.51
  601.22961	      3.4	    0.00	  184.51
  601.24731	      3.5	    0.00	  184.50
  601.27456	     33.2	    0.01	  184.50
  601.32021	     11.7	    0.01	  184.50
  601.37406	     35.7	    0.02	  184.50
  601.40777	    110.3	    0.05	  184.50
  601.44100	   8179.8	    3.49	  184.50
  601.47757	  16770.9	    7.17	  184.50
  601.51402	  10635.1	    4.54	  184.50
  601.55075	   9438.6	    4.03	  184.50
  601.58694	    120.0	    0.05	  184.50
  601.63580	      3.1	    0.00	  184.50
  601.68634	      3.0	    0.00	  184.50
  601.70972	     17.5	    0.01	  184.50
  601.73718	      3.0	    0.00	  184.50
  601.75500	      3.7	    0.00	  184.50
  601.78597	      9.8	    0.00	  184.50
  601.80908	      2.9	    0.00	  184.50
  601.84286	      6.1	    0.00	  184.49
  601.86677	      6.4	    0.00	  184.49
  601.89348	      5.2	    0.00	  184.49
  601.93793	      2.9	    0.00	  184.49
  601.96069	      3.1	    0.00	  184.49
  601.99053	      7.2	    0.00	  184.49
  602.01460	     16.4	    0.01	  184.49
  602.03935	     12.7	    0.01	  184.49
  602.07553	     20.2	    0.01	  184.49
  602.15115	      6.8	    0.00	  184.49
  602.17712	      3.5	    0.00	  184.49
  602.19830	      9.6	    0.00	  184.49
  602.23983	      7.0	    0.00	  184.49
  602.26497	     13.9	    0.01	  184.49
  602.29706	      6.9	    0.00	  184.49
  602.36024	     13.7	    0.01	  184.49
  602.38452	     17.2	    0.01	  184.49
  602.41940	     24.1	    0.01	  184.49
  602.44420	    734.1	    0.31	  184.48
  602.48055	   2120.8	    0.91	  184.48
  602.51739	    732.3	    0.31	  184.48
  602.55349	    917.5	    0.39	  184.48
  602.59121	     11.7	    0.01	  184.48
  602.64014	      3.3	    0.00	  184.48
  602.68518	      3.2	    0.00	  184.48
  602.71582	      7.1	    0.00	  184.48
  602.79553	      3.8	    0.00	  184.48
  602.83215	      3.9	    0.00	  184.48
  602.85831	     11.3	    0.00	  184.48
  602.89789	      2.9	    0.00	  184.48
  602.93452	      6.5	    0.00	  184.48
  602.95169	      7.3	    0.00	  184.48
  602.97089	     12.7	    0.01	  184.48
  603.00264	      6.9	    0.00	  184.48
  603.02691	      6.6	    0.00	  184.48
  603.10552	     10.4	    0.00	  184.47
  603.14996	      3.3	    0.00	  184.47
  603.17185	     13.6	    0.01	  184.47
  603.21649	      3.2	    0.00	  184.47
  603.26154	      3.1	    0.00	  184.47
  603.28146	     13.6	    0.01	  184.47
  603.30646	     15.9	    0.01	  184.47
  603.33161	      7.4	    0.00	  184.47
  603.36228	     22.2	    0.01	  184.47
  603.38270	     28.0	    0.01	  184.47
  603.41945	    225.5	    0.10	  184.47
  603.45665	  21762.9	    9.30	  184.47
  603.49306	  12839.4	    5.49	  184.47
  603.53018	    537.0	    0.23	  184.47
  603.55076	      7.0	    0.00	  184.47
  603.57207	      9.6	    0.00	  184.47
  603.61205	     10.3	    0.00	  184.47
  603.66613	     13.9	    0.01	  184.46
  603.69820	     14.3	    0.01	  184.46
  603.76469	     13.5	    0.01	  184.46
  603.80127	      3.3	    0.00	  184.46
  603.81927	      3.3	    0.00	  184.46
  603.84557	     10.0	    0.00	  184.46
  603.88879	      3.3	    0.00	  184.46
  603.92037	     13.2	    0.01	  184.46
  603.96832	      3.6	    0.00	  184.46
  604.01080	      3.3	    0.00	  184.46
  604.03906	      3.4	    0.00	  184.46
  604.06129	      8.2	    0.00	  184.46
  604.08832	      4.6	    0.00	  184.46
  604.11340	      3.0	    0.00	  184.46
  604.13541	     12.9	    0.01	  184.46
  604.14923	      3.3	    0.00	  184.46
  604.18232	     17.0	    0.01	  184.46
  604.21320	      3.1	    0.00	  184.46
  604.23431	      3.0	    0.00	  184.46
  604.26848	     10.1	    0.00	  184.45
  604.29218	      3.8	    0.00	  184.45
  604.32039	      8.0	    0.00	  184.45
  604.35779	      7.4	    0.00	  184.45
  604.37811	      3.6	    0.00	  184.45
  604.41715	     33.6	    0.01	  184.45
  604.46014	   3919.9	    1.67	  184.45
  604.49608	   1517.4	    0.65	  184.45
  604.53101	     48.7	    0.02	  184.45
  604.57814	      6.5	    0.00	  184.45
  604.63711	      9.7	    0.00	  184.45
  604.69507	      4.1	    0.00	  184.45
  604.74268	      4.0	    0.00	  184.45
  604.80050	     11.6	    0.00	  184.45
  604.86132	     20.9	    0.01	  184.44
  604.91098	      6.6	    0.00	  184.44
  604.93161	      7.2	    0.00	  184.44
  604.95532	      3.7	    0.00	  184.44
  605.00616	      3.8	    0.00	  184.44
  605.04358	      6.8	    0.00	  184.44
  605.13062	      6.5	    0.00	  184.44
  605.15149	      7.3	    0.00	  184.44
  605.18284	     29.9	    0.01	  184.44
  605.22083	      3.4	    0.00	  184.44
  605.24915	      3.2	    0.00	  184.44
  605.26929	      3.4	    0.00	  184.44
  605.29718	      3.5	    0.00	  184.44
  605.33117	      6.9	    0.00	  184.44
  605.35396	     10.3	    0.00	  184.44
  605.37934	     34.1	    0.01	  184.44
  605.39770	     22.1	    0.01	  184.44
  605.43329	    154.0	    0.07	  184.44
  605.45282	      2.8	    0.00	  184.43
  605.47253	   9263.9	    3.96	  184.43
  605.50880	   8198.2	    3.50	  184.43
  605.54807	     86.5	    0.04	  184.43
  605.59307	     10.0	    0.00	  184.43
  605.64197	      3.4	    0.00	  184.43
  605.66669	      3.7	    0.00	  184.43
  605.69640	     11.9	    0.01	  184.43
  605.76138	      6.2	    0.00	  184.43
  605.80359	      3.1	    0.00	  184.43
  605.82880	      3.5	    0.00	  184.43
  605.86457	      9.6	    0.00	  184.43
  605.88739	      3.5	    0.00	  184.43
  605.92487	      3.7	    0.00	  184.43
  605.94474	      6.5	    0.00	  184.43
  605.99158	      3.0	    0.00	  184.43
  606.04094	      9.7	    0.00	  184.43
  606.09015	      3.6	    0.00	  184.42
  606.11234	      6.9	    0.00	  184.42
  606.16369	     11.0	    0.00	  184.42
  606.19823	     10.2	    0.00	  184.42
  606.22192	      3.6	    0.00	  184.42
  606.24292	     10.3	    0.00	  184.42
  606.27979	      6.5	    0.00	  184.42
  606.31207	      3.2	    0.00	  184.42
  606.35820	      6.1	    0.00	  184.42
  606.38910	     10.9	    0.00	  184.42
  606.41170	     10.5	    0.00	  184.42
  606.45075	     10.6	    0.00	  184.42
  606.47527	    920.3	    0.39	  184.42
  606.51176	    695.4	    0.30	  184.42
  606.55063	     18.3	    0.01	  184.42
  606.61258	      9.4	    0.00	  184.42
  606.66125	      3.2	    0.00	  184.41
  606.70361	     13.8	    0.01	  184.41
  606.73566	      3.1	    0.00	  184.41
  606.77027	      9.7	    0.00	  184.41
  606.81857	      6.2	    0.00	  184.41
  606.83949	      7.5	    0.00	  184.41
  606.86560	      3.2	    0.00	  184.41
  606.89777	      3.4	    0.00	  184.41
  606.94283	      6.2	    0.00	  184.41
  606.97772	     14.1	    0.01	  184.41
  607.00806	      3.7	    0.00	  184.41
  607.03418	      3.2	    0.00	  184.41
  607.06747	     10.2	    0.00	  184.41
  607.09627	     14.7	    0.01	  184.41
  607.12042	     13.9	    0.01	  184.41
  607.14513	     24.7	    0.01	  184.41
  607.18943	     53.0	    0.02	  184.41
  607.26109	     10.0	    0.00	  184.40
  607.28833	      2.9	    0.00	  184.40
  607.30844	     10.7	    0.00	  184.40
  607.33005	     24.0	    0.01	  184.40
  607.35589	     93.3	    0.04	  184.40
  607.40515	     66.1	    0.03	  184.40
  607.43549	      3.6	    0.00	  184.40
  607.45687	     68.2	    0.03	  184.40
  607.48692	     78.0	    0.03	  184.40
  607.52565	     60.3	    0.03	  184.40
  607.56210	     90.7	    0.04	  184.40
  607.59906	     10.1	    0.00	  184.40
  607.67210	      6.8	    0.00	  184.40
  607.72339	      3.3	    0.00	  184.40
  607.74712	      6.5	    0.00	  184.40
  607.77838	      2.6	    0.00	  184.40
  607.82358	      6.5	    0.00	  184.40
  607.87988	      6.8	    0.00	  184.39
  607.92077	     16.4	    0.01	  184.39
  607.96583	     13.9	    0.01	  184.39
  607.99094	     74.5	    0.03	  184.39
  608.01379	      3.2	    0.00	  184.39
  608.04675	      3.3	    0.00	  184.39
  608.08055	      7.1	    0.00	  184.39
  608.12048	      3.1	    0.00	  184.39
  608.14165	      6.8	    0.00	  184.39
  608.17838	    182.8	    0.08	  184.39
  608.20097	     11.6	    0.00	  184.39
  608.22545	      7.3	    0.00	  184.39
  608.27459	      6.7	    0.00	  184.39
  608.29878	     10.1	    0.00	  184.39
  608.35317	     14.7	    0.01	  184.39
  608.40786	     27.7	    0.01	  184.39
  608.44452	      3.3	    0.00	  184.39
  608.46546	      7.3	    0.00	  184.38
  608.48693	      7.1	    0.00	  184.38
  608.51361	      6.9	    0.00	  184.38
  608.53984	      7.0	    0.00	  184.38
  608.56397	     14.7	    0.01	  184.38
  608.58608	     10.5	    0.00	  184.38
  608.61224	      3.5	    0.00	  184.38
  608.69659	     10.4	    0.00	  184.38
  608.73027	     13.5	    0.01	  184.38
  608.74951	      3.2	    0.00	  184.38
  608.77405	      4.0	    0.00	  184.38
  608.80201	      7.2	    0.00	  184.38
  608.88312	     11.4	    0.00	  184.38
  608.90702	     66.7	    0.03	  184.38
  608.96598	     36.6	    0.02	  184.38
  608.99587	     10.0	    0.00	  184.38
  609.01593	      3.2	    0.00	  184.38
  609.03687	      3.0	    0.00	  184.38
  609.10327	     14.1	    0.01	  184.37
  609.12421	      3.3	    0.00	  184.37
  609.16730	     10.4	    0.00	  184.37
  609.18658	      3.0	    0.00	  184.37
  609.23556	     17.1	    0.01	  184.37
  609.28558	      3.8	    0.00	  184.37
  609.31280	      6.6	    0.00	  184.37
  609.33588	      7.0	    0.00	  184.37
  609.36291	     22.7	    0.01	  184.37
  609.38648	     30.8	    0.01	  184.37
  609.40548	     17.7	    0.01	  184.37
  609.44289	    106.7	    0.05	  184.37
  609.48405	    446.9	    0.19	  184.37
  609.50486	    234.5	    0.10	  184.37
  609.55103	     26.0	    0.01	  184.37
  609.57471	     24.0	    0.01	  184.37
  609.59546	      3.8	    0.00	  184.37
  609.62994	      3.2	    0.00	  184.37
  609.65356	      3.1	    0.00	  184.36
  609.69473	     10.1	    0.00	  184.36
  609.72978	      6.3	    0.00	  184.36
  609.76254	      5.9	    0.00	  184.36
  609.78903	     18.6	    0.01	  184.36
  609.83804	      6.9	    0.00	  184.36
  609.86591	      3.5	    0.00	  184.36
  609.88898	      6.8	    0.00	  184.36
  609.91443	      3.7	    0.00	  184.36
  609.93578	      9.8	    0.00	  184.36
  609.96536	     10.2	    0.00	  184.36
  610.04889	      3.4	    0.00	  184.36
  610.10791	      2.9	    0.00	  184.36
  610.12781	      4.1	    0.00	  184.36
  610.16687	     13.1	    0.01	  184.36
  610.18701	      3.1	    0.00	  184.36
  610.24739	      6.4	    0.00	  184.36
  610.28656	      7.5	    0.00	  184.35
  610.32459	      7.0	    0.00	  184.35
  610.35441	     14.6	    0.01	  184.35
  610.38831	     13.9	    0.01	  184.35
  610.43375	     11.3	    0.00	  184.35
  610.48365	     26.2	    0.01	  184.35
  610.50926	     12.2	    0.01	  184.35
  610.53015	      3.1	    0.00	  184.35
  610.56084	      7.1	    0.00	  184.35
  610.59181	     10.5	    0.00	  184.35
  610.66880	     10.4	    0.00	  184.35
  610.72538	      9.6	    0.00	  184.35
  610.75201	      3.6	    0.00	  184.35
  610.79227	      7.1	    0.00	  184.35
  610.81573	      3.5	    0.00	  184.35
  610.84656	      7.3	    0.00	  184.35
  610.88764	      6.7	    0.00	  184.34
  610.90594	      3.8	    0.00	  184.34
  610.92932	      3.4	    0.00	  184.34
  610.96335	      9.5	    0.00	  184.34
  611.12023	     14.0	    0.01	  184.34
  611.14532	      3.1	    0.00	  184.34
  611.18067	      7.0	    0.00	  184.34
  611.21464	     12.9	    0.01	  184.34
  611.25270	     60.3	    0.03	  184.34
  611.30681	     15.0	    0.01	  184.34
  611.33820	      7.4	    0.00	  184.34
  611.36403	     14.2	    0.01	  184.34
  611.39336	     48.6	    0.02	  184.34
  611.41655	    101.5	    0.04	  184.34
  611.44095	     34.6	    0.01	  184.34
  611.46137	   4473.9	    1.91	  184.33
  611.49793	  15107.5	    6.45	  184.33
  611.53406	   3767.0	    1.61	  184.33
  611.57041	    920.9	    0.39	  184.33
  611.65129	      6.9	    0.00	  184.33
  611.72552	      3.0	    0.00	  184.33
  611.74619	      7.6	    0.00	  184.33
  611.79187	      3.0	    0.00	  184.33
  611.81274	      2.9	    0.00	  184.33
  611.85063	     10.2	    0.00	  184.33
  611.87366	      3.6	    0.00	  184.33
  611.94673	     13.5	    0.01	  184.33
  612.00391	      3.2	    0.00	  184.33
  612.03190	     11.5	    0.00	  184.33
  612.05811	     11.1	    0.00	  184.32
  612.09027	      3.1	    0.00	  184.32
  612.11197	     11.6	    0.00	  184.32
  612.14056	      3.1	    0.00	  184.32
  612.16235	      3.4	    0.00	  184.32
  612.25268	     13.2	    0.01	  184.32
  612.27239	     11.4	    0.00	  184.32
  612.32539	      6.6	    0.00	  184.32
  612.34583	     20.3	    0.01	  184.32
  612.37830	      3.3	    0.00	  184.32
  612.40418	     19.8	    0.01	  184.32
  612.42957	      3.8	    0.00	  184.32
  612.46464	    335.8	    0.14	  184.32
  612.50123	   1406.0	    0.60	  184.32
  612.53676	    176.2	    0.08	  184.32
  612.55597	      4.0	    0.00	  184.32
  612.57650	     61.7	    0.03	  184.32
  612.62789	      9.9	    0.00	  184.32
  612.65265	      3.8	    0.00	  184.32
  612.67428	     10.6	    0.00	  184.31
  612.76642	      3.5	    0.00	  184.31
  612.83115	     10.9	    0.00	  184.31
  612.86639	      3.4	    0.00	  184.31
  612.89587	      3.5	    0.00	  184.31
  612.93504	     11.0	    0.00	  184.31
  612.97133	      6.5	    0.00	  184.31
  613.00745	     15.6	    0.01	  184.31
  613.03046	      3.2	    0.00	  184.31
  613.09154	      9.7	    0.00	  184.31
  613.12566	     12.8	    0.01	  184.31
  613.14978	      4.2	    0.00	  184.31
  613.17798	      6.4	    0.00	  184.31
  613.22821	      9.6	    0.00	  184.31
  613.25037	      3.6	    0.00	  184.31
  613.26919	      8.4	    0.00	  184.30
  613.31677	     21.2	    0.01	  184.30
  613.35638	     30.6	    0.01	  184.30
  613.38418	     58.2	    0.02	  184.30
  613.41919	    196.6	    0.08	  184.30
  613.43899	   1035.3	    0.44	  184.30
  613.47728	  17257.0	    7.37	  184.30
  613.51380	  21619.8	    9.24	  184.30
  613.54994	  22009.9	    9.40	  184.30
  613.58650	   2282.9	    0.98	  184.30
  613.62848	      3.5	    0.00	  184.30
  613.65308	      3.3	    0.00	  184.30
  613.70215	      4.0	    0.00	  184.30
  613.72308	      3.6	    0.00	  184.30
  613.75397	      3.3	    0.00	  184.30
  613.77771	      4.0	    0.00	  184.30
  613.80988	     10.1	    0.00	  184.30
  613.84950	      6.4	    0.00	  184.30
  613.94473	     17.0	    0.01	  184.29
  613.97667	      7.2	    0.00	  184.29
  614.00807	     10.9	    0.00	  184.29
  614.04242	      7.0	    0.00	  184.29
  614.08736	     10.8	    0.00	  184.29
  614.11491	      6.6	    0.00	  184.29
  614.14672	     10.4	    0.00	  184.29
  614.20422	      3.5	    0.00	  184.29
  614.24746	      6.9	    0.00	  184.29
  614.28190	      7.3	    0.00	  184.29
  614.31769	      3.3	    0.00	  184.29
  614.35348	     10.3	    0.00	  184.29
  614.41619	     10.7	    0.00	  184.29
  614.43795	     77.9	    0.03	  184.29
  614.48059	   2584.0	    1.10	  184.28
  614.51703	   2744.8	    1.17	  184.28
  614.55341	   3237.0	    1.38	  184.28
  614.58931	    187.1	    0.08	  184.28
  614.61194	      3.3	    0.00	  184.28
  614.66682	      7.5	    0.00	  184.28
  614.73050	     11.7	    0.00	  184.28
  614.78198	      3.0	    0.00	  184.28
  614.83099	      3.2	    0.00	  184.28
  614.85186	      6.1	    0.00	  184.28
  614.87073	      3.4	    0.00	  184.28
  614.88975	      9.5	    0.00	  184.28
  614.91250	     59.5	    0.03	  184.28
  614.94084	     10.1	    0.00	  184.28
  614.98930	      6.7	    0.00	  184.28
  615.01387	     13.1	    0.01	  184.28
  615.03387	      3.6	    0.00	  184.28
  615.07786	     27.1	    0.01	  184.27
  615.10827	     11.1	    0.00	  184.27
  615.13495	      3.6	    0.00	  184.27
  615.18499	     13.7	    0.01	  184.27
  615.22054	      7.0	    0.00	  184.27
  615.25833	      6.7	    0.00	  184.27
  615.29076	     63.7	    0.03	  184.27
  615.33282	     17.7	    0.01	  184.27
  615.36829	     17.8	    0.01	  184.27
  615.39999	     18.3	    0.01	  184.27
  615.41998	    485.8	    0.21	  184.27
  615.45347	   9154.6	    3.91	  184.27
  615.49333	  11152.3	    4.76	  184.27
  615.52948	   7163.1	    3.06	  184.27
  615.56608	   2235.1	    0.95	  184.27
  615.60166	     36.1	    0.02	  184.27
  615.63242	     10.1	    0.00	  184.27
  615.65141	      9.7	    0.00	  184.27
  615.71089	      6.6	    0.00	  184.26
  615.74127	      3.5	    0.00	  184.26
  615.78404	      6.5	    0.00	  184.26
  615.81906	     14.2	    0.01	  184.26
  615.86884	     13.7	    0.01	  184.26
  615.92237	      9.6	    0.00	  184.26
  615.95017	    112.2	    0.05	  184.26
  615.98234	     13.0	    0.01	  184.26
  616.03528	      3.6	    0.00	  184.26
  616.05914	      3.2	    0.00	  184.26
  616.09465	      9.3	    0.00	  184.26
  616.13354	      3.4	    0.00	  184.26
  616.16615	     25.7	    0.01	  184.26
  616.23034	      9.3	    0.00	  184.26
  616.29361	    127.5	    0.05	  184.25
  616.31237	      7.2	    0.00	  184.25
  616.33691	      3.7	    0.00	  184.25
  616.36139	      4.2	    0.00	  184.25
  616.39126	      6.7	    0.00	  184.25
  616.42138	     28.2	    0.01	  184.25
  616.45541	   1748.2	    0.75	  184.25
  616.49631	   1276.9	    0.55	  184.25
  616.53266	    612.0	    0.26	  184.25
  616.56921	    114.9	    0.05	  184.25
  616.60153	     15.0	    0.01	  184.25
  616.67255	      6.6	    0.00	  184.25
  616.76789	     16.8	    0.01	  184.25
  616.79993	      3.0	    0.00	  184.25
  616.82800	      7.1	    0.00	  184.25
  616.88006	     42.2	    0.02	  184.24
  616.90424	      3.1	    0.00	  184.24
  616.92439	     76.5	    0.03	  184.24
  616.95729	   4256.7	    1.82	  184.24
  616.97915	     10.2	    0.00	  184.24
  617.01172	      3.7	    0.00	  184.24
  617.03033	      3.1	    0.00	  184.24
  617.06487	      6.5	    0.00	  184.24
  617.11675	      7.8	    0.00	  184.24
  617.15200	      6.2	    0.00	  184.24
  617.20915	     16.9	    0.01	  184.24
  617.23279	     11.7	    0.00	  184.24
  617.27565	     17.5	    0.01	  184.24
  617.30156	     37.1	    0.02	  184.24
  617.33991	      7.0	    0.00	  184.24
  617.36817	     15.1	    0.01	  184.24
  617.39381	     14.7	    0.01	  184.24
  617.41760	      3.2	    0.00	  184.24
  617.43597	   1413.6	    0.60	  184.24
  617.47227	  10769.0	    4.60	  184.23
  617.50874	   9926.4	    4.24	  184.23
  617.54505	    239.6	    0.10	  184.23
  617.58562	     20.6	    0.01	  184.23
  617.70132	     10.3	    0.00	  184.23
  617.72333	      3.4	    0.00	  184.23
  617.74259	      7.7	    0.00	  184.23
  617.77876	      7.4	    0.00	  184.23
  617.86471	      6.4	    0.00	  184.23
  617.88928	      3.5	    0.00	  184.23
  617.92218	     16.9	    0.01	  184.23
  617.96284	     53.7	    0.02	  184.23
  617.99050	     10.0	    0.00	  184.23
  618.01884	      7.4	    0.00	  184.23
  618.04081	     10.1	    0.00	  184.23
  618.07725	     16.7	    0.01	  184.22
  618.12598	      3.2	    0.00	  184.22
  618.15207	     17.7	    0.01	  184.22
  618.19946	      3.2	    0.00	  184.22
  618.28253	      3.3	    0.00	  184.22
  618.30744	     17.2	    0.01	  184.22
  618.34238	     14.3	    0.01	  184.22
  618.39002	     10.1	    0.00	  184.22
  618.41572	      9.9	    0.00	  184.22
  618.43924	     80.1	    0.03	  184.22
  618.47559	   1101.7	    0.47	  184.22
  618.51171	   1300.9	    0.56	  184.22
  618.54565	     14.5	    0.01	  184.22
  618.59838	      9.9	    0.00	  184.22
  618.62230	      7.7	    0.00	  184.22
  618.67426	      6.7	    0.00	  184.21
  618.70283	     12.8	    0.01	  184.21
  618.72943	      3.3	    0.00	  184.21
  618.80603	     10.7	    0.00	  184.21
  618.83350	      3.2	    0.00	  184.21
  618.87871	     15.7	    0.01	  184.21
  618.94361	   3084.9	    1.32	  184.21
  618.99559	      6.3	    0.00	  184.21
  619.01508	      3.4	    0.00	  184.21
  619.03900	      3.4	    0.00	  184.21
  619.07825	      3.0	    0.00	  184.21
  619.10825	     14.9	    0.01	  184.21
  619.14764	    235.4	    0.10	  184.21
  619.19965	      3.8	    0.00	  184.21
  619.21320	     11.5	    0.00	  184.21
  619.23389	      3.5	    0.00	  184.21
  619.26633	      7.5	    0.00	  184.21
  619.29462	      6.7	    0.00	  184.20
  619.32106	     28.0	    0.01	  184.20
  619.35370	      3.5	    0.00	  184.20
  619.37498	     41.7	    0.02	  184.20
  619.39571	    182.0	    0.08	  184.20
  619.42851	     16.8	    0.01	  184.20
  619.45108	    912.3	    0.39	  184.20
  619.48791	   1823.3	    0.78	  184.20
  619.52427	   1687.5	    0.72	  184.20
  619.56329	      3.4	    0.00	  184.20
  619.59073	      7.0	    0.00	  184.20
  619.63226	      2.8	    0.00	  184.20
  619.65663	      7.7	    0.00	  184.20
  619.69202	      3.2	    0.00	  184.20
  619.71924	      3.6	    0.00	  184.20
  619.74737	      7.2	    0.00	  184.20
  619.77081	      3.3	    0.00	  184.20
  619.81065	     17.3	    0.01	  184.20
  619.84581	      7.0	    0.00	  184.20
  619.87038	      6.8	    0.00	  184.20
  619.89809	     10.3	    0.00	  184.19
  619.93880	 213280.2	   91.12	  184.19
  619.97152	     18.1	    0.01	  184.19
  619.99515	     24.2	    0.01	  184.19
  620.02251	      7.4	    0.00	  184.19
  620.05695	     10.4	    0.00	  184.19
  620.09224	      6.9	    0.00	  184.19
  620.11548	      6.6	    0.00	  184.19
  620.14867	     13.8	    0.01	  184.19
  620.22942	     10.8	    0.00	  184.19
  620.25855	      6.5	    0.00	  184.19
  620.29681	      3.8	    0.00	  184.19
  620.32117	      7.1	    0.00	  184.19
  620.35754	      3.4	    0.00	  184.19
  620.37301	     15.5	    0.01	  184.19
  620.39984	     23.1	    0.01	  184.19
  620.45344	     47.9	    0.02	  184.19
  620.49069	    138.9	    0.06	  184.18
  620.52700	    154.1	    0.07	  184.18
  620.57532	      3.3	    0.00	  184.18
  620.60843	      9.7	    0.00	  184.18
  620.65772	     20.9	    0.01	  184.18
  620.68677	     16.6	    0.01	  184.18
  620.74108	     16.0	    0.01	  184.18
  620.77161	      3.7	    0.00	  184.18
  620.79346	      3.2	    0.00	  184.18
  620.84815	     10.7	    0.00	  184.18
  620.89259	     10.3	    0.00	  184.18
  620.90723	      2.8	    0.00	  184.18
  620.94204	   7109.0	    3.04	  184.18
  620.99931	      7.3	    0.00	  184.18
  621.04364	      8.0	    0.00	  184.18
  621.07585	     17.0	    0.01	  184.18
  621.10749	      6.6	    0.00	  184.17
  621.14138	      7.7	    0.00	  184.17
  621.18744	      3.4	    0.00	  184.17
  621.21432	      6.9	    0.00	  184.17
  621.23749	      3.5	    0.00	  184.17
  621.25823	     10.4	    0.00	  184.17
  621.29307	     11.1	    0.00	  184.17
  621.34441	     20.2	    0.01	  184.17
  621.38696	     24.7	    0.01	  184.17
  621.41651	    102.9	    0.04	  184.17
  621.46561	    106.6	    0.05	  184.17
  621.50734	    115.6	    0.05	  184.17
  621.54119	     18.8	    0.01	  184.17
  621.57662	     33.0	    0.01	  184.17
  621.60541	      3.7	    0.00	  184.17
  621.68738	      6.1	    0.00	  184.16
  621.80022	      6.2	    0.00	  184.16
  621.81995	      3.2	    0.00	  184.16
  621.86450	      3.2	    0.00	  184.16
  621.90923	      6.6	    0.00	  184.16
  621.94273	     16.9	    0.01	  184.16
  621.98005	     10.0	    0.00	  184.16
  622.01165	      6.3	    0.00	  184.16
  622.06603	      7.5	    0.00	  184.16
  622.10287	      7.0	    0.00	  184.16
  622.13205	     17.6	    0.01	  184.16
  622.17201	      9.6	    0.00	  184.16
  622.19245	      9.1	    0.00	  184.16
  622.21533	      3.3	    0.00	  184.16
  622.29055	     10.9	    0.00	  184.15
  622.34376	     19.6	    0.01	  184.15
  622.39531	      7.3	    0.00	  184.15
  622.41479	     36.9	    0.02	  184.15
  622.43611	      6.8	    0.00	  184.15
  622.47596	     10.1	    0.00	  184.15
  622.50342	      3.1	    0.00	  184.15
  622.52158	     11.4	    0.00	  184.15
  622.54169	      3.9	    0.00	  184.15
  622.57239	      3.2	    0.00	  184.15
  622.63407	     24.0	    0.01	  184.15
  622.66725	     10.0	    0.00	  184.15
  622.69214	      2.9	    0.00	  184.15
  622.71783	      4.1	    0.00	  184.15
  622.73688	      6.7	    0.00	  184.15
  622.79297	      7.0	    0.00	  184.15
  622.83050	      7.7	    0.00	  184.15
  622.85983	     16.9	    0.01	  184.15
  622.91882	     19.5	    0.01	  184.14
  622.94366	      3.3	    0.00	  184.14
  622.97958	     10.3	    0.00	  184.14
  623.01691	      3.2	    0.00	  184.14
  623.06652	     11.0	    0.00	  184.14
  623.08937	      9.5	    0.00	  184.14
  623.13255	     10.3	    0.00	  184.14
  623.17436	     20.4	    0.01	  184.14
  623.20774	     13.7	    0.01	  184.14
  623.23511	      3.4	    0.00	  184.14
  623.25574	      8.4	    0.00	  184.14
  623.29895	     10.1	    0.00	  184.14
  623.34104	     18.0	    0.01	  184.14
  623.36810	     17.7	    0.01	  184.14
  623.39514	      2.9	    0.00	  184.14
  623.42471	     48.2	    0.02	  184.14
  623.45906	     61.1	    0.03	  184.14
  623.48197	      9.7	    0.00	  184.14
  623.52008	   1745.6	    0.75	  184.13
  623.57117	      3.0	    0.00	  184.13
  623.59783	      6.9	    0.00	  184.13
  623.61908	      3.7	    0.00	  184.13
  623.64703	      3.3	    0.00	  184.13
  623.67710	     10.4	    0.00	  184.13
  623.74573	      7.5	    0.00	  184.13
  623.77987	      7.2	    0.00	  184.13
  623.80548	      3.2	    0.00	  184.13
  623.84563	     10.9	    0.00	  184.13
  623.91492	      3.7	    0.00	  184.13
  623.94044	      7.0	    0.00	  184.13
  623.97697	      9.7	    0.00	  184.13
  624.00793	      3.3	    0.00	  184.13
  624.04816	      3.1	    0.00	  184.13
  624.08319	      3.7	    0.00	  184.13
  624.13164	     13.3	    0.01	  184.12
  624.16260	      6.6	    0.00	  184.12
  624.20784	     17.2	    0.01	  184.12
  624.23815	     10.8	    0.00	  184.12
  624.27075	      3.6	    0.00	  184.12
  624.32330	      3.2	    0.00	  184.12
  624.36550	     24.3	    0.01	  184.12
  624.38104	      3.0	    0.00	  184.12
  624.45430	     28.0	    0.01	  184.12
  624.52189	    116.1	    0.05	  184.12
  624.54888	      6.7	    0.00	  184.12
  624.56812	     13.3	    0.01	  184.12
  624.60421	     10.0	    0.00	  184.12
  624.66557	     13.9	    0.01	  184.12
  624.69604	      3.5	    0.00	  184.11
  624.74020	      6.8	    0.00	  184.11
  624.76226	      6.7	    0.00	  184.11
  624.83081	     10.8	    0.00	  184.11
  624.86221	     10.1	    0.00	  184.11
  624.92104	      6.8	    0.00	  184.11
  624.94477	      6.2	    0.00	  184.11
  624.96820	      3.4	    0.00	  184.11
  625.01490	     15.1	    0.01	  184.11
  625.06772	      5.6	    0.00	  184.11
  625.11782	     17.7	    0.01	  184.11
  625.15010	     19.1	    0.01	  184.11
  625.18660	     19.2	    0.01	  184.11
  625.20978	      3.4	    0.00	  184.11
  625.23779	      3.6	    0.00	  184.11
  625.27689	     13.9	    0.01	  184.11
  625.30432	      3.1	    0.00	  184.10
  625.33251	     17.9	    0.01	  184.10
  625.36755	      3.2	    0.00	  184.10
  625.38720	     17.1	    0.01	  184.10
  625.41814	     24.4	    0.01	  184.10
  625.44037	    265.9	    0.11	  184.10
  625.47641	    905.4	    0.39	  184.10
  625.51283	    799.2	    0.34	  184.10
  625.55003	  13743.4	    5.87	  184.10
  625.59314	     14.2	    0.01	  184.10
  625.63266	      6.8	    0.00	  184.10
  625.67893	      6.4	    0.00	  184.10
  625.71183	      6.5	    0.00	  184.10
  625.73675	      6.7	    0.00	  184.10
  625.77521	      2.8	    0.00	  184.10
  625.79449	      3.3	    0.00	  184.10
  625.85785	      2.8	    0.00	  184.10
  625.90515	      4.1	    0.00	  184.09
  625.93849	      6.6	    0.00	  184.09
  625.96288	      6.6	    0.00	  184.09
  625.99302	     16.0	    0.01	  184.09
  626.03298	     13.5	    0.01	  184.09
  626.07341	      7.3	    0.00	  184.09
  626.12289	      6.8	    0.00	  184.09
  626.18467	     10.4	    0.00	  184.09
  626.21175	      6.1	    0.00	  184.09
  626.28405	     19.9	    0.01	  184.09
  626.32349	      9.9	    0.00	  184.09
  626.35659	     10.2	    0.00	  184.09
  626.39453	     14.0	    0.01	  184.09
  626.43013	     22.7	    0.01	  184.09
  626.45410	      3.7	    0.00	  184.09
  626.47886	     73.3	    0.03	  184.09
  626.51673	     59.3	    0.03	  184.08
  626.55329	   1687.7	    0.72	  184.08
  626.59820	     12.3	    0.01	  184.08
  626.62679	      7.1	    0.00	  184.08
  626.68054	     17.0	    0.01	  184.08
  626.70241	     19.9	    0.01	  184.08
  626.77896	     13.5	    0.01	  184.08
  626.80302	      7.0	    0.00	  184.08
  626.87750	      3.0	    0.00	  184.08
  626.91776	     53.8	    0.02	  184.08
  626.94608	      6.9	    0.00	  184.08
  626.97272	      3.1	    0.00	  184.08
  626.99524	      3.3	    0.00	  184.08
  627.04319	      7.5	    0.00	  184.08
  627.06915	      9.8	    0.00	  184.08
  627.10057	     13.5	    0.01	  184.07
  627.16286	     10.1	    0.00	  184.07
  627.19411	      8.1	    0.00	  184.07
  627.22614	      3.1	    0.00	  184.07
  627.26093	      3.6	    0.00	  184.07
  627.30383	      3.3	    0.00	  184.07
  627.34030	     18.4	    0.01	  184.07
  627.36756	     48.0	    0.02	  184.07
  627.40327	     82.4	    0.04	  184.07
  627.43037	     63.5	    0.03	  184.07
  627.45667	   1399.1	    0.60	  184.07
  627.49226	   4197.4	    1.79	  184.07
  627.52941	   3264.0	    1.39	  184.07
  627.56583	  27475.2	   11.74	  184.07
  627.60222	    102.0	    0.04	  184.07
  627.62476	      6.7	    0.00	  184.07
  627.65155	      3.0	    0.00	  184.07
  627.67491	      6.6	    0.00	  184.07
  627.70309	      9.7	    0.00	  184.06
  627.73419	      3.5	    0.00	  184.06
  627.77360	     14.3	    0.01	  184.06
  627.81620	     13.8	    0.01	  184.06
  627.84601	      3.4	    0.00	  184.06
  627.92054	      6.4	    0.00	  184.06
  627.95544	      3.2	    0.00	  184.06
  627.98062	     10.5	    0.00	  184.06
  628.06561	      3.8	    0.00	  184.06
  628.11061	     13.2	    0.01	  184.06
  628.18561	      3.6	    0.00	  184.06
  628.21436	      3.3	    0.00	  184.06
  628.24156	      6.7	    0.00	  184.06
  628.29303	     20.1	    0.01	  184.06
  628.32648	      3.6	    0.00	  184.05
  628.34919	     10.2	    0.00	  184.05
  628.39517	     14.2	    0.01	  184.05
  628.42650	     15.1	    0.01	  184.05
  628.45802	    119.8	    0.05	  184.05
  628.49541	    346.7	    0.15	  184.05
  628.53247	    214.6	    0.09	  184.05
  628.56904	   4898.8	    2.09	  184.05
  628.58972	      3.3	    0.00	  184.05
  628.61719	     10.6	    0.00	  184.05
  628.65875	      3.2	    0.00	  184.05
  628.68007	      6.0	    0.00	  184.05
  628.73749	      3.5	    0.00	  184.05
  628.79047	      3.6	    0.00	  184.05
  628.81702	     10.0	    0.00	  184.05
  628.85938	      6.0	    0.00	  184.05
  628.93414	      3.1	    0.00	  184.04
  628.98065	      3.1	    0.00	  184.04
  629.00623	      3.0	    0.00	  184.04
  629.06580	      4.0	    0.00	  184.04
  629.09579	     14.4	    0.01	  184.04
  629.12451	      3.5	    0.00	  184.04
  629.20360	     20.4	    0.01	  184.04
  629.23071	      3.6	    0.00	  184.04
  629.29489	     13.6	    0.01	  184.04
  629.34110	     15.1	    0.01	  184.04
  629.37636	     32.9	    0.01	  184.04
  629.40641	      7.4	    0.00	  184.04
  629.43202	   1051.5	    0.45	  184.04
  629.47220	   6734.7	    2.88	  184.04
  629.50859	   2651.6	    1.13	  184.03
  629.54528	   1230.2	    0.53	  184.03
  629.58196	   1749.2	    0.75	  184.03
  629.61317	      7.3	    0.00	  184.03
  629.63489	      3.3	    0.00	  184.03
  629.66083	      3.4	    0.00	  184.03
  629.71661	      3.7	    0.00	  184.03
  629.73865	      3.5	    0.00	  184.03
  629.77043	      6.1	    0.00	  184.03
  629.82509	      7.5	    0.00	  184.03
  629.86279	      3.4	    0.00	  184.03
  629.91672	     18.5	    0.01	  184.03
  629.96377	     13.1	    0.01	  184.03
  629.99628	      7.6	    0.00	  184.03
  630.05507	      6.1	    0.00	  184.03
  630.07959	      3.4	    0.00	  184.03
  630.14575	      3.3	    0.00	  184.02
  630.19319	     14.0	    0.01	  184.02
  630.23907	      3.6	    0.00	  184.02
  630.26242	     13.5	    0.01	  184.02
  630.29431	      3.8	    0.00	  184.02
  630.31413	     21.2	    0.01	  184.02
  630.34662	      6.8	    0.00	  184.02
  630.40297	      6.6	    0.00	  184.02
  630.43581	     90.2	    0.04	  184.02
  630.47542	    643.6	    0.27	  184.02
  630.51120	    193.2	    0.08	  184.02
  630.54738	     91.1	    0.04	  184.02
  630.58496	    117.3	    0.05	  184.02
  630.60706	      3.5	    0.00	  184.02
  630.63888	      6.9	    0.00	  184.02
  630.70880	      2.9	    0.00	  184.01
  630.79541	      4.3	    0.00	  184.01
  630.87095	     10.4	    0.00	  184.01
  630.92683	     10.3	    0.00	  184.01
  630.94751	      3.2	    0.00	  184.01
  630.97064	      6.4	    0.00	  184.01
  631.02034	      9.4	    0.00	  184.01
  631.06269	     14.3	    0.01	  184.01
  631.11512	      7.0	    0.00	  184.01
  631.17033	      6.6	    0.00	  184.01
  631.20894	     14.4	    0.01	  184.01
  631.24730	      6.9	    0.00	  184.01
  631.26629	      7.6	    0.00	  184.01
  631.29017	     20.8	    0.01	  184.01
  631.31650	      6.8	    0.00	  184.00
  631.33221	     11.4	    0.00	  184.00
  631.35316	     59.8	    0.03	  184.00
  631.37546	     40.0	    0.02	  184.00
  631.41064	     15.2	    0.01	  184.00
  631.44771	   2668.8	    1.14	  184.00
  631.48778	  12142.9	    5.19	  184.00
  631.52397	    807.4	    0.34	  184.00
  631.56014	    109.4	    0.05	  184.00
  631.59500	     10.0	    0.00	  184.00
  631.62791	     14.4	    0.01	  184.00
  631.68121	      3.6	    0.00	  184.00
  631.75332	      9.6	    0.00	  184.00
  631.77363	      6.9	    0.00	  184.00
  631.79907	     10.5	    0.00	  184.00
  631.87304	     11.4	    0.00	  184.00
  631.93007	     13.4	    0.01	  183.99
  631.96261	      9.8	    0.00	  183.99
  632.02229	     16.5	    0.01	  183.99
  632.07233	      3.8	    0.00	  183.99
  632.09760	      3.6	    0.00	  183.99
  632.12122	      3.6	    0.00	  183.99
  632.19963	      9.5	    0.00	  183.99
  632.22986	      3.2	    0.00	  183.99
  632.30457	     18.1	    0.01	  183.99
  632.34802	     17.0	    0.01	  183.99
  632.38938	     13.4	    0.01	  183.99
  632.41653	     10.6	    0.00	  183.99
  632.45021	    356.9	    0.15	  183.99
  632.49132	   1530.5	    0.65	  183.99
  632.52415	     55.4	    0.02	  183.98
  632.56299	      3.9	    0.00	  183.98
  632.58557	      3.2	    0.00	  183.98
  632.61588	      9.5	    0.00	  183.98
  632.66639	      9.6	    0.00	  183.98
  632.69370	      6.6	    0.00	  183.98
  632.72155	      6.8	    0.00	  183.98
  632.77275	      7.1	    0.00	  183.98
  632.85480	      2.8	    0.00	  183.98
  632.87615	      7.0	    0.00	  183.98
  632.93306	     10.2	    0.00	  183.98
  632.96040	    141.5	    0.06	  183.98
  632.99311	      7.1	    0.00	  183.98
  633.02710	      4.0	    0.00	  183.98
  633.04742	      2.9	    0.00	  183.98
  633.07080	      3.0	    0.00	  183.98
  633.09564	      3.5	    0.00	  183.98
  633.12810	      6.0	    0.00	  183.97
  633.21562	     34.2	    0.01	  183.97
  633.24159	     10.0	    0.00	  183.97
  633.29482	     11.4	    0.00	  183.97
  633.36099	     16.6	    0.01	  183.97
  633.41908	    134.2	    0.06	  183.97
  633.46703	    474.3	    0.20	  183.97
  633.50333	   1493.8	    0.64	  183.97
  633.53851	     87.7	    0.04	  183.97
  633.57782	      4.1	    0.00	  183.97
  633.65948	      3.3	    0.00	  183.97
  633.73001	     13.9	    0.01	  183.96
  633.80196	     10.7	    0.00	  183.96
  633.86591	     13.3	    0.01	  183.96
  633.92377	      3.8	    0.00	  183.96
  633.96217	     13.5	    0.01	  183.96
  633.99101	      9.7	    0.00	  183.96
  634.01318	     13.4	    0.01	  183.96
  634.05678	      6.6	    0.00	  183.96
  634.08295	      3.4	    0.00	  183.96
  634.11107	     10.5	    0.00	  183.96
  634.17500	      7.6	    0.00	  183.96
  634.20392	      3.7	    0.00	  183.96
  634.26062	      3.1	    0.00	  183.96
  634.28981	      7.0	    0.00	  183.96
  634.35125	     10.0	    0.00	  183.95
  634.40389	     14.2	    0.01	  183.95
  634.43401	     11.8	    0.01	  183.95
  634.45587	      3.9	    0.00	  183.95
  634.47682	     20.8	    0.01	  183.95
  634.50672	    166.2	    0.07	  183.95
  634.54397	     10.8	    0.00	  183.95
  634.63895	      6.2	    0.00	  183.95
  634.67377	      3.4	    0.00	  183.95
  634.73326	      6.5	    0.00	  183.95
  634.76889	      9.5	    0.00	  183.95
  634.82251	      3.2	    0.00	  183.95
  634.84930	      3.1	    0.00	  183.95
  634.88349	      7.5	    0.00	  183.95
  634.91986	      8.0	    0.00	  183.94
  634.95598	      6.5	    0.00	  183.94
  635.01044	      4.0	    0.00	  183.94
  635.04181	      3.3	    0.00	  183.94
  635.11101	      8.1	    0.00	  183.94
  635.13952	     10.2	    0.00	  183.94
  635.17385	     11.0	    0.00	  183.94
  635.20474	      7.3	    0.00	  183.94
  635.23481	     14.9	    0.01	  183.94
  635.26865	     19.9	    0.01	  183.94
  635.29553	      3.5	    0.00	  183.94
  635.33555	     13.9	    0.01	  183.94
  635.36458	     57.2	    0.02	  183.94
  635.39728	      3.6	    0.00	  183.94
  635.43321	     93.9	    0.04	  183.94
  635.47773	     22.7	    0.01	  183.94
  635.51722	     18.0	    0.01	  183.93
  635.54634	     15.4	    0.01	  183.93
  635.59510	     76.0	    0.03	  183.93
  635.62324	      6.4	    0.00	  183.93
  635.67442	     10.3	    0.00	  183.93
  635.72057	      7.8	    0.00	  183.93
  635.78330	     13.9	    0.01	  183.93
  635.81730	     10.9	    0.00	  183.93
  635.85122	      6.1	    0.00	  183.93
  635.87600	      6.7	    0.00	  183.93
  635.91108	     35.6	    0.02	  183.93
  635.95303	     10.7	    0.00	  183.93
  636.01632	      7.2	    0.00	  183.93
  636.04207	      9.6	    0.00	  183.93
  636.09144	      6.4	    0.00	  183.93
  636.15088	      3.2	    0.00	  183.92
  636.18809	     15.3	    0.01	  183.92
  636.22333	      3.2	    0.00	  183.92
  636.24337	     10.2	    0.00	  183.92
  636.27197	      3.5	    0.00	  183.92
  636.29661	      6.6	    0.00	  183.92
  636.33032	      4.4	    0.00	  183.92
  636.34606	      9.4	    0.00	  183.92
  636.37096	     11.1	    0.00	  183.92
  636.43384	     25.6	    0.01	  183.92
  636.45560	     10.3	    0.00	  183.92
  636.47782	     10.0	    0.00	  183.92
  636.50043	      3.3	    0.00	  183.92
  636.55109	      4.1	    0.00	  183.92
  636.59753	      4.4	    0.00	  183.92
  636.64694	      6.8	    0.00	  183.92
  636.67009	      9.9	    0.00	  183.92
  636.72968	      8.1	    0.00	  183.91
  636.79661	     17.3	    0.01	  183.91
  636.87554	   1690.2	    0.72	  183.91
  636.91588	      9.7	    0.00	  183.91
  636.93873	      6.8	    0.00	  183.91
  636.96637	      7.7	    0.00	  183.91
  636.98556	      6.3	    0.00	  183.91
  637.01636	     10.9	    0.00	  183.91
  637.04089	     17.4	    0.01	  183.91
  637.07104	      3.2	    0.00	  183.91
  637.09942	     32.7	    0.01	  183.91
  637.14176	     13.7	    0.01	  183.91
  637.18671	      3.1	    0.00	  183.91
  637.21347	      9.5	    0.00	  183.91
  637.24432	      3.4	    0.00	  183.91
  637.27902	     10.0	    0.00	  183.91
  637.32625	     25.0	    0.01	  183.90
  637.35083	      3.8	    0.00	  183.90
  637.38198	     24.2	    0.01	  183.90
  637.40492	     26.0	    0.01	  183.90
  637.44599	     30.3	    0.01	  183.90
  637.47787	     45.6	    0.02	  183.90
  637.51133	    111.6	    0.05	  183.90
  637.53488	     68.7	    0.03	  183.90
  637.55846	     15.1	    0.01	  183.90
  637.58960	      3.3	    0.00	  183.90
  637.63123	      3.3	    0.00	  183.90
  637.65114	      9.0	    0.00	  183.90
  637.67798	      3.4	    0.00	  183.90
  637.71853	     17.2	    0.01	  183.90
  637.78710	      9.7	    0.00	  183.90
  637.81201	      3.2	    0.00	  183.90
  637.85359	     15.3	    0.01	  183.90
  637.93214	     82.5	    0.04	  183.89
  637.98681	      7.6	    0.00	  183.89
  638.04145	      6.6	    0.00	  183.89
  638.08434	     14.2	    0.01	  183.89
  638.10522	      3.3	    0.00	  183.89
  638.14459	      3.6	    0.00	  183.89
  638.19153	      3.0	    0.00	  183.89
  638.22821	      3.2	    0.00	  183.89
  638.25058	     17.4	    0.01	  183.89
  638.29754	     15.4	    0.01	  183.89
  638.34851	     10.6	    0.00	  183.89
  638.38942	     13.9	    0.01	  183.89
  638.41194	     15.8	    0.01	  183.89
  638.43896	      3.9	    0.00	  183.89
  638.49517	     16.2	    0.01	  183.89
  638.51731	     25.2	    0.01	  183.89
  638.55182	      3.8	    0.00	  183.88
  638.57454	      6.2	    0.00	  183.88
  638.62723	      6.9	    0.00	  183.88
  638.65683	     14.0	    0.01	  183.88
  638.69067	      3.4	    0.00	  183.88
  638.72337	      6.6	    0.00	  183.88
  638.80035	      3.3	    0.00	  183.88
  638.86235	     10.1	    0.00	  183.88
  638.89553	     12.8	    0.01	  183.88
  638.93700	    200.6	    0.09	  183.88
  638.98662	      7.5	    0.00	  183.88
  639.02067	     13.3	    0.01	  183.88
  639.05225	      3.8	    0.00	  183.88
  639.11145	     14.2	    0.01	  183.88
  639.16162	     13.8	    0.01	  183.87
  639.20547	     14.0	    0.01	  183.87
  639.26415	     13.9	    0.01	  183.87
  639.28590	     87.3	    0.04	  183.87
  639.35269	     31.7	    0.01	  183.87
  639.40236	     24.7	    0.01	  183.87
  639.44670	     82.7	    0.04	  183.87
  639.46859	     39.3	    0.02	  183.87
  639.49553	    497.5	    0.21	  183.87
  639.52895	   2611.7	    1.12	  183.87
  639.56474	    231.5	    0.10	  183.87
  639.60413	     12.2	    0.01	  183.87
  639.64209	      3.0	    0.00	  183.87
  639.69104	      3.2	    0.00	  183.87
  639.72943	      2.9	    0.00	  183.86
  639.75289	      7.3	    0.00	  183.86
  639.80127	      9.6	    0.00	  183.86
  639.83469	     11.1	    0.00	  183.86
  639.86444	      3.3	    0.00	  183.86
  639.94237	     16.6	    0.01	  183.86
  639.99865	      9.7	    0.00	  183.86
  640.05554	      6.7	    0.00	  183.86
  640.08313	      3.5	    0.00	  183.86
  640.11242	     11.0	    0.00	  183.86
  640.18781	      3.3	    0.00	  183.86
  640.22261	      6.8	    0.00	  183.86
  640.27167	      3.9	    0.00	  183.86
  640.29648	     15.4	    0.01	  183.86
  640.33814	     12.0	    0.01	  183.85
  640.36075	      9.8	    0.00	  183.85
  640.41797	      3.8	    0.00	  183.85
  640.44055	     19.7	    0.01	  183.85
  640.46427	      9.3	    0.00	  183.85
  640.50077	     41.3	    0.02	  183.85
  640.53220	    179.2	    0.08	  183.85
  640.56821	     32.0	    0.01	  183.85
  640.60937	     10.9	    0.00	  183.85
  640.64691	      6.4	    0.00	  183.85
  640.68930	      9.9	    0.00	  183.85
  640.74561	      3.3	    0.00	  183.85
  640.79296	      5.6	    0.00	  183.85
  640.86645	      7.1	    0.00	  183.85
  640.92415	    204.4	    0.09	  183.85
  640.95272	     17.5	    0.01	  183.84
  641.00708	      3.6	    0.00	  183.84
  641.05684	     13.6	    0.01	  183.84
  641.09087	      6.1	    0.00	  183.84
  641.12958	      3.7	    0.00	  183.84
  641.15237	      7.2	    0.00	  183.84
  641.17980	      6.4	    0.00	  183.84
  641.20471	      3.3	    0.00	  183.84
  641.22678	     20.6	    0.01	  183.84
  641.26245	      3.4	    0.00	  183.84
  641.28714	     14.6	    0.01	  183.84
  641.31274	     13.7	    0.01	  183.84
  641.34006	     10.3	    0.00	  183.84
  641.38333	     34.0	    0.01	  183.84
  641.40814	     11.9	    0.01	  183.84
  641.43680	    124.0	    0.05	  183.84
  641.47146	    419.1	    0.18	  183.84
  641.50737	   1002.8	    0.43	  183.84
  641.54496	   5302.1	    2.27	  183.83
  641.58131	   2118.3	    0.90	  183.83
  641.60272	      6.2	    0.00	  183.83
  641.62983	     25.3	    0.01	  183.83
  641.68268	      3.3	    0.00	  183.83
  641.76528	     17.9	    0.01	  183.83
  641.79169	      3.3	    0.00	  183.83
  641.85325	      7.0	    0.00	  183.83
  641.90309	     14.3	    0.01	  183.83
  641.93286	     13.8	    0.01	  183.83
  641.95911	      3.1	    0.00	  183.83
  642.00035	     10.3	    0.00	  183.83
  642.03644	      6.3	    0.00	  183.83
  642.06523	     10.7	    0.00	  183.83
  642.09021	      3.1	    0.00	  183.83
  642.12885	     14.3	    0.01	  183.83
  642.16223	      6.8	    0.00	  183.82
  642.19664	     10.0	    0.00	  183.82
  642.23688	      3.2	    0.00	  183.82
  642.27729	     20.8	    0.01	  183.82
  642.31061	      3.7	    0.00	  183.82
  642.35740	      6.9	    0.00	  183.82
  642.39529	     10.0	    0.00	  183.82
  642.43716	      7.3	    0.00	  183.82
  642.47894	     18.4	    0.01	  183.82
  642.50809	     83.3	    0.04	  183.82
  642.54835	    406.0	    0.17	  183.82
  642.58651	    156.7	    0.07	  183.82
  642.63055	      3.2	    0.00	  183.82
  642.68678	     16.3	    0.01	  183.82
  642.73846	      3.4	    0.00	  183.81
  642.78906	      3.2	    0.00	  183.81
  642.81995	      3.2	    0.00	  183.81
  642.84277	      3.2	    0.00	  183.81
  642.90119	      7.5	    0.00	  183.81
  642.94439	     45.1	    0.02	  183.81
  642.96954	      3.6	    0.00	  183.81
  642.99879	      6.1	    0.00	  183.81
  643.04454	     17.1	    0.01	  183.81
  643.07349	      3.3	    0.00	  183.81
  643.09859	      6.9	    0.00	  183.81
  643.14484	      3.6	    0.00	  183.81
  643.16931	      3.8	    0.00	  183.81
  643.20038	     13.1	    0.01	  183.81
  643.24722	     14.4	    0.01	  183.81
  643.27392	     16.9	    0.01	  183.81
  643.32275	      3.5	    0.00	  183.81
  643.36045	     21.7	    0.01	  183.80
  643.41438	     72.9	    0.03	  183.80
  643.45065	    619.9	    0.26	  183.80
  643.48762	   1980.8	    0.85	  183.80
  643.52411	    653.4	    0.28	  183.80
  643.56085	   1495.0	    0.64	  183.80
  643.59777	    102.7	    0.04	  183.80
  643.63728	     10.2	    0.00	  183.80
  643.69971	      3.9	    0.00	  183.80
  643.78870	      4.4	    0.00	  183.80
  643.81311	      3.4	    0.00	  183.80
  643.85002	      9.6	    0.00	  183.80
  643.87906	      6.8	    0.00	  183.80
  643.93863	   3899.4	    1.67	  183.79
  643.96045	      2.9	    0.00	  183.79
  643.98701	      6.9	    0.00	  183.79
  644.03284	      3.1	    0.00	  183.79
  644.11554	      3.2	    0.00	  183.79
  644.14691	      3.5	    0.00	  183.79
  644.17078	      3.4	    0.00	  183.79
  644.19420	      6.9	    0.00	  183.79
  644.22060	     17.7	    0.01	  183.79
  644.26324	     12.8	    0.01	  183.79
  644.32787	      7.2	    0.00	  183.79
  644.36774	     25.8	    0.01	  183.79
  644.41541	      6.6	    0.00	  183.79
  644.45427	     51.5	    0.02	  183.79
  644.49051	    162.2	    0.07	  183.79
  644.52901	    117.8	    0.05	  183.79
  644.56447	    166.5	    0.07	  183.78
  644.60195	     36.5	    0.02	  183.78
  644.64192	     10.2	    0.00	  183.78
  644.74829	      3.4	    0.00	  183.78
  644.79596	     13.5	    0.01	  183.78
  644.84036	      6.9	    0.00	  183.78
  644.86749	      3.3	    0.00	  183.78
  644.89580	      6.6	    0.00	  183.78
  644.92639	      3.9	    0.00	  183.78
  644.95490	     13.8	    0.01	  183.78
  644.98169	      7.3	    0.00	  183.78
  645.01792	      6.6	    0.00	  183.78
  645.05269	      9.7	    0.00	  183.78
  645.07505	     10.5	    0.00	  183.78
  645.10938	      3.6	    0.00	  183.78
  645.13281	      3.1	    0.00	  183.78
  645.16327	      8.3	    0.00	  183.77
  645.19067	      3.3	    0.00	  183.77
  645.23326	      6.8	    0.00	  183.77
  645.26800	      6.9	    0.00	  183.77
  645.29326	     10.8	    0.00	  183.77
  645.32372	     25.4	    0.01	  183.77
  645.37452	     46.7	    0.02	  183.77
  645.39934	     19.0	    0.01	  183.77
  645.42561	    486.5	    0.21	  183.77
  645.46715	   1685.3	    0.72	  183.77
  645.50339	   3837.9	    1.64	  183.77
  645.54058	    185.5	    0.08	  183.77
  645.57708	    107.2	    0.05	  183.77
  645.63589	     14.4	    0.01	  183.77
  645.66742	      3.0	    0.00	  183.77
  645.78516	      3.1	    0.00	  183.76
  645.81702	      4.1	    0.00	  183.76
  645.84827	      3.5	    0.00	  183.76
  645.88330	      3.3	    0.00	  183.76
  645.92841	      4.0	    0.00	  183.76
  645.95826	     11.5	    0.00	  183.76
  645.99863	      7.1	    0.00	  183.76
  646.01974	     13.4	    0.01	  183.76
  646.05725	      2.9	    0.00	  183.76
  646.08838	      3.3	    0.00	  183.76
  646.11084	      9.9	    0.00	  183.76
  646.14343	      3.0	    0.00	  183.76
  646.17030	     14.2	    0.01	  183.76
  646.22498	      7.1	    0.00	  183.76
  646.25288	     16.5	    0.01	  183.76
  646.27930	      3.5	    0.00	  183.76
  646.30963	      4.1	    0.00	  183.76
  646.33912	     13.0	    0.01	  183.76
  646.42948	     63.9	    0.03	  183.75
  646.47135	    116.8	    0.05	  183.75
  646.50592	    283.8	    0.12	  183.75
  646.54568	     31.5	    0.01	  183.75
  646.57318	     14.9	    0.01	  183.75
  646.59656	      3.8	    0.00	  183.75
  646.65081	      9.6	    0.00	  183.75
  646.67926	      3.1	    0.00	  183.75
  646.70227	      4.1	    0.00	  183.75
  646.73451	      6.1	    0.00	  183.75
  646.76477	     10.1	    0.00	  183.75
  646.80420	      3.7	    0.00	  183.75
  646.89614	     13.7	    0.01	  183.75
  646.92572	      3.0	    0.00	  183.75
  646.96559	   1317.9	    0.56	  183.74
  647.05138	      6.8	    0.00	  183.74
  647.08197	      3.9	    0.00	  183.74
  647.13324	     10.5	    0.00	  183.74
  647.17796	     24.3	    0.01	  183.74
  647.20742	     10.7	    0.00	  183.74
  647.23102	      6.6	    0.00	  183.74
  647.25623	      3.8	    0.00	  183.74
  647.30327	      9.9	    0.00	  183.74
  647.34363	      3.4	    0.00	  183.74
  647.36591	      7.2	    0.00	  183.74
  647.41721	     96.0	    0.04	  183.74
  647.43996	   1268.5	    0.54	  183.74
  647.48253	   1908.9	    0.82	  183.74
  647.51838	    218.0	    0.09	  183.74
  647.55167	     41.1	    0.02	  183.73
  647.58552	     10.9	    0.00	  183.73
  647.62988	      3.2	    0.00	  183.73
  647.65608	     11.1	    0.00	  183.73
  647.69994	     13.0	    0.01	  183.73
  647.75366	      3.6	    0.00	  183.73
  647.78024	     10.7	    0.00	  183.73
  647.82343	      3.4	    0.00	  183.73
  647.89209	      3.7	    0.00	  183.73
  647.93654	     13.8	    0.01	  183.73
  647.97152	     48.9	    0.02	  183.73
  648.02166	     10.5	    0.00	  183.73
  648.05011	      7.8	    0.00	  183.73
  648.14501	      6.3	    0.00	  183.73
  648.19933	      6.8	    0.00	  183.72
  648.27351	     13.0	    0.01	  183.72
  648.32361	      3.8	    0.00	  183.72
  648.34699	     11.0	    0.00	  183.72
  648.37128	      3.3	    0.00	  183.72
  648.41659	     14.9	    0.01	  183.72
  648.44392	    155.3	    0.07	  183.72
  648.48515	    125.9	    0.05	  183.72
  648.52285	     30.0	    0.01	  183.72
  648.56282	     10.3	    0.00	  183.72
  648.59307	     10.1	    0.00	  183.72
  648.66986	      3.4	    0.00	  183.72
  648.72521	     12.9	    0.01	  183.72
  648.77728	      3.3	    0.00	  183.71
  648.80581	      6.9	    0.00	  183.71
  648.83179	      9.2	    0.00	  183.71
  648.87568	      6.5	    0.00	  183.71
  648.89997	     65.3	    0.03	  183.71
  648.93317	      3.2	    0.00	  183.71
  648.95798	     13.5	    0.01	  183.71
  648.99561	      2.9	    0.00	  183.71
  649.08643	      7.1	    0.00	  183.71
  649.11417	      9.6	    0.00	  183.71
  649.14478	      9.0	    0.00	  183.71
  649.17991	      7.1	    0.00	  183.71
  649.21509	      7.2	    0.00	  183.71
  649.27765	      3.1	    0.00	  183.71
  649.30684	     13.5	    0.01	  183.71
  649.34011	      6.7	    0.00	  183.71
  649.36566	      6.8	    0.00	  183.70
  649.38940	      3.1	    0.00	  183.70
  649.42349	     32.8	    0.01	  183.70
  649.45824	     25.5	    0.01	  183.70
  649.49385	     34.3	    0.01	  183.70
  649.53026	     32.7	    0.01	  183.70
  649.55371	      7.0	    0.00	  183.70
  649.58818	      6.9	    0.00	  183.70
  649.61259	     21.8	    0.01	  183.70
  649.67737	      3.1	    0.00	  183.70
  649.70394	      6.6	    0.00	  183.70
  649.76421	     10.6	    0.00	  183.70
  649.82132	      6.6	    0.00	  183.70
  649.85137	      6.3	    0.00	  183.70
  649.87677	      3.2	    0.00	  183.70
  649.96460	      3.1	    0.00	  183.69
  649.99942	      6.4	    0.00	  183.69
  650.05181	      7.2	    0.00	  183.69
  650.09816	      6.5	    0.00	  183.69
  650.13239	      3.4	    0.00	  183.69
  650.17029	      7.2	    0.00	  183.69
  650.19124	      9.7	    0.00	  183.69
  650.26641	     10.0	    0.00	  183.69
  650.33631	      6.5	    0.00	  183.69
  650.39130	      3.6	    0.00	  183.69
  650.41418	      3.5	    0.00	  183.69
  650.49413	     16.9	    0.01	  183.69
  650.51691	      4.0	    0.00	  183.69
  650.54143	      9.7	    0.00	  183.69
  650.56482	      3.2	    0.00	  183.68
  650.60237	     18.7	    0.01	  183.68
  650.66062	      7.1	    0.00	  183.68
  650.69498	      7.1	    0.00	  183.68
  650.79358	      3.3	    0.00	  183.68
  650.82892	      6.5	    0.00	  183.68
  650.87164	      3.1	    0.00	  183.68
  650.91291	      6.5	    0.00	  183.68
  650.95179	     24.0	    0.01	  183.68
  650.97348	      6.8	    0.00	  183.68
  651.00332	     12.8	    0.01	  183.68
  651.09195	      6.4	    0.00	  183.68
  651.15284	     13.0	    0.01	  183.68
  651.18213	      3.5	    0.00	  183.67
  651.21095	     86.8	    0.04	  183.67
  651.25696	      9.6	    0.00	  183.67
  651.29607	     13.0	    0.01	  183.67
  651.33626	     46.7	    0.02	  183.67
  651.36397	     14.9	    0.01	  183.67
  651.40152	     13.3	    0.01	  183.67
  651.42648	     25.2	    0.01	  183.67
  651.44940	     28.1	    0.01	  183.67
  651.49192	     28.3	    0.01	  183.67
  651.54927	    227.1	    0.10	  183.67
  651.63745	      3.3	    0.00	  183.67
  651.68638	      9.9	    0.00	  183.67
  651.75494	      3.3	    0.00	  183.67
  651.84454	      3.3	    0.00	  183.66
  651.88047	      8.1	    0.00	  183.66
  651.91056	    634.0	    0.27	  183.66
  651.95898	      3.5	    0.00	  183.66
  652.00388	      9.6	    0.00	  183.66
  652.02740	      3.3	    0.00	  183.66
  652.05204	      6.6	    0.00	  183.66
  652.10116	      6.5	    0.00	  183.66
  652.12637	      9.8	    0.00	  183.66
  652.21279	     19.0	    0.01	  183.66
  652.25204	     13.3	    0.01	  183.66
  652.31097	      3.0	    0.00	  183.66
  652.33535	     18.4	    0.01	  183.66
  652.36371	      4.0	    0.00	  183.65
  652.40814	      7.1	    0.00	  183.65
  652.44558	     13.3	    0.01	  183.65
  652.50367	      6.6	    0.00	  183.65
  652.54731	     10.6	    0.00	  183.65
  652.57132	     10.5	    0.00	  183.65
  652.64392	     10.1	    0.00	  183.65
  652.68835	      3.5	    0.00	  183.65
  652.71189	     13.4	    0.01	  183.65
  652.75781	      3.6	    0.00	  183.65
  652.78699	     10.7	    0.00	  183.65
  652.84803	     20.0	    0.01	  183.65
  652.88678	     10.3	    0.00	  183.65
  652.93451	     37.6	    0.02	  183.65
  652.98195	     13.4	    0.01	  183.64
  653.04142	     14.0	    0.01	  183.64
  653.06866	      3.5	    0.00	  183.64
  653.09176	     16.9	    0.01	  183.64
  653.14724	     17.1	    0.01	  183.64
  653.18736	     15.7	    0.01	  183.64
  653.22542	  10570.5	    4.52	  183.64
  653.24658	      2.7	    0.00	  183.64
  653.29808	     34.1	    0.01	  183.64
  653.33536	     11.0	    0.00	  183.64
  653.37330	     17.8	    0.01	  183.64
  653.41024	     18.3	    0.01	  183.64
  653.44900	     18.4	    0.01	  183.64
  653.47719	     73.7	    0.03	  183.64
  653.51756	    231.1	    0.10	  183.64
  653.54311	     46.9	    0.02	  183.64
  653.58059	    232.8	    0.10	  183.63
  653.63121	      6.8	    0.00	  183.63
  653.66821	      3.4	    0.00	  183.63
  653.76484	      6.9	    0.00	  183.63
  653.82084	     10.6	    0.00	  183.63
  653.85712	      4.1	    0.00	  183.63
  653.88701	     14.1	    0.01	  183.63
  653.92704	     10.2	    0.00	  183.63
  653.96769	     13.7	    0.01	  183.63
  654.09686	      4.8	    0.00	  183.63
  654.14603	     20.5	    0.01	  183.63
  654.20448	     13.7	    0.01	  183.62
  654.22911	    359.4	    0.15	  183.62
  654.29434	      6.6	    0.00	  183.62
  654.37048	     10.0	    0.00	  183.62
  654.42174	      6.5	    0.00	  183.62
  654.45125	     11.3	    0.00	  183.62
  654.48428	     10.1	    0.00	  183.62
  654.50863	     18.1	    0.01	  183.62
  654.54858	     16.4	    0.01	  183.62
  654.58673	     34.7	    0.01	  183.62
  654.63030	     10.1	    0.00	  183.62
  654.65514	      9.7	    0.00	  183.62
  654.69159	      3.7	    0.00	  183.62
  654.72162	      3.2	    0.00	  183.62
  654.77450	     11.0	    0.00	  183.61
  654.81212	      7.5	    0.00	  183.61
  654.85963	     36.4	    0.02	  183.61
  654.89349	      4.4	    0.00	  183.61
  654.94333	     20.7	    0.01	  183.61
  654.99929	     10.2	    0.00	  183.61
  655.02631	      3.8	    0.00	  183.61
  655.05879	     13.1	    0.01	  183.61
  655.11517	      3.4	    0.00	  183.61
  655.16112	     13.6	    0.01	  183.61
  655.21808	     36.1	    0.02	  183.61
  655.28757	     18.2	    0.01	  183.61
  655.32740	     11.2	    0.00	  183.61
  655.35518	      7.3	    0.00	  183.61
  655.40103	     21.4	    0.01	  183.60
  655.43104	     14.5	    0.01	  183.60
  655.45625	     43.5	    0.02	  183.60
  655.50677	   3016.4	    1.29	  183.60
  655.52893	      4.6	    0.00	  183.60
  655.56103	    209.2	    0.09	  183.60
  655.59670	    411.3	    0.18	  183.60
  655.62138	      6.3	    0.00	  183.60
  655.65705	     10.6	    0.00	  183.60
  655.77503	      6.7	    0.00	  183.60
  655.84906	      3.6	    0.00	  183.60
  655.88367	      6.5	    0.00	  183.60
  655.91826	      7.7	    0.00	  183.60
  655.95777	     16.5	    0.01	  183.60
  656.01226	      6.6	    0.00	  183.59
  656.12807	     11.0	    0.00	  183.59
  656.15588	     10.4	    0.00	  183.59
  656.19127	     32.7	    0.01	  183.59
  656.24236	      6.5	    0.00	  183.59
  656.26862	     10.6	    0.00	  183.59
  656.30627	      3.6	    0.00	  183.59
  656.34192	      3.8	    0.00	  183.59
  656.37658	     15.7	    0.01	  183.59
  656.40594	      3.7	    0.00	  183.59
  656.44099	     26.3	    0.01	  183.59
  656.50640	    262.2	    0.11	  183.59
  656.53891	     41.6	    0.02	  183.59
  656.56908	     17.4	    0.01	  183.58
  656.60324	     68.6	    0.03	  183.58
  656.63680	     10.6	    0.00	  183.58
  656.69494	     21.3	    0.01	  183.58
  656.76715	      3.5	    0.00	  183.58
  656.82535	     10.4	    0.00	  183.58
  656.87628	      6.8	    0.00	  183.58
  656.93342	     10.4	    0.00	  183.58
  656.96802	      3.7	    0.00	  183.58
  657.00623	      3.5	    0.00	  183.58
  657.06863	      6.6	    0.00	  183.58
  657.10510	      3.7	    0.00	  183.58
  657.15207	     21.1	    0.01	  183.58
  657.18669	      9.9	    0.00	  183.57
  657.21088	      3.6	    0.00	  183.57
  657.27204	      6.0	    0.00	  183.57
  657.30426	     16.4	    0.01	  183.57
  657.33649	     11.0	    0.00	  183.57
  657.38987	     23.6	    0.01	  183.57
  657.44207	     21.2	    0.01	  183.57
  657.46555	    409.2	    0.17	  183.57
  657.50322	   1391.6	    0.59	  183.57
  657.53974	    330.9	    0.14	  183.57
  657.57632	    136.9	    0.06	  183.57
  657.61080	     35.8	    0.02	  183.57
  657.64197	      3.0	    0.00	  183.57
  657.69268	      6.5	    0.00	  183.57
  657.71704	      3.2	    0.00	  183.57
  657.75004	     13.3	    0.01	  183.57
  657.79198	     17.6	    0.01	  183.56
  657.85908	     30.6	    0.01	  183.56
  657.89931	      6.6	    0.00	  183.56
  657.95819	      3.8	    0.00	  183.56
  658.02313	     10.8	    0.00	  183.56
  658.10843	     14.0	    0.01	  183.56
  658.17129	     13.7	    0.01	  183.56
  658.20922	     10.4	    0.00	  183.56
  658.26407	      6.8	    0.00	  183.56
  658.30464	      7.0	    0.00	  183.56
  658.40276	      6.7	    0.00	  183.55
  658.43024	      3.3	    0.00	  183.55
  658.46975	     25.0	    0.01	  183.55
  658.50766	     86.8	    0.04	  183.55
  658.54505	     56.3	    0.02	  183.55
  658.57964	     27.9	    0.01	  183.55
  658.62510	     21.2	    0.01	  183.55
  658.67457	      5.9	    0.00	  183.55
  658.71973	      3.3	    0.00	  183.55
  658.74719	      2.8	    0.00	  183.55
  658.77590	      6.4	    0.00	  183.55
  658.83200	      6.3	    0.00	  183.55
  658.86173	     36.5	    0.02	  183.55
  658.91309	      7.0	    0.00	  183.55
  658.94866	     10.0	    0.00	  183.55
  658.98391	     20.3	    0.01	  183.54
  659.02401	     14.8	    0.01	  183.54
  659.07688	      6.4	    0.00	  183.54
  659.10931	      3.6	    0.00	  183.54
  659.14621	     13.4	    0.01	  183.54
  659.17930	      7.8	    0.00	  183.54
  659.22264	      6.7	    0.00	  183.54
  659.24298	      3.2	    0.00	  183.54
  659.27991	     17.1	    0.01	  183.54
  659.31836	      3.6	    0.00	  183.54
  659.35126	      3.8	    0.00	  183.54
  659.40109	    101.6	    0.04	  183.54
  659.44349	     43.8	    0.02	  183.54
  659.48235	   1266.7	    0.54	  183.54
  659.51851	   1564.9	    0.67	  183.54
  659.54553	    111.9	    0.05	  183.54
  659.59164	     25.3	    0.01	  183.53
  659.63577	      6.9	    0.00	  183.53
  659.65857	      4.2	    0.00	  183.53
  659.73357	     13.7	    0.01	  183.53
  659.82247	     16.8	    0.01	  183.53
  659.85435	     12.8	    0.01	  183.53
  659.91214	     16.7	    0.01	  183.53
  659.95599	      3.7	    0.00	  183.53
  659.98492	      3.2	    0.00	  183.53
  660.01185	      6.7	    0.00	  183.53
  660.10254	      3.4	    0.00	  183.53
  660.15186	     10.5	    0.00	  183.53
  660.18384	      3.5	    0.00	  183.52
  660.22114	      7.0	    0.00	  183.52
  660.28145	      7.3	    0.00	  183.52
  660.31495	      6.5	    0.00	  183.52
  660.38340	      6.2	    0.00	  183.52
  660.40649	     10.5	    0.00	  183.52
  660.46091	     29.0	    0.01	  183.52
  660.48495	    128.0	    0.05	  183.52
  660.52217	    126.9	    0.05	  183.52
  660.54679	     10.3	    0.00	  183.52
  660.59722	     11.2	    0.00	  183.52
  660.62006	      3.4	    0.00	  183.52
  660.65545	      7.1	    0.00	  183.52
  660.69776	      7.6	    0.00	  183.52
  660.74323	     10.1	    0.00	  183.52
  660.78019	     10.7	    0.00	  183.51
  660.81325	      6.4	    0.00	  183.51
  660.86929	     10.5	    0.00	  183.51
  660.89380	      7.0	    0.00	  183.51
  660.92131	     19.2	    0.01	  183.51
  660.95709	     10.6	    0.00	  183.51
  661.00694	      7.3	    0.00	  183.51
  661.04048	      5.8	    0.00	  183.51
  661.06903	      3.0	    0.00	  183.51
  661.12761	     10.7	    0.00	  183.51
  661.15629	     18.0	    0.01	  183.51
  661.22351	      9.7	    0.00	  183.51
  661.25434	     14.2	    0.01	  183.51
  661.28590	      6.4	    0.00	  183.51
  661.31810	     18.2	    0.01	  183.51
  661.36293	     46.0	    0.02	  183.51
  661.39077	      9.7	    0.00	  183.50
  661.42195	    533.6	    0.23	  183.50
  661.45817	    118.4	    0.05	  183.50
  661.49788	   2352.4	    1.01	  183.50
  661.53564	    391.1	    0.17	  183.50
  661.59663	      7.2	    0.00	  183.50
  661.62141	     13.1	    0.01	  183.50
  661.67067	     14.2	    0.01	  183.50
  661.72897	      9.5	    0.00	  183.50
  661.76401	      7.5	    0.00	  183.50
  661.81706	      9.8	    0.00	  183.50
  661.86389	      2.9	    0.00	  183.50
  661.94193	      7.2	    0.00	  183.50
  661.97729	      7.1	    0.00	  183.50
  662.01979	     13.2	    0.01	  183.49
  662.04749	      3.2	    0.00	  183.49
  662.07079	      7.0	    0.00	  183.49
  662.11591	     14.6	    0.01	  183.49
  662.20734	      3.1	    0.00	  183.49
  662.31686	     11.5	    0.00	  183.49
  662.36574	      9.3	    0.00	  183.49
  662.40037	      6.6	    0.00	  183.49
  662.42772	     60.0	    0.03	  183.49
  662.46764	     20.0	    0.01	  183.49
  662.50251	    159.9	    0.07	  183.49
  662.53800	     84.0	    0.04	  183.49
  662.58052	      6.2	    0.00	  183.49
  662.61123	     16.5	    0.01	  183.48
  662.68201	      3.3	    0.00	  183.48
  662.72095	      3.3	    0.00	  183.48
  662.74414	      3.1	    0.00	  183.48
  662.76662	     13.4	    0.01	  183.48
  662.84049	     10.4	    0.00	  183.48
  662.88744	     13.5	    0.01	  183.48
  662.93013	     10.0	    0.00	  183.48
  663.02000	     10.4	    0.00	  183.48
  663.08065	     18.5	    0.01	  183.48
  663.13330	      3.5	    0.00	  183.48
  663.15708	     17.4	    0.01	  183.48
  663.19031	      3.4	    0.00	  183.47
  663.25079	     22.8	    0.01	  183.47
  663.29377	      6.4	    0.00	  183.47
  663.33291	     13.3	    0.01	  183.47
  663.37329	      3.3	    0.00	  183.47
  663.39825	     11.1	    0.00	  183.47
  663.43614	    653.0	    0.28	  183.47
  663.47892	     47.1	    0.02	  183.47
  663.51723	     39.4	    0.02	  183.47
  663.56193	      9.9	    0.00	  183.47
  663.59999	      6.8	    0.00	  183.47
  663.62434	    209.0	    0.09	  183.47
  663.65533	      4.3	    0.00	  183.47
  663.72938	     10.3	    0.00	  183.47
  663.83856	      3.2	    0.00	  183.46
  663.87085	      3.1	    0.00	  183.46
  663.90106	      3.3	    0.00	  183.46
  663.93196	      9.8	    0.00	  183.46
  663.96090	      9.6	    0.00	  183.46
  664.01282	      2.8	    0.00	  183.46
  664.03296	      3.2	    0.00	  183.46
  664.07147	      3.4	    0.00	  183.46
  664.09311	     21.3	    0.01	  183.46
  664.13708	      9.8	    0.00	  183.46
  664.17896	      3.4	    0.00	  183.46
  664.23888	     10.0	    0.00	  183.46
  664.26300	      2.9	    0.00	  183.46
  664.29741	     10.3	    0.00	  183.46
  664.33019	      7.0	    0.00	  183.46
  664.38703	     13.2	    0.01	  183.46
  664.41394	      4.2	    0.00	  183.45
  664.44029	     86.0	    0.04	  183.45
  664.49205	      9.9	    0.00	  183.45
  664.53155	     11.3	    0.00	  183.45
  664.55706	     10.3	    0.00	  183.45
  664.62656	     19.3	    0.01	  183.45
  664.66765	     16.8	    0.01	  183.45
  664.73523	      7.4	    0.00	  183.45
  664.75677	      3.2	    0.00	  183.45
  664.78839	      3.3	    0.00	  183.45
  664.82379	      3.4	    0.00	  183.45
  664.87731	      9.6	    0.00	  183.45
  664.92758	    108.0	    0.05	  183.45
  665.00713	      9.6	    0.00	  183.44
  665.03110	      6.8	    0.00	  183.44
  665.06622	      3.8	    0.00	  183.44
  665.11987	      7.7	    0.00	  183.44
  665.14493	      6.8	    0.00	  183.44
  665.21861	     16.7	    0.01	  183.44
  665.25722	     87.4	    0.04	  183.44
  665.29086	      7.0	    0.00	  183.44
  665.33858	      6.2	    0.00	  183.44
  665.37112	     10.6	    0.00	  183.44
  665.40170	      6.6	    0.00	  183.44
  665.44054	     61.4	    0.03	  183.44
  665.46817	     26.4	    0.01	  183.44
  665.50499	      7.2	    0.00	  183.44
  665.54179	     42.9	    0.02	  183.44
  665.56627	      8.1	    0.00	  183.44
  665.60052	      3.6	    0.00	  183.43
  665.65045	      9.9	    0.00	  183.43
  665.74695	     12.9	    0.01	  183.43
  665.79163	      3.7	    0.00	  183.43
  665.83740	      3.3	    0.00	  183.43
  665.87363	     10.0	    0.00	  183.43
  665.91834	     29.0	    0.01	  183.43
  665.98199	      3.3	    0.00	  183.43
  666.02874	     12.4	    0.01	  183.43
  666.06165	      3.5	    0.00	  183.43
  666.09070	      3.7	    0.00	  183.43
  666.14337	      3.5	    0.00	  183.43
  666.21522	      6.6	    0.00	  183.42
  666.26692	     10.5	    0.00	  183.42
  666.33089	      6.9	    0.00	  183.42
  666.36622	      9.7	    0.00	  183.42
  666.39545	      3.3	    0.00	  183.42
  666.43676	     25.8	    0.01	  183.42
  666.47618	     10.0	    0.00	  183.42
  666.52009	     10.1	    0.00	  183.42
  666.54506	     10.2	    0.00	  183.42
  666.58437	      6.3	    0.00	  183.42
  666.62032	     10.0	    0.00	  183.42
  666.66588	     11.3	    0.00	  183.42
  666.69690	      3.4	    0.00	  183.42
  666.72942	      6.5	    0.00	  183.42
  666.76426	      6.1	    0.00	  183.42
  666.78668	      3.7	    0.00	  183.42
  666.81795	      6.5	    0.00	  183.41
  666.87491	     10.4	    0.00	  183.41
  666.90525	      6.7	    0.00	  183.41
  666.94763	     28.0	    0.01	  183.41
  666.99266	      6.9	    0.00	  183.41
  667.06732	      3.1	    0.00	  183.41
  667.17151	      3.4	    0.00	  183.41
  667.20482	     10.4	    0.00	  183.41
  667.27919	     12.9	    0.01	  183.41
  667.32334	     20.9	    0.01	  183.41
  667.35015	     24.8	    0.01	  183.41
  667.38245	      3.7	    0.00	  183.41
  667.40928	     23.8	    0.01	  183.40
  667.47296	     34.7	    0.01	  183.40
  667.51714	     29.8	    0.01	  183.40
  667.54502	    794.1	    0.34	  183.40
  667.60488	     13.5	    0.01	  183.40
  667.63519	      3.7	    0.00	  183.40
  667.68002	     17.6	    0.01	  183.40
  667.71832	      3.4	    0.00	  183.40
  667.74295	     14.1	    0.01	  183.40
  667.78882	      3.5	    0.00	  183.40
  667.84906	      3.2	    0.00	  183.40
  667.87335	      3.7	    0.00	  183.40
  667.90063	      3.8	    0.00	  183.40
  667.94101	     21.8	    0.01	  183.40
  668.03174	      3.5	    0.00	  183.39
  668.09033	      3.4	    0.00	  183.39
  668.11588	      6.1	    0.00	  183.39
  668.15069	     13.5	    0.01	  183.39
  668.20516	      7.5	    0.00	  183.39
  668.23987	      3.5	    0.00	  183.39
  668.27325	      3.0	    0.00	  183.39
  668.29824	      6.5	    0.00	  183.39
  668.32849	      3.5	    0.00	  183.39
  668.44428	     11.2	    0.00	  183.39
  668.47754	      3.4	    0.00	  183.39
  668.51454	     10.3	    0.00	  183.39
  668.54658	     79.5	    0.03	  183.39
  668.58152	     10.2	    0.00	  183.39
  668.60955	      6.5	    0.00	  183.38
  668.65796	     10.1	    0.00	  183.38
  668.75416	     14.1	    0.01	  183.38
  668.82745	      3.6	    0.00	  183.38
  668.85443	      3.2	    0.00	  183.38
  668.89603	     25.2	    0.01	  183.38
  668.91852	      3.2	    0.00	  183.38
  668.94205	      8.1	    0.00	  183.38
  668.97223	      3.7	    0.00	  183.38
  669.01654	      3.1	    0.00	  183.38
  669.05068	      6.4	    0.00	  183.38
  669.08887	      3.5	    0.00	  183.38
  669.12855	     10.1	    0.00	  183.38
  669.16178	      6.5	    0.00	  183.38
  669.19205	     14.7	    0.01	  183.38
  669.22699	      3.1	    0.00	  183.37
  669.27523	      7.5	    0.00	  183.37
  669.31058	     23.6	    0.01	  183.37
  669.34820	     17.1	    0.01	  183.37
  669.37433	     18.6	    0.01	  183.37
  669.42001	     18.5	    0.01	  183.37
  669.46124	     51.0	    0.02	  183.37
  669.48980	    162.2	    0.07	  183.37
  669.52175	    654.2	    0.28	  183.37
  669.54507	     36.0	    0.02	  183.37
  669.57462	    110.4	    0.05	  183.37
  669.61120	     16.0	    0.01	  183.37
  669.65149	      6.3	    0.00	  183.37
  669.67510	     10.9	    0.00	  183.37
  669.70300	      3.5	    0.00	  183.37
  669.74249	      3.3	    0.00	  183.37
  669.78356	     20.7	    0.01	  183.37
  669.82120	      9.7	    0.00	  183.36
  669.85626	      3.4	    0.00	  183.36
  669.96032	     13.5	    0.01	  183.36
  669.98375	      7.0	    0.00	  183.36
  670.05216	     18.2	    0.01	  183.36
  670.08379	      6.8	    0.00	  183.36
  670.12117	     24.8	    0.01	  183.36
  670.16231	     39.0	    0.02	  183.36
  670.22265	     26.9	    0.01	  183.36
  670.26516	     10.7	    0.00	  183.36
  670.29474	     35.6	    0.02	  183.36
  670.34199	     33.4	    0.01	  183.36
  670.39465	      9.8	    0.00	  183.36
  670.41787	     12.9	    0.01	  183.35
  670.46019	      7.1	    0.00	  183.35
  670.49240	     57.4	    0.02	  183.35
  670.52542	     81.6	    0.03	  183.35
  670.57515	     21.2	    0.01	  183.35
  670.62438	      6.8	    0.00	  183.35
  670.66467	      3.6	    0.00	  183.35
  670.72170	      6.5	    0.00	  183.35
  670.77716	     10.7	    0.00	  183.35
  670.80450	      3.7	    0.00	  183.35
  670.82825	      6.3	    0.00	  183.35
  670.85671	      5.8	    0.00	  183.35
  670.92446	      7.0	    0.00	  183.35
  670.98724	      3.0	    0.00	  183.35
  671.02130	      3.3	    0.00	  183.34
  671.04416	     17.1	    0.01	  183.34
  671.06714	      3.4	    0.00	  183.34
  671.09385	     10.5	    0.00	  183.34
  671.12922	     10.0	    0.00	  183.34
  671.16616	      6.8	    0.00	  183.34
  671.20943	     17.3	    0.01	  183.34
  671.24384	      3.3	    0.00	  183.34
  671.28455	      3.0	    0.00	  183.34
  671.31769	     13.3	    0.01	  183.34
  671.35206	      9.6	    0.00	  183.34
  671.39280	     12.9	    0.01	  183.34
  671.44046	     80.8	    0.03	  183.34
  671.48142	    548.7	    0.23	  183.34
  671.51846	    598.5	    0.26	  183.34
  671.55609	     81.5	    0.03	  183.34
  671.59160	     83.9	    0.04	  183.34
  671.61340	      3.5	    0.00	  183.33
  671.64362	      4.0	    0.00	  183.33
  671.69696	      3.4	    0.00	  183.33
  671.74596	     13.4	    0.01	  183.33
  671.76991	      6.5	    0.00	  183.33
  671.83588	      7.0	    0.00	  183.33
  671.86932	      3.1	    0.00	  183.33
  671.92392	     13.0	    0.01	  183.33
  671.98532	     75.7	    0.03	  183.33
  672.03040	     14.1	    0.01	  183.33
  672.06212	     17.5	    0.01	  183.33
  672.11253	     10.2	    0.00	  183.33
  672.15411	      3.4	    0.00	  183.33
  672.25271	     22.8	    0.01	  183.32
  672.30280	      3.1	    0.00	  183.32
  672.33226	     19.9	    0.01	  183.32
  672.37856	      7.0	    0.00	  183.32
  672.42339	     17.2	    0.01	  183.32
  672.45818	     15.1	    0.01	  183.32
  672.48842	     52.5	    0.02	  183.32
  672.52193	     55.0	    0.02	  183.32
  672.55814	     11.5	    0.00	  183.32
  672.59439	     17.4	    0.01	  183.32
  672.62511	     10.4	    0.00	  183.32
  672.67245	     10.1	    0.00	  183.32
  672.73169	      3.1	    0.00	  183.32
  672.76136	      9.7	    0.00	  183.32
  672.80756	      3.6	    0.00	  183.32
  672.84381	      3.4	    0.00	  183.31
  672.86859	      9.6	    0.00	  183.31
  672.91082	     10.7	    0.00	  183.31
  672.94459	     10.3	    0.00	  183.31
  672.98859	      6.8	    0.00	  183.31
  673.03762	      6.8	    0.00	  183.31
  673.07561	      7.3	    0.00	  183.31
  673.10075	      7.2	    0.00	  183.31
  673.14233	      3.3	    0.00	  183.31
  673.17645	      3.0	    0.00	  183.31
  673.19870	     93.1	    0.04	  183.31
  673.23111	     20.2	    0.01	  183.31
  673.27402	     16.7	    0.01	  183.31
  673.31485	      6.4	    0.00	  183.31
  673.34686	      6.7	    0.00	  183.31
  673.37356	     17.7	    0.01	  183.31
  673.41604	     17.7	    0.01	  183.30
  673.45674	    127.7	    0.05	  183.30
  673.49752	   3043.0	    1.30	  183.30
  673.53372	    863.6	    0.37	  183.30
  673.56976	     26.7	    0.01	  183.30
  673.61269	     27.9	    0.01	  183.30
  673.66223	      3.2	    0.00	  183.30
  673.70552	     10.5	    0.00	  183.30
  673.75482	      3.6	    0.00	  183.30
  673.80146	      7.0	    0.00	  183.30
  673.82758	      9.4	    0.00	  183.30
  673.88477	      6.7	    0.00	  183.30
  673.91514	     10.1	    0.00	  183.30
  673.97340	      9.8	    0.00	  183.30
  674.02643	      3.5	    0.00	  183.29
  674.06894	      6.6	    0.00	  183.29
  674.12199	     10.7	    0.00	  183.29
  674.17264	      7.2	    0.00	  183.29
  674.20073	     53.9	    0.02	  183.29
  674.25554	     13.4	    0.01	  183.29
  674.34665	      7.6	    0.00	  183.29
  674.40010	      9.7	    0.00	  183.29
  674.45059	     13.5	    0.01	  183.29
  674.50122	    298.2	    0.13	  183.29
  674.53689	     46.4	    0.02	  183.29
  674.57106	      6.4	    0.00	  183.29
  674.60790	      7.3	    0.00	  183.29
  674.65155	      4.0	    0.00	  183.30
  674.69275	      3.3	    0.00	  183.30
  674.73287	     13.6	    0.01	  183.30
  674.77164	     10.1	    0.00	  183.30
  674.81635	      6.7	    0.00	  183.30
  674.85101	      3.4	    0.00	  183.30
  674.92264	     17.5	    0.01	  183.30
  674.97028	      3.6	    0.00	  183.30
  675.00494	      3.7	    0.00	  183.30
  675.03242	      6.6	    0.00	  183.31
  675.12927	      3.1	    0.00	  183.31
  675.15473	      6.8	    0.00	  183.31
  675.20554	    167.9	    0.07	  183.31
  675.24195	     19.5	    0.01	  183.31
  675.28467	      3.1	    0.00	  183.31
  675.34028	     10.9	    0.00	  183.31
  675.36911	      7.6	    0.00	  183.31
  675.39436	     81.0	    0.03	  183.31
  675.42267	      3.1	    0.00	  183.31
  675.46561	    238.3	    0.10	  183.32
  675.48718	      3.9	    0.00	  183.32
  675.51356	   7593.1	    3.24	  183.32
  675.54574	    122.9	    0.05	  183.32
  675.58766	     28.1	    0.01	  183.32
  675.67532	      7.3	    0.00	  183.32
  675.73725	     10.8	    0.00	  183.32
  675.87798	     10.8	    0.00	  183.33
  675.91803	     10.4	    0.00	  183.33
  675.95087	     10.0	    0.00	  183.33
  676.00076	      7.1	    0.00	  183.33
  676.05503	     14.1	    0.01	  183.33
  676.10567	     10.9	    0.00	  183.33
  676.16369	     28.4	    0.01	  183.33
  676.21102	     13.1	    0.01	  183.34
  676.27136	      3.3	    0.00	  183.34
  676.30031	      7.7	    0.00	  183.34
  676.35126	      3.5	    0.00	  183.34
  676.39533	     27.5	    0.01	  183.34
  676.42189	      7.6	    0.00	  183.34
  676.44542	     11.4	    0.00	  183.34
  676.47865	     18.0	    0.01	  183.34
  676.51684	    836.6	    0.36	  183.34
  676.54549	     21.9	    0.01	  183.34
  676.59034	      7.5	    0.00	  183.34
  676.62213	      3.4	    0.00	  183.35
  676.70941	      3.2	    0.00	  183.35
  676.80120	     10.8	    0.00	  183.35
  676.82538	      3.4	    0.00	  183.35
  676.86342	      9.4	    0.00	  183.35
  676.88892	      3.6	    0.00	  183.35
  676.91675	      3.5	    0.00	  183.35
  676.95989	     21.4	    0.01	  183.35
  677.03046	      3.3	    0.00	  183.36
  677.09578	      7.0	    0.00	  183.36
  677.13279	      6.5	    0.00	  183.36
  677.18523	     10.8	    0.00	  183.36
  677.22351	      6.7	    0.00	  183.36
  677.24881	      7.0	    0.00	  183.36
  677.28359	      6.8	    0.00	  183.36
  677.31423	     13.5	    0.01	  183.36
  677.35913	     47.2	    0.02	  183.36
  677.38843	      3.1	    0.00	  183.36
  677.41449	    350.8	    0.15	  183.37
  677.44764	     20.5	    0.01	  183.37
  677.47058	      2.9	    0.00	  183.37
  677.49557	     31.9	    0.01	  183.37
  677.54218	     39.5	    0.02	  183.37
  677.56665	      4.5	    0.00	  183.37
  677.59393	     11.2	    0.00	  183.37
  677.64232	     31.3	    0.01	  183.37
  677.67188	     10.4	    0.00	  183.37
  677.71338	      3.7	    0.00	  183.37
  677.77758	     10.6	    0.00	  183.37
  677.81797	     16.5	    0.01	  183.38
  677.89857	      7.3	    0.00	  183.38
  677.95091	     10.1	    0.00	  183.38
  677.98973	      7.6	    0.00	  183.38
  678.04030	     10.5	    0.00	  183.38
  678.12190	      6.6	    0.00	  183.38
  678.14576	      7.4	    0.00	  183.38
  678.19333	     11.0	    0.00	  183.39
  678.29151	     18.2	    0.01	  183.39
  678.33284	      6.7	    0.00	  183.39
  678.36899	      9.7	    0.00	  183.39
  678.39901	      6.4	    0.00	  183.39
  678.42113	     24.6	    0.01	  183.39
  678.45007	      3.5	    0.00	  183.39
  678.47745	      7.4	    0.00	  183.39
  678.52179	      3.2	    0.00	  183.39
  678.54764	     17.4	    0.01	  183.39
  678.61106	     10.7	    0.00	  183.40
  678.65111	     22.4	    0.01	  183.40
  678.68920	      6.7	    0.00	  183.40
  678.74329	      3.1	    0.00	  183.40
  678.78371	      6.6	    0.00	  183.40
  678.91034	      3.4	    0.00	  183.40
  678.93610	      9.8	    0.00	  183.40
  679.00330	      3.1	    0.00	  183.41
  679.04988	      6.9	    0.00	  183.41
  679.08459	      3.3	    0.00	  183.41
  679.11127	      6.9	    0.00	  183.41
  679.13648	      6.9	    0.00	  183.41
  679.17340	      3.1	    0.00	  183.41
  679.20427	     14.4	    0.01	  183.41
  679.24421	     45.9	    0.02	  183.41
  679.28931	     10.7	    0.00	  183.41
  679.36006	     14.4	    0.01	  183.42
  679.39884	     25.6	    0.01	  183.42
  679.43101	    350.4	    0.15	  183.42
  679.45842	     44.8	    0.02	  183.42
  679.48920	      3.4	    0.00	  183.42
  679.51589	     62.8	    0.03	  183.42
  679.55841	     40.8	    0.02	  183.42
  679.59918	      3.5	    0.00	  183.42
  679.64520	      3.3	    0.00	  183.42
  679.68500	      3.1	    0.00	  183.42
  679.71893	      4.0	    0.00	  183.42
  679.75518	      6.9	    0.00	  183.43
  679.79714	     11.4	    0.00	  183.43
  679.84205	     10.5	    0.00	  183.43
  679.87917	     17.1	    0.01	  183.43
  679.95052	     24.2	    0.01	  183.43
  679.97933	      6.8	    0.00	  183.43
  680.02368	      7.2	    0.00	  183.43
  680.09089	     12.8	    0.01	  183.43
  680.13727	      3.4	    0.00	  183.43
  680.18896	      3.3	    0.00	  183.44
  680.23392	     21.5	    0.01	  183.44
  680.26178	      3.4	    0.00	  183.44
  680.29946	      7.3	    0.00	  183.44
  680.32851	      7.0	    0.00	  183.44
  680.35352	      3.0	    0.00	  183.44
  680.37908	      7.1	    0.00	  183.44
  680.41716	     29.8	    0.01	  183.44
  680.45011	     53.4	    0.02	  183.44
  680.50755	     11.0	    0.00	  183.44
  680.54078	     16.4	    0.01	  183.45
  680.57393	      7.0	    0.00	  183.45
  680.60406	      3.8	    0.00	  183.45
  680.64266	     13.3	    0.01	  183.45
  680.75240	     13.0	    0.01	  183.45
  680.79216	     17.3	    0.01	  183.45
  680.81910	      7.1	    0.00	  183.45
  680.85107	      3.3	    0.00	  183.45
  680.87402	      6.4	    0.00	  183.45
  680.90405	      3.3	    0.00	  183.45
  680.96826	     10.8	    0.00	  183.46
  681.00252	     35.4	    0.02	  183.46
  681.05598	      6.6	    0.00	  183.46
  681.10011	     22.1	    0.01	  183.46
  681.16051	     10.2	    0.00	  183.46
  681.25659	    503.1	    0.21	  183.46
  681.28387	      6.8	    0.00	  183.46
  681.33003	     24.2	    0.01	  183.47
  681.37403	     13.2	    0.01	  183.47
  681.42387	     16.5	    0.01	  183.47
  681.46411	     20.5	    0.01	  183.47
  681.48983	     14.7	    0.01	  183.47
  681.52456	     86.1	    0.04	  183.47
  681.55986	     70.3	    0.03	  183.47
  681.59251	     24.9	    0.01	  183.47
  681.63654	      3.0	    0.00	  183.47
  681.69694	      9.1	    0.00	  183.47
  681.73022	      3.3	    0.00	  183.48
  681.77219	      7.0	    0.00	  183.48
  681.83326	     13.5	    0.01	  183.48
  681.87035	      7.9	    0.00	  183.48
  681.90533	     16.6	    0.01	  183.48
  681.95259	     10.5	    0.00	  183.48
  681.99614	     11.2	    0.00	  183.48
  682.05012	     14.9	    0.01	  183.48
  682.07416	      3.1	    0.00	  183.48
  682.13137	     10.3	    0.00	  183.49
  682.18692	      9.6	    0.00	  183.49
  682.22192	      6.8	    0.00	  183.49
  682.25782	     24.8	    0.01	  183.49
  682.32030	     10.1	    0.00	  183.49
  682.37521	      7.4	    0.00	  183.49
  682.44415	      3.2	    0.00	  183.49
  682.47070	      3.5	    0.00	  183.49
  682.52368	     27.7	    0.01	  183.50
  682.56402	      7.7	    0.00	  183.50
  682.61169	      3.2	    0.00	  183.50
  682.68782	     10.3	    0.00	  183.50
  682.71665	     10.3	    0.00	  183.50
  682.75303	      5.7	    0.00	  183.50
  682.89990	     21.2	    0.01	  183.51
  682.92913	      9.9	    0.00	  183.51
  682.95987	     20.7	    0.01	  183.51
  682.99713	      3.8	    0.00	  183.51
  683.02301	      3.3	    0.00	  183.51
  683.05780	      3.2	    0.00	  183.51
  683.10018	      9.5	    0.00	  183.51
  683.14570	      9.5	    0.00	  183.51
  683.17696	     16.5	    0.01	  183.51
  683.21561	     16.8	    0.01	  183.51
  683.25696	      7.4	    0.00	  183.51
  683.32368	     18.6	    0.01	  183.52
  683.38496	     17.2	    0.01	  183.52
  683.44431	     14.4	    0.01	  183.52
  683.47460	     61.3	    0.03	  183.52
  683.50926	     74.9	    0.03	  183.52
  683.53544	   5752.9	    2.46	  183.52
  683.57772	     25.5	    0.01	  183.52
  683.60298	      6.5	    0.00	  183.52
  683.63380	      7.5	    0.00	  183.52
  683.66278	      3.2	    0.00	  183.52
  683.69719	      9.7	    0.00	  183.53
  683.74164	     10.0	    0.00	  183.53
  683.79045	      6.8	    0.00	  183.53
  683.83636	      3.4	    0.00	  183.53
  683.86291	     11.0	    0.00	  183.53
  683.89722	      5.7	    0.00	  183.53
  683.97433	     14.5	    0.01	  183.53
  684.01366	      7.7	    0.00	  183.53
  684.04333	      3.6	    0.00	  183.53
  684.07864	      7.3	    0.00	  183.54
  684.19330	     12.3	    0.01	  183.54
  684.23444	     17.1	    0.01	  183.54
  684.29743	     11.0	    0.00	  183.54
  684.36862	     15.3	    0.01	  183.54
  684.40086	     11.0	    0.00	  183.54
  684.43579	      7.3	    0.00	  183.54
  684.48762	     17.0	    0.01	  183.55
  684.51019	      3.5	    0.00	  183.55
  684.53857	    645.0	    0.28	  183.55
  684.57654	      3.6	    0.00	  183.55
  684.75493	      6.3	    0.00	  183.55
  684.80245	      6.0	    0.00	  183.55
  684.83273	      7.3	    0.00	  183.55
  684.87288	     12.2	    0.01	  183.56
  684.91895	      3.3	    0.00	  183.56
  684.94379	      4.0	    0.00	  183.56
  684.97693	     10.3	    0.00	  183.56
  685.01559	      6.5	    0.00	  183.56
  685.04126	      3.2	    0.00	  183.56
  685.12513	     13.0	    0.01	  183.56
  685.15370	      9.5	    0.00	  183.56
  685.19167	     13.4	    0.01	  183.56
  685.22598	    544.0	    0.23	  183.56
  685.28192	      3.3	    0.00	  183.57
  685.31657	     11.3	    0.00	  183.57
  685.35345	     31.9	    0.01	  183.57
  685.39490	      7.0	    0.00	  183.57
  685.43298	    411.1	    0.18	  183.57
  685.46242	    103.6	    0.04	  183.57
  685.49756	    608.9	    0.26	  183.57
  685.53481	    481.5	    0.21	  183.57
  685.56631	     42.9	    0.02	  183.57
  685.60659	     48.9	    0.02	  183.57
  685.64360	      7.3	    0.00	  183.57
  685.66750	      9.3	    0.00	  183.58
  685.76273	      9.9	    0.00	  183.58
  685.82312	      3.4	    0.00	  183.58
  685.87257	     10.5	    0.00	  183.58
  685.92207	      6.1	    0.00	  183.58
  685.95086	      6.3	    0.00	  183.58
  686.01013	      3.9	    0.00	  183.58
  686.05556	      7.0	    0.00	  183.59
  686.08795	      3.7	    0.00	  183.59
  686.12262	      3.4	    0.00	  183.59
  686.17725	      3.1	    0.00	  183.59
  686.23413	     21.4	    0.01	  183.59
  686.31727	      6.8	    0.00	  183.59
  686.37733	     10.6	    0.00	  183.59
  686.40820	      3.7	    0.00	  183.59
  686.43612	     70.9	    0.03	  183.60
  686.49864	     53.6	    0.02	  183.60
  686.54116	     36.0	    0.02	  183.60
  686.57193	     18.6	    0.01	  183.60
  686.61675	     26.1	    0.01	  183.60
  686.65820	      6.9	    0.00	  183.60
  686.70589	      9.5	    0.00	  183.60
  686.77966	      7.0	    0.00	  183.60
  686.83338	     13.1	    0.01	  183.61
  686.86954	     10.6	    0.00	  183.61
  686.89563	      3.9	    0.00	  183.61
  686.92590	      3.7	    0.00	  183.61
  687.01753	     36.1	    0.02	  183.61
  687.07343	      3.0	    0.00	  183.61
  687.10239	      7.1	    0.00	  183.61
  687.19685	     17.1	    0.01	  183.61
  687.22931	      3.4	    0.00	  183.62
  687.29386	      9.8	    0.00	  183.62
  687.32553	      7.2	    0.00	  183.62
  687.37622	     23.1	    0.01	  183.62
  687.43080	     38.7	    0.02	  183.62
  687.47676	    255.5	    0.11	  183.62
  687.51398	   4301.6	    1.84	  183.62
  687.55073	    441.6	    0.19	  183.62
  687.58824	     29.2	    0.01	  183.62
  687.62944	     24.0	    0.01	  183.63
  687.67160	     16.8	    0.01	  183.63
  687.70741	      9.6	    0.00	  183.63
  687.75418	      6.8	    0.00	  183.63
  687.80316	      3.6	    0.00	  183.63
  687.84235	      3.3	    0.00	  183.63
  687.89456	      7.2	    0.00	  183.63
  687.92520	      6.9	    0.00	  183.63
  687.96143	      4.4	    0.00	  183.63
  688.04669	      3.3	    0.00	  183.64
  688.09105	      6.2	    0.00	  183.64
  688.14264	     11.1	    0.00	  183.64
  688.17054	      7.0	    0.00	  183.64
  688.19766	     19.4	    0.01	  183.64
  688.25819	     12.7	    0.01	  183.64
  688.28961	      2.9	    0.00	  183.64
  688.34052	     10.1	    0.00	  183.64
  688.36694	      3.4	    0.00	  183.64
  688.39923	      3.1	    0.00	  183.65
  688.44363	     20.2	    0.01	  183.65
  688.47744	     43.6	    0.02	  183.65
  688.51640	    428.9	    0.18	  183.65
  688.55478	     62.9	    0.03	  183.65
  688.61575	     24.5	    0.01	  183.65
  688.64789	      3.6	    0.00	  183.65
  688.68584	      6.8	    0.00	  183.65
  688.78363	      3.7	    0.00	  183.65
  688.82965	      3.0	    0.00	  183.66
  688.85767	      3.1	    0.00	  183.66
  688.88192	    540.0	    0.23	  183.66
  688.93767	     17.8	    0.01	  183.66
  688.96561	      6.2	    0.00	  183.66
  689.02562	      7.0	    0.00	  183.66
  689.05304	      4.3	    0.00	  183.66
  689.10394	      3.2	    0.00	  183.66
  689.17448	      9.5	    0.00	  183.66
  689.20734	     10.4	    0.00	  183.67
  689.27454	      3.6	    0.00	  183.67
  689.32478	     19.7	    0.01	  183.67
  689.35008	      6.1	    0.00	  183.67
  689.39645	      9.6	    0.00	  183.67
  689.42013	      5.8	    0.00	  183.67
  689.46524	     27.5	    0.01	  183.67
  689.49232	    497.3	    0.21	  183.67
  689.52957	   7637.4	    3.26	  183.67
  689.56556	    208.0	    0.09	  183.67
  689.59686	      3.1	    0.00	  183.68
  689.62980	     11.4	    0.00	  183.68
  689.68086	      6.1	    0.00	  183.68
  689.73449	      6.6	    0.00	  183.68
  689.77943	      9.5	    0.00	  183.68
  689.81184	      7.2	    0.00	  183.68
  689.88444	     19.8	    0.01	  183.68
  689.91815	      2.8	    0.00	  183.68
  689.97042	     13.5	    0.01	  183.69
  690.01525	     20.3	    0.01	  183.69
  690.05952	      7.2	    0.00	  183.69
  690.09907	     10.8	    0.00	  183.69
  690.12585	      3.9	    0.00	  183.69
  690.18681	     17.8	    0.01	  183.69
  690.21929	      9.9	    0.00	  183.69
  690.29372	      6.3	    0.00	  183.69
  690.32468	      6.7	    0.00	  183.69
  690.37945	     13.5	    0.01	  183.70
  690.40967	      3.7	    0.00	  183.70
  690.44567	     17.2	    0.01	  183.70
  690.47136	     12.7	    0.01	  183.70
  690.49642	     26.4	    0.01	  183.70
  690.53299	    847.0	    0.36	  183.70
  690.56878	     55.0	    0.02	  183.70
  690.61102	      4.0	    0.00	  183.70
  690.64337	      3.5	    0.00	  183.70
  690.71688	     13.2	    0.01	  183.70
  690.74774	      3.5	    0.00	  183.70
  690.78053	      6.6	    0.00	  183.71
  690.80705	      7.3	    0.00	  183.71
  690.83801	      3.4	    0.00	  183.71
  690.86414	      3.4	    0.00	  183.71
  690.89306	     13.5	    0.01	  183.71
  690.94824	      8.1	    0.00	  183.71
  690.99676	      7.0	    0.00	  183.71
  691.03175	      6.9	    0.00	  183.71
  691.06448	     10.5	    0.00	  183.71
  691.11047	      3.5	    0.00	  183.71
  691.14313	      3.3	    0.00	  183.71
  691.18283	     10.7	    0.00	  183.72
  691.21530	     19.1	    0.01	  183.72
  691.25830	      3.1	    0.00	  183.72
  691.30964	      7.4	    0.00	  183.72
  691.35590	      6.7	    0.00	  183.72
  691.38668	     23.7	    0.01	  183.72
  691.45139	     19.2	    0.01	  183.72
  691.50760	     95.1	    0.04	  183.72
  691.53537	     10.6	    0.00	  183.72
  691.57724	     34.7	    0.01	  183.73
  691.63545	      6.7	    0.00	  183.73
  691.66111	     17.6	    0.01	  183.73
  691.69195	      6.3	    0.00	  183.73
  691.75073	      3.5	    0.00	  183.73
  691.84508	      7.0	    0.00	  183.73
  691.89392	      3.6	    0.00	  183.73
  691.93471	     82.5	    0.04	  183.73
  691.97218	      6.8	    0.00	  183.74
  692.00488	      3.8	    0.00	  183.74
  692.07317	     17.4	    0.01	  183.74
  692.10150	      3.1	    0.00	  183.74
  692.12750	      3.6	    0.00	  183.74
  692.15950	     13.1	    0.01	  183.74
  692.20073	      6.7	    0.00	  183.74
  692.22516	      4.6	    0.00	  183.74
  692.29067	     17.3	    0.01	  183.74
  692.38000	     14.3	    0.01	  183.75
  692.42303	      3.9	    0.00	  183.75
  692.45814	     16.5	    0.01	  183.75
  692.48898	     10.0	    0.00	  183.75
  692.51551	     16.4	    0.01	  183.75
  692.55523	     13.1	    0.01	  183.75
  692.60465	     16.5	    0.01	  183.75
  692.65448	      6.7	    0.00	  183.75
  692.68182	      2.9	    0.00	  183.75
  692.77542	     10.2	    0.00	  183.76
  692.80349	     10.7	    0.00	  183.76
  692.84388	      7.0	    0.00	  183.76
  692.89827	     10.5	    0.00	  183.76
  692.93034	   4921.7	    2.10	  183.76
  692.95020	      4.4	    0.00	  183.76
  692.99093	      9.3	    0.00	  183.76
  693.02448	      2.9	    0.00	  183.76
  693.06273	      6.9	    0.00	  183.76
  693.09885	      6.6	    0.00	  183.76
  693.14557	     13.6	    0.01	  183.77
  693.17550	      6.2	    0.00	  183.77
  693.21337	     20.3	    0.01	  183.77
  693.24506	     13.7	    0.01	  183.77
  693.34814	     17.5	    0.01	  183.77
  693.41047	    145.2	    0.06	  183.77
  693.45015	     24.3	    0.01	  183.77
  693.49370	     17.9	    0.01	  183.77
  693.54750	     35.5	    0.02	  183.78
  693.57844	      9.4	    0.00	  183.78
  693.64496	     17.6	    0.01	  183.78
  693.73962	      3.2	    0.00	  183.78
  693.83360	      9.7	    0.00	  183.78
  693.86387	      6.1	    0.00	  183.78
  693.90780	     22.9	    0.01	  183.79
  693.95053	     24.1	    0.01	  183.79
  693.98831	     10.4	    0.00	  183.79
  694.04993	      3.9	    0.00	  183.79
  694.11743	      9.8	    0.00	  183.79
  694.14143	     11.9	    0.01	  183.79
  694.24971	     16.2	    0.01	  183.79
  694.29125	      6.6	    0.00	  183.79
  694.32173	      7.3	    0.00	  183.80
  694.35900	     13.4	    0.01	  183.80
  694.38866	      9.7	    0.00	  183.80
  694.42240	     33.3	    0.01	  183.80
  694.45570	     14.2	    0.01	  183.80
  694.48670	     21.0	    0.01	  183.80
  694.52783	     16.9	    0.01	  183.80
  694.55655	     19.7	    0.01	  183.80
  694.63592	     10.1	    0.00	  183.80
  694.67303	      3.3	    0.00	  183.80
  694.72705	      3.7	    0.00	  183.81
  694.79976	      7.2	    0.00	  183.81
  694.85846	      3.6	    0.00	  183.81
  694.91607	     26.7	    0.01	  183.81
  694.97674	     10.0	    0.00	  183.81
  695.05878	      3.2	    0.00	  183.81
  695.10389	     16.5	    0.01	  183.82
  695.17580	     28.4	    0.01	  183.82
  695.20398	     10.8	    0.00	  183.82
  695.24351	     13.7	    0.01	  183.82
  695.29022	     10.4	    0.00	  183.82
  695.32929	      7.0	    0.00	  183.82
  695.36938	      9.9	    0.00	  183.82
  695.39526	      3.5	    0.00	  183.82
  695.42324	    228.0	    0.10	  183.82
  695.46849	     78.2	    0.03	  183.82
  695.50107	     33.5	    0.01	  183.83
  695.53645	     41.3	    0.02	  183.83
  695.57767	     88.9	    0.04	  183.83
  695.66229	      8.0	    0.00	  183.83
  695.71655	      3.4	    0.00	  183.83
  695.82263	      3.3	    0.00	  183.83
  695.86365	      3.9	    0.00	  183.83
  695.89807	      3.3	    0.00	  183.84
  695.92258	      8.0	    0.00	  183.84
  695.95050	      3.9	    0.00	  183.84
  695.98428	     34.1	    0.01	  183.84
  696.06450	      6.3	    0.00	  183.84
  696.11510	      7.6	    0.00	  183.84
  696.16162	      3.5	    0.00	  183.84
  696.19905	     11.0	    0.00	  183.84
  696.26042	     10.1	    0.00	  183.85
  696.29413	      3.9	    0.00	  183.85
  696.34174	      3.4	    0.00	  183.85
  696.36726	     13.0	    0.01	  183.85
  696.42671	     50.8	    0.02	  183.85
  696.49040	     20.8	    0.01	  183.85
  696.53901	     31.6	    0.01	  183.85
  696.58139	     24.8	    0.01	  183.85
  696.66882	      3.0	    0.00	  183.86
  696.71411	      6.6	    0.00	  183.86
  696.76782	      3.6	    0.00	  183.86
  696.82439	     18.6	    0.01	  183.86
  696.88272	     13.2	    0.01	  183.86
  696.92521	      7.0	    0.00	  183.86
  696.97183	     10.4	    0.00	  183.86
  697.06120	     14.0	    0.01	  183.87
  697.10072	      6.3	    0.00	  183.87
  697.13647	      3.7	    0.00	  183.87
  697.17414	     46.0	    0.02	  183.87
  697.20300	      6.4	    0.00	  183.87
  697.22559	      3.3	    0.00	  183.87
  697.24451	      3.4	    0.00	  183.87
  697.27638	      6.4	    0.00	  183.87
  697.31660	      6.6	    0.00	  183.87
  697.35967	     15.2	    0.01	  183.87
  697.40197	     19.7	    0.01	  183.87
  697.47200	     45.9	    0.02	  183.88
  697.51573	    210.1	    0.09	  183.88
  697.55122	   1991.4	    0.85	  183.88
  697.57562	     20.8	    0.01	  183.88
  697.61860	     16.3	    0.01	  183.88
  697.65163	     13.4	    0.01	  183.88
  697.68750	      3.6	    0.00	  183.88
  697.71537	     10.3	    0.00	  183.88
  697.77313	      3.4	    0.00	  183.88
  697.84501	     13.0	    0.01	  183.89
  697.89984	      3.0	    0.00	  183.89
  697.93365	      6.4	    0.00	  183.89
  697.97788	     13.0	    0.01	  183.89
  698.01466	     12.5	    0.01	  183.89
  698.07250	      9.9	    0.00	  183.89
  698.10469	      7.2	    0.00	  183.89
  698.14314	      6.9	    0.00	  183.89
  698.18491	     23.8	    0.01	  183.89
  698.22203	      9.9	    0.00	  183.89
  698.27759	     10.1	    0.00	  183.90
  698.32794	     10.0	    0.00	  183.90
  698.35718	      3.9	    0.00	  183.90
  698.41187	      7.5	    0.00	  183.90
  698.44269	      6.7	    0.00	  183.90
  698.46802	      3.3	    0.00	  183.90
  698.50768	     42.7	    0.02	  183.90
  698.55369	    237.5	    0.10	  183.90
  698.60686	     14.5	    0.01	  183.90
  698.64792	      6.7	    0.00	  183.91
  698.67910	     10.3	    0.00	  183.91
  698.71374	     16.3	    0.01	  183.91
  698.76110	      6.5	    0.00	  183.91
  698.81638	      5.9	    0.00	  183.91
  698.87717	      6.9	    0.00	  183.91
  698.90199	     10.9	    0.00	  183.91
  698.97150	     17.7	    0.01	  183.91
  699.00098	      3.4	    0.00	  183.91
  699.04870	      7.4	    0.00	  183.92
  699.08679	      6.5	    0.00	  183.92
  699.15774	     12.9	    0.01	  183.92
  699.20698	     24.1	    0.01	  183.92
  699.23643	     14.0	    0.01	  183.92
  699.29700	      3.5	    0.00	  183.92
  699.41155	     13.6	    0.01	  183.93
  699.44677	     21.8	    0.01	  183.93
  699.47765	    167.7	    0.07	  183.93
  699.51315	   1122.7	    0.48	  183.93
  699.54939	    435.1	    0.19	  183.93
  699.58419	     47.1	    0.02	  183.93
  699.61997	     14.3	    0.01	  183.93
  699.70443	      9.7	    0.00	  183.93
  699.75062	      6.8	    0.00	  183.93
  699.78604	      6.3	    0.00	  183.93
  699.82725	      6.7	    0.00	  183.94
  699.87696	      9.9	    0.00	  183.94
  699.93435	     12.9	    0.01	  183.94
  699.97609	      9.3	    0.00	  183.94
  700.00741	     13.2	    0.01	  183.94
  700.04803	      3.8	    0.00	  183.94
  700.09753	      3.3	    0.00	  183.94
  700.12303	      9.7	    0.00	  183.94
  700.14794	      6.3	    0.00	  183.94
  700.17890	     13.5	    0.01	  183.94
  700.21338	     14.6	    0.01	  183.95
  700.26316	     19.9	    0.01	  183.95
  700.30764	     10.2	    0.00	  183.95
  700.34753	     16.5	    0.01	  183.95
  700.40061	     10.7	    0.00	  183.95
  700.48045	     21.6	    0.01	  183.95
  700.51554	    138.0	    0.06	  183.95
  700.55632	     50.8	    0.02	  183.95
  700.59026	     29.3	    0.01	  183.96
  700.61750	      7.4	    0.00	  183.96
  700.64576	     27.9	    0.01	  183.96
  700.71811	     13.7	    0.01	  183.96
  700.78057	     14.5	    0.01	  183.96
  700.81517	      6.6	    0.00	  183.96
  700.84088	      3.6	    0.00	  183.96
  700.86627	      3.3	    0.00	  183.96
  700.90399	    388.4	    0.17	  183.96
  700.93427	      9.7	    0.00	  183.96
  701.00922	      3.8	    0.00	  183.97
  701.03316	      6.5	    0.00	  183.97
  701.06515	     10.8	    0.00	  183.97
  701.11199	      6.9	    0.00	  183.97
  701.15857	      3.5	    0.00	  183.97
  701.18909	      3.7	    0.00	  183.97
  701.21393	     30.2	    0.01	  183.97
  701.26124	     12.3	    0.01	  183.97
  701.31860	      7.0	    0.00	  183.97
  701.35240	     16.4	    0.01	  183.97
  701.40664	     12.0	    0.01	  183.98
  701.44587	     17.6	    0.01	  183.98
  701.49229	    487.4	    0.21	  183.98
  701.52935	   8416.7	    3.60	  183.98
  701.56547	    315.4	    0.13	  183.98
  701.61679	     39.9	    0.02	  183.98
  701.65122	      7.3	    0.00	  183.98
  701.68241	     16.9	    0.01	  183.98
  701.73465	      6.1	    0.00	  183.98
  701.76878	      9.6	    0.00	  183.99
  701.81401	      6.5	    0.00	  183.99
  701.84760	     14.2	    0.01	  183.99
  701.90502	     12.5	    0.01	  183.99
  701.95453	      3.3	    0.00	  183.99
  701.98111	     36.5	    0.02	  183.99
  702.01202	      3.4	    0.00	  183.99
  702.04252	      6.8	    0.00	  183.99
  702.06848	      3.4	    0.00	  183.99
  702.11041	      3.2	    0.00	  183.99
  702.13636	     10.5	    0.00	  183.99
  702.18915	      3.7	    0.00	  184.00
  702.23152	     30.9	    0.01	  184.00
  702.29242	      3.0	    0.00	  184.00
  702.32037	     19.9	    0.01	  184.00
  702.36783	     15.8	    0.01	  184.00
  702.40763	      7.7	    0.00	  184.00
  702.43896	      3.0	    0.00	  184.00
  702.46484	     16.8	    0.01	  184.00
  702.49971	     33.5	    0.01	  184.00
  702.53276	   1115.8	    0.48	  184.00
  702.56723	     29.2	    0.01	  184.01
  702.59357	      3.2	    0.00	  184.01
  702.61300	     19.7	    0.01	  184.01
  702.64061	     15.6	    0.01	  184.01
  702.77071	      6.1	    0.00	  184.01
  702.80371	      6.5	    0.00	  184.01
  702.83306	     10.3	    0.00	  184.01
  702.86151	     13.4	    0.01	  184.01
  702.94617	      3.7	    0.00	  184.02
  702.99142	     39.3	    0.02	  184.02
  703.04441	     16.2	    0.01	  184.02
  703.12228	      6.8	    0.00	  184.02
  703.15167	     13.5	    0.01	  184.02
  703.19284	     10.1	    0.00	  184.02
  703.23990	     13.9	    0.01	  184.02
  703.28790	      3.6	    0.00	  184.02
  703.32363	      7.3	    0.00	  184.02
  703.36624	     14.0	    0.01	  184.03
  703.39905	      3.0	    0.00	  184.03
  703.42290	     15.7	    0.01	  184.03
  703.47410	     35.6	    0.02	  184.03
  703.50911	    501.0	    0.21	  184.03
  703.54530	  10922.1	    4.67	  184.03
  703.58234	    155.2	    0.07	  184.03
  703.62401	     38.9	    0.02	  184.03
  703.68388	     17.9	    0.01	  184.03
  703.73590	      3.5	    0.00	  184.04
  703.77033	      9.7	    0.00	  184.04
  703.80756	     13.4	    0.01	  184.04
  703.86914	     13.7	    0.01	  184.04
  703.90636	     21.0	    0.01	  184.04
  703.96584	      7.1	    0.00	  184.04
  704.02431	      6.9	    0.00	  184.04
  704.08173	      4.2	    0.00	  184.04
  704.13165	      3.5	    0.00	  184.05
  704.17041	     11.3	    0.00	  184.05
  704.20862	     14.8	    0.01	  184.05
  704.24862	     13.7	    0.01	  184.05
  704.27939	      9.5	    0.00	  184.05
  704.31403	     12.5	    0.01	  184.05
  704.35224	      9.6	    0.00	  184.05
  704.41522	      6.3	    0.00	  184.05
  704.44302	     13.1	    0.01	  184.05
  704.50797	     88.6	    0.04	  184.05
  704.54850	   1871.7	    0.80	  184.06
  704.58677	     40.0	    0.02	  184.06
  704.62305	     16.9	    0.01	  184.06
  704.64828	      7.8	    0.00	  184.06
  704.69122	      3.3	    0.00	  184.06
  704.73767	      3.1	    0.00	  184.06
  704.77539	      3.8	    0.00	  184.06
  704.88865	     10.9	    0.00	  184.06
  704.92318	     10.3	    0.00	  184.07
  704.97033	     15.7	    0.01	  184.07
  704.99927	      3.2	    0.00	  184.07
  705.03174	      6.7	    0.00	  184.07
  705.08476	      6.2	    0.00	  184.07
  705.12677	      3.0	    0.00	  184.07
  705.15034	     10.0	    0.00	  184.07
  705.19012	     12.8	    0.01	  184.07
  705.23655	      9.6	    0.00	  184.07
  705.28954	     10.5	    0.00	  184.07
  705.33940	     22.9	    0.01	  184.08
  705.38405	     25.3	    0.01	  184.08
  705.43259	     13.3	    0.01	  184.08
  705.45966	      3.1	    0.00	  184.08
  705.48757	     31.9	    0.01	  184.08
  705.52765	    108.7	    0.05	  184.08
  705.55812	     23.5	    0.01	  184.08
  705.60388	     16.6	    0.01	  184.08
  705.63318	      3.1	    0.00	  184.08
  705.65802	      3.3	    0.00	  184.08
  705.68349	      6.4	    0.00	  184.08
  705.74624	     13.5	    0.01	  184.09
  705.78157	      9.7	    0.00	  184.09
  705.82764	      3.9	    0.00	  184.09
  705.85295	     15.5	    0.01	  184.09
  705.89876	      6.4	    0.00	  184.09
  705.95094	     13.6	    0.01	  184.09
  705.99104	      7.6	    0.00	  184.09
  706.05402	      3.0	    0.00	  184.09
  706.08700	     20.1	    0.01	  184.09
  706.13085	     13.3	    0.01	  184.10
  706.21245	      7.4	    0.00	  184.10
  706.24658	      3.4	    0.00	  184.10
  706.27229	      9.6	    0.00	  184.10
  706.32461	     20.4	    0.01	  184.10
  706.36316	      2.8	    0.00	  184.10
  706.39457	      7.1	    0.00	  184.10
  706.43323	     14.0	    0.01	  184.10
  706.50360	      3.3	    0.00	  184.11
  706.54134	     33.6	    0.01	  184.11
  706.58277	      7.1	    0.00	  184.11
  706.62486	      6.4	    0.00	  184.11
  706.65960	     13.1	    0.01	  184.11
  706.70967	     10.2	    0.00	  184.11
  706.74071	      6.9	    0.00	  184.11
  706.79620	      4.0	    0.00	  184.11
  706.84918	      3.7	    0.00	  184.11
  706.89858	      6.2	    0.00	  184.12
  706.92939	      9.1	    0.00	  184.12
  706.95526	      2.9	    0.00	  184.12
  706.98322	      3.2	    0.00	  184.12
  707.01691	      3.5	    0.00	  184.12
  707.06519	      3.7	    0.00	  184.12
  707.09273	     17.8	    0.01	  184.12
  707.17819	     21.2	    0.01	  184.12
  707.23721	     11.5	    0.00	  184.12
  707.32131	      7.3	    0.00	  184.13
  707.39076	     20.4	    0.01	  184.13
  707.42181	      3.7	    0.00	  184.13
  707.45611	     16.8	    0.01	  184.13
  707.51823	     37.9	    0.02	  184.13
  707.57215	      7.7	    0.00	  184.13
  707.62608	     12.8	    0.01	  184.13
  707.66494	      6.1	    0.00	  184.14
  707.69952	      3.5	    0.00	  184.14
  707.72659	     10.5	    0.00	  184.14
  707.76188	      6.5	    0.00	  184.14
  707.85005	      9.5	    0.00	  184.14
  707.94222	      6.5	    0.00	  184.14
  708.00307	      9.2	    0.00	  184.14
  708.04475	     12.9	    0.01	  184.14
  708.08692	      6.2	    0.00	  184.15
  708.11428	     22.3	    0.01	  184.15
  708.17364	      6.9	    0.00	  184.15
  708.21181	     20.1	    0.01	  184.15
  708.24714	      9.8	    0.00	  184.15
  708.27344	      2.8	    0.00	  184.15
  708.33662	     13.4	    0.01	  184.15
  708.38784	     18.6	    0.01	  184.15
  708.43583	     20.0	    0.01	  184.15
  708.50824	      9.8	    0.00	  184.16
  708.54742	      9.5	    0.00	  184.16
  708.61459	      6.8	    0.00	  184.16
  708.65089	      7.2	    0.00	  184.16
  708.67804	      3.0	    0.00	  184.16
  708.72766	     10.2	    0.00	  184.16
  708.76294	      3.1	    0.00	  184.16
  708.79048	     13.2	    0.01	  184.16
  708.84599	     13.0	    0.01	  184.17
  708.89166	      3.4	    0.00	  184.17
  708.92242	     12.4	    0.01	  184.17
  709.03255	     13.2	    0.01	  184.17
  709.06488	      3.9	    0.00	  184.17
  709.10861	      9.1	    0.00	  184.17
  709.13857	      7.0	    0.00	  184.17
  709.17645	      3.2	    0.00	  184.17
  709.21344	     14.6	    0.01	  184.17
  709.25311	      4.0	    0.00	  184.18
  709.30694	     10.4	    0.00	  184.18
  709.34753	     10.3	    0.00	  184.18
  709.40263	     19.8	    0.01	  184.18
  709.47018	     67.6	    0.03	  184.18
  709.51694	     33.0	    0.01	  184.18
  709.55080	   1014.2	    0.43	  184.18
  709.61017	      3.6	    0.00	  184.18
  709.64502	      3.0	    0.00	  184.19
  709.66882	      3.2	    0.00	  184.19
  709.74101	      6.9	    0.00	  184.19
  709.78657	     10.0	    0.00	  184.19
  709.82612	      7.1	    0.00	  184.19
  709.86790	    111.7	    0.05	  184.19
  709.91410	      9.8	    0.00	  184.19
  709.94957	     17.4	    0.01	  184.19
  710.00566	      7.1	    0.00	  184.19
  710.04764	     10.9	    0.00	  184.20
  710.13302	     16.6	    0.01	  184.20
  710.20306	     25.2	    0.01	  184.20
  710.26418	     24.6	    0.01	  184.20
  710.31799	      2.9	    0.00	  184.20
  710.34686	     10.7	    0.00	  184.20
  710.39421	     16.9	    0.01	  184.20
  710.43624	     13.1	    0.01	  184.21
  710.47687	     19.7	    0.01	  184.21
  710.51651	     16.3	    0.01	  184.21
  710.55434	     83.5	    0.04	  184.21
  710.59048	      9.6	    0.00	  184.21
  710.62616	      3.8	    0.00	  184.21
  710.65077	     18.5	    0.01	  184.21
  710.80750	      2.9	    0.00	  184.22
  710.86029	     13.5	    0.01	  184.22
  710.89338	      6.7	    0.00	  184.22
  710.99792	     12.6	    0.01	  184.22
  711.02617	     12.9	    0.01	  184.22
  711.06110	      3.7	    0.00	  184.22
  711.08920	      6.9	    0.00	  184.22
  711.12261	      7.1	    0.00	  184.22
  711.14795	      3.5	    0.00	  184.22
  711.21938	     21.7	    0.01	  184.23
  711.26382	      6.6	    0.00	  184.23
  711.30585	      7.4	    0.00	  184.23
  711.34832	     20.2	    0.01	  184.23
  711.41183	     43.2	    0.02	  184.23
  711.45258	     13.4	    0.01	  184.23
  711.48690	     84.4	    0.04	  184.23
  711.52572	    164.1	    0.07	  184.23
  711.56650	   8969.8	    3.83	  184.23
  711.59278	     18.2	    0.01	  184.24
  711.62524	     25.1	    0.01	  184.24
  711.67949	     13.3	    0.01	  184.24
  711.74512	      3.6	    0.00	  184.24
  711.77259	     10.5	    0.00	  184.24
  711.81975	     13.6	    0.01	  184.24
  711.86481	      3.6	    0.00	  184.24
  711.89160	     14.6	    0.01	  184.24
  711.94904	      3.0	    0.00	  184.24
  712.01762	     16.4	    0.01	  184.25
  712.05431	      6.3	    0.00	  184.25
  712.08081	      2.9	    0.00	  184.25
  712.11572	      3.5	    0.00	  184.25
  712.15893	      9.9	    0.00	  184.25
  712.23901	      3.9	    0.00	  184.25
  712.27087	     15.2	    0.01	  184.25
  712.32300	     13.6	    0.01	  184.25
  712.35382	      3.2	    0.00	  184.25
  712.42612	     14.1	    0.01	  184.26
  712.48292	      6.2	    0.00	  184.26
  712.51720	     19.4	    0.01	  184.26
  712.56936	   1463.3	    0.63	  184.26
  712.60728	      9.7	    0.00	  184.26
  712.64172	      3.8	    0.00	  184.26
  712.66937	     18.6	    0.01	  184.26
  712.74209	      7.6	    0.00	  184.26
  712.77367	     13.0	    0.01	  184.27
  712.83462	     12.7	    0.01	  184.27
  712.88701	     17.3	    0.01	  184.27
  712.93148	     10.5	    0.00	  184.27
  713.00763	      3.3	    0.00	  184.27
  713.04327	      3.3	    0.00	  184.27
  713.08025	     16.4	    0.01	  184.27
  713.13526	     10.1	    0.00	  184.27
  713.16570	     10.1	    0.00	  184.28
  713.25694	   2444.0	    1.04	  184.28
  713.31920	     24.5	    0.01	  184.28
  713.35178	     10.2	    0.00	  184.28
  713.39729	      7.2	    0.00	  184.28
  713.43204	     17.1	    0.01	  184.28
  713.49104	    553.4	    0.24	  184.28
  713.52909	    871.3	    0.37	  184.28
  713.56671	    483.7	    0.21	  184.29
  713.60626	     19.8	    0.01	  184.29
  713.64587	     10.2	    0.00	  184.29
  713.71429	      3.4	    0.00	  184.29
  713.74899	      7.1	    0.00	  184.29
  713.80388	     14.0	    0.01	  184.29
  713.86319	      9.9	    0.00	  184.29
  713.91748	    223.3	    0.10	  184.29
  714.00075	     17.6	    0.01	  184.30
  714.02972	      3.0	    0.00	  184.30
  714.06959	     13.9	    0.01	  184.30
  714.12059	     13.8	    0.01	  184.30
  714.15130	      6.5	    0.00	  184.30
  714.20149	      7.1	    0.00	  184.30
  714.25425	     63.3	    0.03	  184.30
  714.29003	     10.0	    0.00	  184.30
  714.33970	     14.3	    0.01	  184.30
  714.40442	     20.0	    0.01	  184.31
  714.49555	     70.1	    0.03	  184.31
  714.53466	     77.2	    0.03	  184.31
  714.57082	     23.4	    0.01	  184.31
  714.61322	      3.1	    0.00	  184.31
  714.64288	     20.7	    0.01	  184.31
  714.67949	      6.4	    0.00	  184.31
  714.71610	      6.0	    0.00	  184.31
  714.76759	      9.5	    0.00	  184.32
  714.83690	     13.6	    0.01	  184.32
  714.88198	     14.2	    0.01	  184.32
  714.92437	    157.1	    0.07	  184.32
  714.96203	      6.2	    0.00	  184.32
  715.00423	     10.6	    0.00	  184.32
  715.06974	     13.1	    0.01	  184.32
  715.12089	     17.4	    0.01	  184.32
  715.17633	     10.3	    0.00	  184.33
  715.23576	     30.7	    0.01	  184.33
  715.28656	      3.7	    0.00	  184.33
  715.31933	     23.6	    0.01	  184.33
  715.37054	      3.7	    0.00	  184.33
  715.41773	     11.0	    0.00	  184.33
  715.47912	     29.7	    0.01	  184.33
  715.50861	   1580.2	    0.68	  184.33
  715.54535	   4922.5	    2.10	  184.34
  715.58173	    661.2	    0.28	  184.34
  715.61251	     16.8	    0.01	  184.34
  715.66026	     19.7	    0.01	  184.34
  715.73895	      3.7	    0.00	  184.34
  715.76953	     13.6	    0.01	  184.34
  715.79468	      3.7	    0.00	  184.34
  715.84044	     13.7	    0.01	  184.34
  715.86807	      6.5	    0.00	  184.34
  715.93744	     20.3	    0.01	  184.35
  715.98954	     13.0	    0.01	  184.35
  716.08440	     13.3	    0.01	  184.35
  716.14459	      6.3	    0.00	  184.35
  716.17207	     24.3	    0.01	  184.35
  716.21213	     10.8	    0.00	  184.35
  716.26080	      3.4	    0.00	  184.35
  716.32727	      3.6	    0.00	  184.36
  716.35453	     24.1	    0.01	  184.36
  716.41345	      3.1	    0.00	  184.36
  716.44724	     10.0	    0.00	  184.36
  716.51118	    128.3	    0.05	  184.36
  716.54907	    589.7	    0.25	  184.36
  716.58698	     67.2	    0.03	  184.36
  716.64992	     34.1	    0.01	  184.36
  716.68427	      9.8	    0.00	  184.36
  716.74448	     10.9	    0.00	  184.37
  716.79525	     15.1	    0.01	  184.37
  716.82781	      5.9	    0.00	  184.37
  716.88096	     10.6	    0.00	  184.37
  716.93187	     88.0	    0.04	  184.37
  716.95752	      6.7	    0.00	  184.37
  717.00071	      6.4	    0.00	  184.37
  717.03880	      6.1	    0.00	  184.37
  717.08570	     10.1	    0.00	  184.37
  717.14624	      3.5	    0.00	  184.38
  717.17105	      6.8	    0.00	  184.38
  717.21285	     12.8	    0.01	  184.38
  717.27820	      3.6	    0.00	  184.38
  717.31790	     10.2	    0.00	  184.38
  717.35834	      3.5	    0.00	  184.38
  717.41917	      6.2	    0.00	  184.38
  717.47971	     66.1	    0.03	  184.38
  717.52460	   1038.8	    0.44	  184.39
  717.56099	   3372.6	    1.44	  184.39
  717.59715	   1474.4	    0.63	  184.39
  717.63567	     18.6	    0.01	  184.39
  717.68600	     13.2	    0.01	  184.39
  717.75555	     11.7	    0.00	  184.39
  717.78668	      3.4	    0.00	  184.39
  717.83642	     24.5	    0.01	  184.39
  717.88846	     14.2	    0.01	  184.40
  717.93306	     18.7	    0.01	  184.40
  717.96912	      4.4	    0.00	  184.40
  718.00050	     10.1	    0.00	  184.40
  718.05104	     17.2	    0.01	  184.40
  718.08869	     18.1	    0.01	  184.40
  718.14338	     23.8	    0.01	  184.40
  718.19095	      6.8	    0.00	  184.40
  718.23397	      7.1	    0.00	  184.40
  718.30095	      7.1	    0.00	  184.41
  718.36167	     13.6	    0.01	  184.41
  718.42108	      3.8	    0.00	  184.41
  718.47623	      6.9	    0.00	  184.41
  718.50134	      3.7	    0.00	  184.41
  718.52798	    133.0	    0.06	  184.41
  718.56499	    299.4	    0.13	  184.41
  718.60004	    150.0	    0.06	  184.41
  718.63066	      7.3	    0.00	  184.41
  718.66493	      6.8	    0.00	  184.41
  718.71370	      9.7	    0.00	  184.42
  718.75143	      9.7	    0.00	  184.42
  718.79428	      7.3	    0.00	  184.42
  718.83634	     16.0	    0.01	  184.42
  718.89862	      6.6	    0.00	  184.42
  718.94306	      7.3	    0.00	  184.42
  718.97308	     22.7	    0.01	  184.42
  719.01573	      7.0	    0.00	  184.42
  719.06207	     13.2	    0.01	  184.42
  719.12351	      6.1	    0.00	  184.43
  719.15900	      6.5	    0.00	  184.43
  719.21121	      6.4	    0.00	  184.43
  719.27620	      6.9	    0.00	  184.43
  719.32995	     11.2	    0.00	  184.43
  719.37703	     16.0	    0.01	  184.43
  719.40622	     23.0	    0.01	  184.43
  719.43616	      2.9	    0.00	  184.43
  719.46945	     35.7	    0.02	  184.44
  719.50863	     29.4	    0.01	  184.44
  719.53974	    152.0	    0.06	  184.44
  719.56989	     31.1	    0.01	  184.44
  719.59948	     14.6	    0.01	  184.44
  719.66193	     10.3	    0.00	  184.44
  719.73775	     13.3	    0.01	  184.44
  719.80117	     14.6	    0.01	  184.44
  719.92683	      9.7	    0.00	  184.45
  719.96301	      3.6	    0.00	  184.45
  719.99494	     33.9	    0.01	  184.45
  720.03900	      3.2	    0.00	  184.45
  720.09079	     16.4	    0.01	  184.45
  720.13516	     68.2	    0.03	  184.45
  720.20571	     11.5	    0.00	  184.45
  720.25549	      3.5	    0.00	  184.46
  720.30820	      7.0	    0.00	  184.46
  720.35068	      9.9	    0.00	  184.46
  720.41414	     27.5	    0.01	  184.46
  720.45732	     10.3	    0.00	  184.46
  720.50343	     21.3	    0.01	  184.46
  720.54072	     27.8	    0.01	  184.46
  720.57849	      3.8	    0.00	  184.46
  720.61579	      9.9	    0.00	  184.46
  720.65075	      9.5	    0.00	  184.47
  720.70247	      8.8	    0.00	  184.47
  720.73507	      6.8	    0.00	  184.47
  720.77742	      7.3	    0.00	  184.47
  720.82122	     10.7	    0.00	  184.47
  720.85942	      6.7	    0.00	  184.47
  720.93596	     10.2	    0.00	  184.47
  720.96844	      3.3	    0.00	  184.47
  721.00069	     22.5	    0.01	  184.47
  721.03761	     10.7	    0.00	  184.48
  721.08148	      6.1	    0.00	  184.48
  721.12755	      9.8	    0.00	  184.48
  721.16595	      3.0	    0.00	  184.48
  721.19750	     16.3	    0.01	  184.48
  721.22841	      7.2	    0.00	  184.48
  721.28495	     10.4	    0.00	  184.48
  721.31853	    195.8	    0.08	  184.48
  721.34888	      3.2	    0.00	  184.48
  721.37790	      6.3	    0.00	  184.48
  721.41643	     12.6	    0.01	  184.48
  721.46392	     30.3	    0.01	  184.49
  721.50421	     28.7	    0.01	  184.49
  721.54668	     18.2	    0.01	  184.49
  721.59869	     18.3	    0.01	  184.49
  721.63308	      6.4	    0.00	  184.49
  721.67175	     10.9	    0.00	  184.49
  721.74066	      6.7	    0.00	  184.49
  721.83147	     12.5	    0.01	  184.50
  721.85602	      3.8	    0.00	  184.50
  721.89691	      2.9	    0.00	  184.50
  721.94603	     16.8	    0.01	  184.50
  722.01188	     23.8	    0.01	  184.50
  722.04706	      3.7	    0.00	  184.50
  722.07676	     10.2	    0.00	  184.50
  722.12225	      3.0	    0.00	  184.50
  722.15266	  11004.7	    4.70	  184.50
  722.19019	      3.5	    0.00	  184.50
  722.21615	      7.0	    0.00	  184.51
  722.24594	     17.6	    0.01	  184.51
  722.28540	     16.4	    0.01	  184.51
  722.32620	     17.8	    0.01	  184.51
  722.37402	      3.0	    0.00	  184.51
  722.42337	     10.1	    0.00	  184.51
  722.46760	     10.2	    0.00	  184.51
  722.51351	     17.0	    0.01	  184.51
  722.56483	     10.8	    0.00	  184.51
  722.60976	     13.3	    0.01	  184.52
  722.63861	      3.9	    0.00	  184.52
  722.67405	     10.2	    0.00	  184.52
  722.72705	      3.1	    0.00	  184.52
  722.75211	      5.9	    0.00	  184.52
  722.79322	      6.9	    0.00	  184.52
  722.83984	      4.7	    0.00	  184.52
  722.88297	      9.8	    0.00	  184.52
  722.90934	      6.6	    0.00	  184.52
  722.95917	      3.3	    0.00	  184.52
  723.01250	     18.0	    0.01	  184.53
  723.07467	      6.3	    0.00	  184.53
  723.11954	      7.6	    0.00	  184.53
  723.15603	     96.8	    0.04	  184.53
  723.20838	     11.5	    0.00	  184.53
  723.25701	     20.5	    0.01	  184.53
  723.29863	     10.8	    0.00	  184.53
  723.36734	     13.9	    0.01	  184.53
  723.40505	     19.9	    0.01	  184.54
  723.43237	      3.1	    0.00	  184.54
  723.45913	     17.7	    0.01	  184.54
  723.48876	     43.5	    0.02	  184.54
  723.52955	    291.7	    0.12	  184.54
  723.56666	    185.5	    0.08	  184.54
  723.60259	     10.3	    0.00	  184.54
  723.63025	      3.6	    0.00	  184.54
  723.66105	     13.8	    0.01	  184.54
  723.69410	     10.5	    0.00	  184.54
  723.75446	      6.2	    0.00	  184.54
  723.84949	      6.7	    0.00	  184.55
  723.88987	     13.4	    0.01	  184.55
  723.93705	    114.9	    0.05	  184.55
  723.99248	      9.9	    0.00	  184.55
  724.04480	      3.7	    0.00	  184.55
  724.07172	      3.2	    0.00	  184.55
  724.10419	      3.9	    0.00	  184.55
  724.15216	      3.1	    0.00	  184.55
  724.17710	      6.2	    0.00	  184.56
  724.21104	     10.5	    0.00	  184.56
  724.24518	      4.0	    0.00	  184.56
  724.29370	      6.5	    0.00	  184.56
  724.33528	      7.2	    0.00	  184.56
  724.43283	      9.7	    0.00	  184.56
  724.48808	     30.2	    0.01	  184.56
  724.53625	     54.3	    0.02	  184.56
  724.57293	     36.9	    0.02	  184.57
  724.60032	      6.3	    0.00	  184.57
  724.64039	      9.4	    0.00	  184.57
  724.73275	     17.3	    0.01	  184.57
  724.83458	      8.7	    0.00	  184.57
  724.89598	     10.2	    0.00	  184.57
  724.94578	     70.7	    0.03	  184.57
  725.00517	    324.5	    0.14	  184.58
  725.06582	     15.6	    0.01	  184.58
  725.10107	      3.0	    0.00	  184.58
  725.15382	      6.7	    0.00	  184.58
  725.19469	     14.1	    0.01	  184.58
  725.24731	      3.4	    0.00	  184.58
  725.28347	     10.4	    0.00	  184.58
  725.31300	      6.7	    0.00	  184.58
  725.35427	      6.6	    0.00	  184.59
  725.39795	     19.1	    0.01	  184.59
  725.44840	     22.0	    0.01	  184.59
  725.50688	    252.2	    0.11	  184.59
  725.54647	    457.6	    0.20	  184.59
  725.58227	   1523.1	    0.65	  184.59
  725.60406	      3.4	    0.00	  184.59
  725.63762	     21.0	    0.01	  184.59
  725.71615	     20.1	    0.01	  184.59
  725.76867	     11.1	    0.00	  184.60
  725.79907	      4.7	    0.00	  184.60
  725.82737	     10.9	    0.00	  184.60
  725.91548	     13.6	    0.01	  184.60
  725.94721	     16.8	    0.01	  184.60
  725.99884	     13.8	    0.01	  184.60
  726.13068	      7.5	    0.00	  184.60
  726.16847	     10.1	    0.00	  184.61
  726.21262	      9.0	    0.00	  184.61
  726.26971	      3.3	    0.00	  184.61
  726.30138	     20.8	    0.01	  184.61
  726.36426	      2.8	    0.00	  184.61
  726.42653	     10.6	    0.00	  184.61
  726.46291	      7.4	    0.00	  184.61
  726.50916	     69.1	    0.03	  184.61
  726.54977	     84.6	    0.04	  184.62
  726.58623	    192.5	    0.08	  184.62
  726.65218	      7.4	    0.00	  184.62
  726.71066	     13.9	    0.01	  184.62
  726.76025	     13.6	    0.01	  184.62
  726.81059	     10.3	    0.00	  184.62
  726.85142	     13.8	    0.01	  184.62
  726.90865	     10.5	    0.00	  184.62
  726.95679	      3.2	    0.00	  184.63
  726.98936	      9.0	    0.00	  184.63
  727.02058	  28172.4	   12.04	  184.63
  727.06681	     13.8	    0.01	  184.63
  727.10866	     10.6	    0.00	  184.63
  727.18348	     12.6	    0.01	  184.63
  727.26149	     25.4	    0.01	  184.63
  727.29205	      3.5	    0.00	  184.63
  727.33437	     11.3	    0.00	  184.64
  727.37691	      6.4	    0.00	  184.64
  727.40619	      3.3	    0.00	  184.64
  727.45276	     38.0	    0.02	  184.64
  727.50761	    710.4	    0.30	  184.64
  727.54412	   1470.5	    0.63	  184.64
  727.57994	    336.1	    0.14	  184.64
  727.61271	     25.8	    0.01	  184.64
  727.67298	     14.4	    0.01	  184.64
  727.73032	      6.8	    0.00	  184.65
  727.82824	      5.9	    0.00	  184.65
  727.86028	      6.4	    0.00	  184.65
  727.90570	      3.1	    0.00	  184.65
  727.95005	     12.8	    0.01	  184.65
  727.99181	      7.4	    0.00	  184.65
  728.02386	   2718.4	    1.16	  184.65
  728.07768	     12.8	    0.01	  184.65
  728.12958	     23.7	    0.01	  184.66
  728.18549	     13.9	    0.01	  184.66
  728.23906	     15.7	    0.01	  184.66
  728.27446	     12.7	    0.01	  184.66
  728.32916	      3.4	    0.00	  184.66
  728.35592	      6.5	    0.00	  184.66
  728.42170	     21.9	    0.01	  184.66
  728.45612	      3.8	    0.00	  184.66
  728.47650	      3.1	    0.00	  184.66
  728.50886	     81.0	    0.03	  184.67
  728.54800	    171.3	    0.07	  184.67
  728.58734	     36.0	    0.02	  184.67
  728.61811	     20.8	    0.01	  184.67
  728.65544	      6.4	    0.00	  184.67
  728.69409	      3.7	    0.00	  184.67
  728.73145	      3.3	    0.00	  184.67
  728.75635	      6.6	    0.00	  184.67
  728.79504	      3.5	    0.00	  184.67
  728.87143	     11.8	    0.01	  184.67
  728.91266	      4.5	    0.00	  184.68
  728.95289	     16.6	    0.01	  184.68
  728.98461	     50.6	    0.02	  184.68
  729.02875	     44.8	    0.02	  184.68
  729.07800	      4.1	    0.00	  184.68
  729.13132	     17.5	    0.01	  184.68
  729.17721	      9.8	    0.00	  184.68
  729.23859	     12.5	    0.01	  184.68
  729.32880	     14.4	    0.01	  184.69
  729.36451	     17.1	    0.01	  184.69
  729.39532	      7.3	    0.00	  184.69
  729.42446	     33.7	    0.01	  184.69
  729.48246	     67.8	    0.03	  184.69
  729.52490	    679.8	    0.29	  184.69
  729.56130	   5771.6	    2.47	  184.69
  729.59711	   1476.3	    0.63	  184.69
  729.63064	     10.2	    0.00	  184.69
  729.67300	     13.8	    0.01	  184.69
  729.70349	      3.2	    0.00	  184.70
  729.76998	      6.4	    0.00	  184.70
  729.82391	     14.1	    0.01	  184.70
  729.87797	      9.5	    0.00	  184.70
  729.90636	     10.0	    0.00	  184.70
  729.95084	     17.4	    0.01	  184.70
  729.99316	     33.6	    0.01	  184.70
  730.03119	      3.2	    0.00	  184.70
  730.06551	     12.1	    0.01	  184.70
  730.09113	      3.4	    0.00	  184.71
  730.11713	      6.9	    0.00	  184.71
  730.18518	      3.1	    0.00	  184.71
  730.23871	     11.4	    0.00	  184.71
  730.30864	     12.7	    0.01	  184.71
  730.35055	      7.8	    0.00	  184.71
  730.39728	      3.7	    0.00	  184.71
  730.42852	     10.5	    0.00	  184.71
  730.45709	      4.1	    0.00	  184.71
  730.49555	     12.6	    0.01	  184.72
  730.52846	     76.8	    0.03	  184.72
  730.56449	    734.5	    0.31	  184.72
  730.60077	    128.8	    0.06	  184.72
  730.63706	     16.3	    0.01	  184.72
  730.69751	     11.2	    0.00	  184.72
  730.76123	      3.8	    0.00	  184.72
  730.81026	     24.5	    0.01	  184.72
  730.85840	      3.6	    0.00	  184.73
  730.91357	     21.9	    0.01	  184.73
  730.98615	      3.2	    0.00	  184.73
  731.04581	     12.3	    0.01	  184.73
  731.09842	      7.0	    0.00	  184.73
  731.12414	     14.4	    0.01	  184.73
  731.15131	      3.1	    0.00	  184.73
  731.19110	      7.0	    0.00	  184.73
  731.23032	      6.8	    0.00	  184.73
  731.26394	      6.9	    0.00	  184.74
  731.31830	      9.6	    0.00	  184.74
  731.37311	     34.3	    0.01	  184.74
  731.41208	     13.2	    0.01	  184.74
  731.46345	     34.4	    0.01	  184.74
  731.50898	     60.9	    0.03	  184.74
  731.54057	    465.3	    0.20	  184.74
  731.57674	   3176.2	    1.36	  184.74
  731.61291	   6395.2	    2.73	  184.74
  731.64020	      3.9	    0.00	  184.74
  731.71348	     26.7	    0.01	  184.75
  731.78218	      7.2	    0.00	  184.75
  731.85693	     10.2	    0.00	  184.75
  731.89112	     14.7	    0.01	  184.75
  731.93530	      3.2	    0.00	  184.75
  731.98185	      9.1	    0.00	  184.75
  732.03418	      3.6	    0.00	  184.75
  732.06258	      9.9	    0.00	  184.76
  732.10115	      6.8	    0.00	  184.76
  732.14169	     10.5	    0.00	  184.76
  732.20577	     16.7	    0.01	  184.76
  732.23499	      3.6	    0.00	  184.76
  732.29717	      6.8	    0.00	  184.76
  732.33862	      6.1	    0.00	  184.76
  732.39429	      4.1	    0.00	  184.76
  732.42361	     19.8	    0.01	  184.76
  732.47847	     20.1	    0.01	  184.77
  732.51855	      3.3	    0.00	  184.77
  732.54540	     74.1	    0.03	  184.77
  732.58074	    328.4	    0.14	  184.77
  732.61634	    821.5	    0.35	  184.77
  732.64692	     26.6	    0.01	  184.77
  732.68645	     10.3	    0.00	  184.77
  732.73171	      7.3	    0.00	  184.77
  732.77373	      9.7	    0.00	  184.77
  732.82989	     13.4	    0.01	  184.78
  732.87953	     16.5	    0.01	  184.78
  732.92825	     20.1	    0.01	  184.78
  732.99380	     10.1	    0.00	  184.78
  733.03340	      7.1	    0.00	  184.78
  733.05835	      3.2	    0.00	  184.78
  733.11625	     13.9	    0.01	  184.78
  733.17842	     16.5	    0.01	  184.78
  733.21008	      3.3	    0.00	  184.78
  733.24846	     17.2	    0.01	  184.79
  733.28522	      3.4	    0.00	  184.79
  733.33307	     14.0	    0.01	  184.79
  733.39194	     17.1	    0.01	  184.79
  733.44389	     10.4	    0.00	  184.79
  733.48871	      4.2	    0.00	  184.79
  733.51940	     40.4	    0.02	  184.79
  733.56657	     87.5	    0.04	  184.79
  733.59912	      3.3	    0.00	  184.79
  733.63313	     24.3	    0.01	  184.80
  733.69914	     10.5	    0.00	  184.80
  733.72675	      3.4	    0.00	  184.80
  733.77457	      9.9	    0.00	  184.80
  733.80884	      3.5	    0.00	  184.80
  733.83525	      6.6	    0.00	  184.80
  733.88360	     14.0	    0.01	  184.80
  733.91510	      3.1	    0.00	  184.80
  733.94226	     17.8	    0.01	  184.80
  734.01212	      6.6	    0.00	  184.81
  734.04956	      3.1	    0.00	  184.81
  734.08459	     15.4	    0.01	  184.81
  734.11652	     10.6	    0.00	  184.81
  734.18111	     18.8	    0.01	  184.81
  734.24546	      9.8	    0.00	  184.81
  734.29101	     13.8	    0.01	  184.81
  734.31717	      6.2	    0.00	  184.81
  734.36602	     26.4	    0.01	  184.81
  734.42933	     16.9	    0.01	  184.82
  734.48031	      9.8	    0.00	  184.82
  734.51526	     17.2	    0.01	  184.82
  734.55808	     20.1	    0.01	  184.82
  734.59489	     24.5	    0.01	  184.82
  734.62158	      3.4	    0.00	  184.82
  734.66061	      6.6	    0.00	  184.82
  734.68738	      3.0	    0.00	  184.82
  734.71497	     10.7	    0.00	  184.82
  734.75327	      6.5	    0.00	  184.82
  734.79327	      3.1	    0.00	  184.83
  734.83862	      3.2	    0.00	  184.83
  734.86957	      3.6	    0.00	  184.83
  734.90616	     17.0	    0.01	  184.83
  734.98151	      3.4	    0.00	  184.83
  735.01783	      9.2	    0.00	  184.83
  735.08003	      6.5	    0.00	  184.83
  735.13987	      9.9	    0.00	  184.83
  735.19694	     24.8	    0.01	  184.84
  735.26792	     13.8	    0.01	  184.84
  735.31537	      3.8	    0.00	  184.84
  735.34271	      3.5	    0.00	  184.84
  735.39243	     16.6	    0.01	  184.84
  735.45128	     35.5	    0.02	  184.84
  735.47902	     11.8	    0.01	  184.84
  735.51384	     38.8	    0.02	  184.84
  735.56216	     75.7	    0.03	  184.84
  735.61175	     26.2	    0.01	  184.85
  735.66857	      6.5	    0.00	  184.85
  735.72534	      3.6	    0.00	  184.85
  735.76009	      6.7	    0.00	  184.85
  735.80884	      3.4	    0.00	  184.85
  735.84607	     18.3	    0.01	  184.85
  735.89675	     25.5	    0.01	  184.85
  735.93803	      6.4	    0.00	  184.85
  736.01156	     13.4	    0.01	  184.86
  736.06320	     10.3	    0.00	  184.86
  736.10792	     10.2	    0.00	  184.86
  736.14170	      9.9	    0.00	  184.86
  736.19416	     21.1	    0.01	  184.86
  736.22449	      3.4	    0.00	  184.86
  736.25854	     13.9	    0.01	  184.86
  736.35400	      3.4	    0.00	  184.86
  736.40160	     10.4	    0.00	  184.87
  736.44544	     22.3	    0.01	  184.87
  736.47262	     10.0	    0.00	  184.87
  736.51889	     13.7	    0.01	  184.87
  736.57127	     14.5	    0.01	  184.87
  736.60585	     28.2	    0.01	  184.87
  736.64496	      6.4	    0.00	  184.87
  736.71609	      6.9	    0.00	  184.87
  736.75804	     16.8	    0.01	  184.88
  736.79421	     10.9	    0.00	  184.88
  736.83514	      4.7	    0.00	  184.88
  736.86432	      6.2	    0.00	  184.88
  736.88507	      3.1	    0.00	  184.88
  736.90441	     67.8	    0.03	  184.88
  737.00389	     16.9	    0.01	  184.88
  737.07520	     10.3	    0.00	  184.88
  737.10585	     21.0	    0.01	  184.88
  737.18311	      3.1	    0.00	  184.89
  737.20954	     23.3	    0.01	  184.89
  737.25948	     10.4	    0.00	  184.89
  737.32935	     14.3	    0.01	  184.89
  737.38320	     10.5	    0.00	  184.89
  737.42083	     10.7	    0.00	  184.89
  737.47408	     13.7	    0.01	  184.89
  737.50711	     82.5	    0.04	  184.89
  737.54707	    130.7	    0.06	  184.90
  737.58190	   6826.3	    2.92	  184.90
  737.64723	     19.8	    0.01	  184.90
  737.74322	      8.2	    0.00	  184.90
  737.82181	      7.5	    0.00	  184.90
  737.85264	      6.6	    0.00	  184.90
  737.93674	      9.8	    0.00	  184.91
  737.96680	      3.6	    0.00	  184.91
  738.00204	     11.5	    0.00	  184.91
  738.05688	      6.8	    0.00	  184.91
  738.09332	      3.4	    0.00	  184.91
  738.13684	      3.4	    0.00	  184.91
  738.19358	      7.0	    0.00	  184.91
  738.25144	     14.2	    0.01	  184.91
  738.27869	     10.7	    0.00	  184.91
  738.34914	      9.8	    0.00	  184.92
  738.39526	      3.4	    0.00	  184.92
  738.42401	      3.3	    0.00	  184.92
  738.45306	      3.0	    0.00	  184.92
  738.52026	      3.3	    0.00	  184.92
  738.55135	     24.7	    0.01	  184.92
  738.58501	   1236.7	    0.53	  184.92
  738.66889	     11.0	    0.00	  184.92
  738.72146	     19.9	    0.01	  184.93
  738.82381	     11.6	    0.00	  184.93
  738.87280	      3.3	    0.00	  184.93
  738.90438	      6.9	    0.00	  184.93
  738.94315	      8.1	    0.00	  184.93
  738.97398	     15.6	    0.01	  184.93
  739.00928	      3.0	    0.00	  184.93
  739.06429	      6.9	    0.00	  184.93
  739.12152	      3.6	    0.00	  184.94
  739.18316	      9.3	    0.00	  184.94
  739.22696	      9.6	    0.00	  184.94
  739.26587	      9.9	    0.00	  184.94
  739.30192	     10.1	    0.00	  184.94
  739.34439	     19.9	    0.01	  184.94
  739.38569	     16.0	    0.01	  184.94
  739.42761	     25.5	    0.01	  184.94
  739.48262	     20.7	    0.01	  184.94
  739.52322	    355.5	    0.15	  184.95
  739.56193	    155.3	    0.07	  184.95
  739.59788	   5070.3	    2.17	  184.95
  739.65608	     14.8	    0.01	  184.95
  739.68946	      6.2	    0.00	  184.95
  739.74660	      9.4	    0.00	  184.95
  739.80609	      3.6	    0.00	  184.95
  739.84244	     13.3	    0.01	  184.95
  739.88387	     10.1	    0.00	  184.95
  739.92814	      7.2	    0.00	  184.96
  740.00599	     13.3	    0.01	  184.96
  740.04327	      3.5	    0.00	  184.96
  740.07209	      9.9	    0.00	  184.96
  740.15397	     10.5	    0.00	  184.96
  740.18223	     16.1	    0.01	  184.96
  740.22003	      3.3	    0.00	  184.96
  740.25446	      3.6	    0.00	  184.96
  740.29925	      6.6	    0.00	  184.97
  740.37635	      9.8	    0.00	  184.97
  740.41582	     13.2	    0.01	  184.97
  740.47138	     27.7	    0.01	  184.97
  740.52256	     77.2	    0.03	  184.97
  740.56140	     26.0	    0.01	  184.97
  740.60112	    687.2	    0.29	  184.97
  740.64157	      6.3	    0.00	  184.97
  740.73205	     31.0	    0.01	  184.98
  740.81641	      3.7	    0.00	  184.98
  740.86691	     10.6	    0.00	  184.98
  740.90797	     13.3	    0.01	  184.98
  740.96960	      3.8	    0.00	  184.98
  741.00106	      7.3	    0.00	  184.98
  741.12496	      7.7	    0.00	  184.99
  741.17862	     16.3	    0.01	  184.99
  741.20575	      3.7	    0.00	  184.99
  741.25125	      7.3	    0.00	  184.99
  741.28876	      3.5	    0.00	  184.99
  741.32263	      3.4	    0.00	  184.99
  741.38574	     14.9	    0.01	  184.99
  741.43713	     20.7	    0.01	  184.99
  741.48041	     35.7	    0.02	  185.00
  741.52282	    828.5	    0.35	  185.00
  741.56096	    655.9	    0.28	  185.00
  741.59781	    794.6	    0.34	  185.00
  741.63273	      6.6	    0.00	  185.00
  741.67645	     14.5	    0.01	  185.00
  741.71454	      6.2	    0.00	  185.00
  741.75006	      3.4	    0.00	  185.00
  741.77822	      7.0	    0.00	  185.00
  741.87623	     17.1	    0.01	  185.01
  741.92329	     14.2	    0.01	  185.01
  741.96652	     13.4	    0.01	  185.01
  741.99983	      6.5	    0.00	  185.01
  742.03194	      7.7	    0.00	  185.01
  742.07764	     10.9	    0.00	  185.01
  742.11244	      6.7	    0.00	  185.01
  742.15947	     23.4	    0.01	  185.01
  742.20031	      7.1	    0.00	  185.01
  742.26604	      9.9	    0.00	  185.02
  742.29789	      6.5	    0.00	  185.02
  742.34992	      6.6	    0.00	  185.02
  742.40176	     13.5	    0.01	  185.02
  742.43656	      7.4	    0.00	  185.02
  742.48601	     17.7	    0.01	  185.02
  742.52877	    136.3	    0.06	  185.02
  742.56237	     45.1	    0.02	  185.02
  742.59607	    130.3	    0.06	  185.02
  742.63785	     14.5	    0.01	  185.02
  742.68111	     10.3	    0.00	  185.03
  742.71780	      6.3	    0.00	  185.03
  742.78510	      3.7	    0.00	  185.03
  742.83282	      3.5	    0.00	  185.03
  742.91954	      9.8	    0.00	  185.03
  742.98968	     21.3	    0.01	  185.03
  743.02286	     12.5	    0.01	  185.03
  743.05481	      3.0	    0.00	  185.04
  743.10788	     10.2	    0.00	  185.04
  743.17511	      2.9	    0.00	  185.04
  743.21524	     12.8	    0.01	  185.04
  743.25885	      3.0	    0.00	  185.04
  743.28526	     23.0	    0.01	  185.04
  743.35019	     10.8	    0.00	  185.04
  743.40948	     29.4	    0.01	  185.04
  743.44580	      3.2	    0.00	  185.05
  743.47209	     35.0	    0.01	  185.05
  743.53872	   1009.8	    0.43	  185.05
  743.57700	   2170.3	    0.93	  185.05
  743.61296	  11810.7	    5.05	  185.05
  743.64815	     16.4	    0.01	  185.05
  743.67555	      7.4	    0.00	  185.05
  743.72174	     10.4	    0.00	  185.05
  743.78345	      3.4	    0.00	  185.05
  743.82349	     19.6	    0.01	  185.05
  743.95058	     16.2	    0.01	  185.06
  744.04143	     20.2	    0.01	  185.06
  744.07922	      3.9	    0.00	  185.06
  744.14796	     12.9	    0.01	  185.06
  744.20389	     13.4	    0.01	  185.06
  744.24270	     12.6	    0.01	  185.07
  744.28268	      9.7	    0.00	  185.07
  744.32958	     11.6	    0.00	  185.07
  744.40581	     24.1	    0.01	  185.07
  744.43786	     10.5	    0.00	  185.07
  744.50675	     17.6	    0.01	  185.07
  744.54457	    106.9	    0.05	  185.07
  744.58210	    239.3	    0.10	  185.07
  744.61654	   1789.6	    0.76	  185.07
  744.64305	     22.1	    0.01	  185.08
  744.72075	      7.6	    0.00	  185.08
  744.77173	      3.1	    0.00	  185.08
  744.80563	      6.5	    0.00	  185.08
  744.83782	      7.0	    0.00	  185.08
  744.86389	      3.9	    0.00	  185.08
  744.92324	   5496.3	    2.35	  185.08
  744.96484	      3.7	    0.00	  185.08
  745.01742	      7.0	    0.00	  185.09
  745.07378	      7.2	    0.00	  185.09
  745.13567	     14.3	    0.01	  185.09
  745.18895	     16.4	    0.01	  185.09
  745.26202	     10.7	    0.00	  185.09
  745.29254	      7.3	    0.00	  185.09
  745.32454	      7.0	    0.00	  185.09
  745.37900	     16.7	    0.01	  185.09
  745.41987	     32.2	    0.01	  185.10
  745.45550	     13.3	    0.01	  185.10
  745.48319	      7.3	    0.00	  185.10
  745.51780	     39.8	    0.02	  185.10
  745.55535	    439.2	    0.19	  185.10
  745.59295	   1298.9	    0.55	  185.10
  745.62886	  34071.5	   14.56	  185.10
  745.67323	     23.7	    0.01	  185.10
  745.74434	     14.5	    0.01	  185.10
  745.81766	      6.7	    0.00	  185.11
  745.85786	     13.1	    0.01	  185.11
  745.89453	      3.4	    0.00	  185.11
  745.92376	     17.5	    0.01	  185.11
  745.95459	      3.5	    0.00	  185.11
  745.98089	     14.0	    0.01	  185.11
  746.05450	      3.4	    0.00	  185.11
  746.08961	     11.0	    0.00	  185.11
  746.15622	     55.5	    0.02	  185.11
  746.20226	     13.0	    0.01	  185.12
  746.26636	     16.6	    0.01	  185.12
  746.31783	     10.5	    0.00	  185.12
  746.40880	     21.3	    0.01	  185.12
  746.45673	     23.1	    0.01	  185.12
  746.50669	     16.3	    0.01	  185.12
  746.55586	     40.7	    0.02	  185.12
  746.59820	    162.3	    0.07	  185.13
  746.63219	  10937.5	    4.67	  185.13
  746.66428	      7.4	    0.00	  185.13
  746.70376	      7.2	    0.00	  185.13
  746.73560	      4.2	    0.00	  185.13
  746.76379	      3.3	    0.00	  185.13
  746.84056	     12.1	    0.01	  185.13
  746.88466	      7.9	    0.00	  185.13
  746.91767	     10.7	    0.00	  185.13
  746.95529	    130.8	    0.06	  185.13
  747.00694	      9.0	    0.00	  185.14
  747.05046	     17.7	    0.01	  185.14
  747.10671	     16.7	    0.01	  185.14
  747.15145	     23.6	    0.01	  185.14
  747.19880	      6.5	    0.00	  185.14
  747.23586	      9.5	    0.00	  185.14
  747.27311	     23.1	    0.01	  185.14
  747.30722	     11.2	    0.00	  185.14
  747.36399	     10.9	    0.00	  185.14
  747.41962	      6.7	    0.00	  185.15
  747.48856	     27.0	    0.01	  185.15
  747.54129	     22.2	    0.01	  185.15
  747.57565	     56.1	    0.02	  185.15
  747.63558	    201.3	    0.09	  185.15
  747.68237	      3.3	    0.00	  185.15
  747.77242	     13.4	    0.01	  185.16
  747.82208	      3.8	    0.00	  185.16
  747.85547	      3.1	    0.00	  185.16
  747.89075	      3.2	    0.00	  185.16
  747.94388	     17.1	    0.01	  185.16
  747.99464	    838.2	    0.36	  185.16
  748.02622	      6.7	    0.00	  185.16
  748.11426	      3.4	    0.00	  185.16
  748.17556	     35.3	    0.02	  185.17
  748.22358	      9.0	    0.00	  185.17
  748.25275	      3.1	    0.00	  185.17
  748.33203	      3.4	    0.00	  185.17
  748.37217	      6.4	    0.00	  185.17
  748.42667	     13.1	    0.01	  185.17
  748.45632	     13.9	    0.01	  185.17
  748.50753	     22.7	    0.01	  185.17
  748.57773	     15.1	    0.01	  185.18
  748.61432	      3.1	    0.00	  185.18
  748.65141	     14.6	    0.01	  185.18
  748.69116	      3.4	    0.00	  185.18
  748.72117	      7.6	    0.00	  185.18
  748.77924	      3.2	    0.00	  185.18
  748.83231	      7.1	    0.00	  185.18
  748.86384	      6.8	    0.00	  185.18
  748.91547	     21.6	    0.01	  185.18
  748.95378	     11.4	    0.00	  185.19
  749.00201	   7046.1	    3.01	  185.19
  749.07309	      6.9	    0.00	  185.19
  749.18040	     18.2	    0.01	  185.19
  749.23964	     16.0	    0.01	  185.19
  749.26813	      7.3	    0.00	  185.19
  749.34311	      9.8	    0.00	  185.20
  749.38379	      3.8	    0.00	  185.20
  749.41955	      6.3	    0.00	  185.20
  749.44919	      9.8	    0.00	  185.20
  749.49267	     26.7	    0.01	  185.20
  749.54369	     51.3	    0.02	  185.20
  749.58635	     23.1	    0.01	  185.20
  749.63551	     16.4	    0.01	  185.20
  749.68331	     16.8	    0.01	  185.20
  749.74174	     10.2	    0.00	  185.21
  749.77781	      6.0	    0.00	  185.21
  749.81061	      4.2	    0.00	  185.21
  749.84686	     17.0	    0.01	  185.21
  749.90186	      3.3	    0.00	  185.21
  749.96235	     13.6	    0.01	  185.21
  750.00449	    242.9	    0.10	  185.21
  750.03424	      3.6	    0.00	  185.21
  750.08972	      3.3	    0.00	  185.21
  750.15094	     10.2	    0.00	  185.22
  750.18249	    215.8	    0.09	  185.22
  750.22790	     10.0	    0.00	  185.22
  750.29616	     13.3	    0.01	  185.22
  750.33344	      3.5	    0.00	  185.22
  750.36196	     21.4	    0.01	  185.22
  750.42857	     24.2	    0.01	  185.22
  750.47009	      3.0	    0.00	  185.22
  750.50851	     21.5	    0.01	  185.22
  750.55482	     11.1	    0.00	  185.23
  750.60518	     13.1	    0.01	  185.23
  750.66046	      4.0	    0.00	  185.23
  750.76040	      6.3	    0.00	  185.23
  750.80589	     13.1	    0.01	  185.23
  750.84175	      6.5	    0.00	  185.23
  750.87626	     13.1	    0.01	  185.23
  750.95485	     22.8	    0.01	  185.24
  750.99845	     12.9	    0.01	  185.24
  751.09794	     20.8	    0.01	  185.24
  751.14575	     16.0	    0.01	  185.24
  751.18903	     10.7	    0.00	  185.24
  751.24040	      6.5	    0.00	  185.24
  751.28890	      6.4	    0.00	  185.24
  751.32702	     13.3	    0.01	  185.25
  751.35999	      2.8	    0.00	  185.25
  751.40030	     10.6	    0.00	  185.25
  751.44193	     11.1	    0.00	  185.25
  751.48372	     48.2	    0.02	  185.25
  751.52349	    117.5	    0.05	  185.25
  751.56102	   3387.7	    1.45	  185.25
  751.59720	    179.0	    0.08	  185.25
  751.69092	     13.0	    0.01	  185.25
  751.72432	     10.2	    0.00	  185.26
  751.77671	      7.0	    0.00	  185.26
  751.84982	     10.9	    0.00	  185.26
  751.92514	     17.2	    0.01	  185.26
  751.97231	     18.8	    0.01	  185.26
  752.00839	     11.6	    0.00	  185.26
  752.06163	     17.2	    0.01	  185.26
  752.12012	     24.7	    0.01	  185.27
  752.16498	      2.9	    0.00	  185.27
  752.22005	      6.9	    0.00	  185.27
  752.27482	      6.1	    0.00	  185.27
  752.36731	     11.0	    0.00	  185.27
  752.45657	     10.1	    0.00	  185.27
  752.49423	     12.9	    0.01	  185.28
  752.53338	     26.6	    0.01	  185.28
  752.56392	    514.0	    0.22	  185.28
  752.60269	     42.3	    0.02	  185.28
  752.64894	      9.8	    0.00	  185.28
  752.67840	      6.9	    0.00	  185.28
  752.74248	     17.0	    0.01	  185.28
  752.79205	      7.0	    0.00	  185.28
  752.88656	     17.5	    0.01	  185.29
  752.95082	     21.2	    0.01	  185.29
  752.99955	      6.8	    0.00	  185.29
  753.04528	     17.1	    0.01	  185.29
  753.09045	      7.0	    0.00	  185.29
  753.13055	      3.1	    0.00	  185.29
  753.18677	      3.2	    0.00	  185.29
  753.22317	      6.8	    0.00	  185.29
  753.26263	      2.9	    0.00	  185.29
  753.35211	      3.1	    0.00	  185.30
  753.40926	     13.1	    0.01	  185.30
  753.46995	     13.8	    0.01	  185.30
  753.51014	     63.0	    0.03	  185.30
  753.54295	    800.6	    0.34	  185.30
  753.57726	    919.5	    0.39	  185.30
  753.61322	    518.3	    0.22	  185.30
  753.67436	      7.1	    0.00	  185.31
  753.73229	      6.5	    0.00	  185.31
  753.75571	      7.5	    0.00	  185.31
  753.81952	      2.9	    0.00	  185.31
  753.85940	      7.3	    0.00	  185.31
  753.90804	      6.5	    0.00	  185.31
  753.95013	      7.3	    0.00	  185.31
  753.98307	      6.7	    0.00	  185.31
  754.03918	      3.3	    0.00	  185.31
  754.09519	     10.3	    0.00	  185.32
  754.13022	     10.4	    0.00	  185.32
  754.20836	     10.2	    0.00	  185.32
  754.29424	     10.6	    0.00	  185.32
  754.33840	      6.9	    0.00	  185.32
  754.39527	      9.7	    0.00	  185.32
  754.43427	     16.5	    0.01	  185.32
  754.47297	      9.7	    0.00	  185.33
  754.50769	     34.5	    0.01	  185.33
  754.54722	    116.7	    0.05	  185.33
  754.58103	    162.3	    0.07	  185.33
  754.61789	     87.2	    0.04	  185.33
  754.65837	      7.7	    0.00	  185.33
  754.74829	     17.4	    0.01	  185.33
  754.79477	     13.8	    0.01	  185.33
  754.85028	      9.6	    0.00	  185.34
  754.89703	      3.5	    0.00	  185.34
  754.93890	      3.8	    0.00	  185.34
  754.97695	     14.0	    0.01	  185.34
  755.05341	      3.4	    0.00	  185.34
  755.08136	      4.0	    0.00	  185.34
  755.12014	     13.1	    0.01	  185.34
  755.14929	      3.5	    0.00	  185.34
  755.18341	      3.3	    0.00	  185.34
  755.21130	      4.0	    0.00	  185.34
  755.25810	     18.6	    0.01	  185.35
  755.29199	      3.6	    0.00	  185.35
  755.32680	     17.0	    0.01	  185.35
  755.39508	      3.3	    0.00	  185.35
  755.44465	     38.7	    0.02	  185.35
  755.49512	     45.7	    0.02	  185.35
  755.53958	    328.8	    0.14	  185.35
  755.57663	    809.6	    0.35	  185.35
  755.61292	   1366.8	    0.58	  185.35
  755.64818	     17.9	    0.01	  185.36
  755.69928	     13.6	    0.01	  185.36
  755.74640	      3.5	    0.00	  185.36
  755.78263	     10.6	    0.00	  185.36
  755.81555	      4.3	    0.00	  185.36
  755.85136	      7.5	    0.00	  185.36
  755.90179	      3.2	    0.00	  185.36
  755.93198	     13.6	    0.01	  185.36
  755.98933	     10.2	    0.00	  185.36
  756.08783	     11.7	    0.00	  185.37
  756.11969	      3.1	    0.00	  185.37
  756.16294	     17.0	    0.01	  185.37
  756.24360	      6.3	    0.00	  185.37
  756.30086	     19.7	    0.01	  185.37
  756.34669	     19.5	    0.01	  185.37
  756.37555	      3.4	    0.00	  185.37
  756.44873	      4.3	    0.00	  185.38
  756.52442	     48.9	    0.02	  185.38
  756.57610	     83.5	    0.04	  185.38
  756.61556	    143.1	    0.06	  185.38
  756.66154	     10.5	    0.00	  185.38
  756.70953	      3.2	    0.00	  185.38
  756.74213	      4.0	    0.00	  185.38
  756.77747	      4.1	    0.00	  185.38
  756.81781	      8.9	    0.00	  185.39
  756.86162	      7.1	    0.00	  185.39
  756.90372	     13.2	    0.01	  185.39
  757.00581	      6.6	    0.00	  185.39
  757.07147	     10.8	    0.00	  185.39
  757.12103	      3.1	    0.00	  185.39
  757.15159	     17.7	    0.01	  185.39
  757.20405	      6.5	    0.00	  185.40
  757.23944	      3.2	    0.00	  185.40
  757.28470	     11.0	    0.00	  185.40
  757.32451	     14.5	    0.01	  185.40
  757.38147	     18.7	    0.01	  185.40
  757.43762	      3.6	    0.00	  185.40
  757.51295	     80.6	    0.03	  185.40
  757.55695	    298.4	    0.13	  185.40
  757.59311	   5171.2	    2.21	  185.41
  757.62861	  26065.7	   11.14	  185.41
  757.66577	     38.9	    0.02	  185.41
  757.71767	     17.6	    0.01	  185.41
  757.78266	     23.7	    0.01	  185.41
  757.83750	      7.2	    0.00	  185.41
  757.87567	      3.6	    0.00	  185.41
  757.93513	     18.3	    0.01	  185.41
  757.98555	      6.9	    0.00	  185.42
  758.03544	      7.9	    0.00	  185.42
  758.08356	     10.5	    0.00	  185.42
  758.14846	      6.8	    0.00	  185.42
  758.18677	      3.2	    0.00	  185.42
  758.26227	     22.0	    0.01	  185.42
  758.32155	      6.9	    0.00	  185.42
  758.35387	      6.4	    0.00	  185.42
  758.38784	     10.6	    0.00	  185.43
  758.42483	     14.0	    0.01	  185.43
  758.47553	      7.2	    0.00	  185.43
  758.51636	     13.4	    0.01	  185.43
  758.55404	     23.3	    0.01	  185.43
  758.59691	    600.1	    0.26	  185.43
  758.63207	   7229.5	    3.09	  185.43
  758.67535	     13.3	    0.01	  185.43
  758.73819	      6.6	    0.00	  185.43
  758.79478	      6.9	    0.00	  185.44
  758.83268	     10.4	    0.00	  185.44
  758.87942	     28.6	    0.01	  185.44
  758.94698	     13.8	    0.01	  185.44
  759.00052	      6.4	    0.00	  185.44
  759.09192	     19.0	    0.01	  185.44
  759.15613	      2.9	    0.00	  185.44
  759.20143	     16.6	    0.01	  185.45
  759.24763	     14.3	    0.01	  185.45
  759.29117	     10.6	    0.00	  185.45
  759.32905	     15.4	    0.01	  185.45
  759.37545	     10.5	    0.00	  185.45
  759.42917	      7.4	    0.00	  185.45
  759.49052	     16.3	    0.01	  185.45
  759.53354	     46.8	    0.02	  185.45
  759.57218	    174.2	    0.07	  185.46
  759.60916	   3925.6	    1.68	  185.46
  759.64451	  63185.8	   27.00	  185.46
  759.67552	     18.9	    0.01	  185.46
  759.71920	     10.5	    0.00	  185.46
  759.77963	     10.7	    0.00	  185.46
  759.83138	     21.1	    0.01	  185.46
  759.88328	     18.0	    0.01	  185.46
  759.92212	      3.3	    0.00	  185.46
  759.98675	      7.0	    0.00	  185.47
  760.05054	      3.7	    0.00	  185.47
  760.09660	     14.5	    0.01	  185.47
  760.21020	     20.8	    0.01	  185.47
  760.29237	     10.3	    0.00	  185.47
  760.36010	     13.5	    0.01	  185.48
  760.40648	      6.9	    0.00	  185.48
  760.47335	     18.9	    0.01	  185.48
  760.51269	      6.7	    0.00	  185.48
  760.54326	     18.0	    0.01	  185.48
  760.57847	     34.3	    0.01	  185.48
  760.61217	    579.9	    0.25	  185.48
  760.64793	  27428.8	   11.72	  185.48
  760.68581	     17.3	    0.01	  185.48
  760.74484	      6.0	    0.00	  185.49
  760.80189	     17.3	    0.01	  185.49
  760.89392	      4.0	    0.00	  185.49
  760.93108	     11.3	    0.00	  185.49
  760.97256	     16.4	    0.01	  185.49
  761.04069	      7.4	    0.00	  185.49
  761.07904	     10.5	    0.00	  185.49
  761.13007	     16.7	    0.01	  185.50
  761.18168	     11.1	    0.00	  185.50
  761.22247	      3.7	    0.00	  185.50
  761.25411	     24.3	    0.01	  185.50
  761.31247	     13.9	    0.01	  185.50
  761.38867	      3.6	    0.00	  185.50
  761.42291	     23.3	    0.01	  185.50
  761.47366	      7.1	    0.00	  185.50
  761.53492	     34.8	    0.01	  185.51
  761.58531	     69.0	    0.03	  185.51
  761.62121	     28.5	    0.01	  185.51
  761.65032	   1311.8	    0.56	  185.51
  761.69885	      4.0	    0.00	  185.51
  761.73560	      3.4	    0.00	  185.51
  761.81171	      7.3	    0.00	  185.51
  761.86867	      7.1	    0.00	  185.51
  761.90369	      9.6	    0.00	  185.51
  761.94454	      9.8	    0.00	  185.52
  761.97439	     14.4	    0.01	  185.52
  762.04777	     17.5	    0.01	  185.52
  762.10297	      3.6	    0.00	  185.52
  762.17470	      6.9	    0.00	  185.52
  762.21115	     21.2	    0.01	  185.52
  762.28406	      3.5	    0.00	  185.52
  762.32351	     17.4	    0.01	  185.53
  762.35638	      3.7	    0.00	  185.53
  762.40083	     10.9	    0.00	  185.53
  762.47204	      7.2	    0.00	  185.53
  762.50492	     10.0	    0.00	  185.53
  762.54912	      6.4	    0.00	  185.53
  762.58873	     31.0	    0.01	  185.53
  762.61969	      4.5	    0.00	  185.53
  762.65260	     28.1	    0.01	  185.53
  762.71576	      8.7	    0.00	  185.54
  762.74867	      7.1	    0.00	  185.54
  762.80683	     19.0	    0.01	  185.54
  762.84298	      6.6	    0.00	  185.54
  762.89508	     17.5	    0.01	  185.54
  762.93960	     10.4	    0.00	  185.54
  762.97368	      6.7	    0.00	  185.54
  763.01684	      6.5	    0.00	  185.54
  763.13972	     19.9	    0.01	  185.55
  763.17926	      4.2	    0.00	  185.55
  763.22418	      9.9	    0.00	  185.55
  763.25549	      3.2	    0.00	  185.55
  763.30080	      6.1	    0.00	  185.55
  763.40743	     19.0	    0.01	  185.55
  763.44744	     16.6	    0.01	  185.55
  763.48899	     16.9	    0.01	  185.56
  763.52534	     35.7	    0.02	  185.56
  763.56129	     13.1	    0.01	  185.56
  763.59940	     35.9	    0.02	  185.56
  763.63361	      7.4	    0.00	  185.56
  763.67902	     16.1	    0.01	  185.56
  763.73822	      3.3	    0.00	  185.56
  763.76979	      6.6	    0.00	  185.56
  763.80611	      8.6	    0.00	  185.56
  763.84933	     10.1	    0.00	  185.56
  763.96745	     17.5	    0.01	  185.57
  764.07823	      6.4	    0.00	  185.57
  764.14313	      3.5	    0.00	  185.57
  764.18532	     10.2	    0.00	  185.57
  764.22815	      3.6	    0.00	  185.57
  764.26566	     20.6	    0.01	  185.57
  764.31796	     13.5	    0.01	  185.58
  764.42369	      7.2	    0.00	  185.58
  764.46365	     13.9	    0.01	  185.58
  764.51329	     17.9	    0.01	  185.58
  764.56840	     27.3	    0.01	  185.58
  764.60763	     14.1	    0.01	  185.58
  764.71037	     14.9	    0.01	  185.59
  764.75605	     10.4	    0.00	  185.59
  764.79767	      3.0	    0.00	  185.59
  764.83368	     13.4	    0.01	  185.59
  764.92077	     15.5	    0.01	  185.59
  764.97079	     25.1	    0.01	  185.59
  765.02685	      9.8	    0.00	  185.59
  765.10265	      7.0	    0.00	  185.60
  765.15303	     20.1	    0.01	  185.60
  765.27643	     22.3	    0.01	  185.60
  765.30827	     20.0	    0.01	  185.60
  765.36564	     28.4	    0.01	  185.60
  765.41162	      2.9	    0.00	  185.60
  765.44968	     18.0	    0.01	  185.60
  765.50097	     68.7	    0.03	  185.61
  765.54057	    182.0	    0.08	  185.61
  765.57853	    105.9	    0.05	  185.61
  765.61266	    941.8	    0.40	  185.61
  765.67221	      9.7	    0.00	  185.61
  765.70642	      4.6	    0.00	  185.61
  765.78326	      3.4	    0.00	  185.61
  765.84760	      6.5	    0.00	  185.62
  765.92275	     13.1	    0.01	  185.62
  765.98787	      9.7	    0.00	  185.62
  766.03993	     16.5	    0.01	  185.62
  766.13101	     17.2	    0.01	  185.62
  766.18121	      3.4	    0.00	  185.62
  766.22583	      3.5	    0.00	  185.62
  766.25571	      6.9	    0.00	  185.63
  766.28826	     15.7	    0.01	  185.63
  766.32320	      6.0	    0.00	  185.63
  766.35352	      3.3	    0.00	  185.63
  766.38322	      6.3	    0.00	  185.63
  766.42310	      3.9	    0.00	  185.63
  766.47607	     10.6	    0.00	  185.63
  766.51034	     16.4	    0.01	  185.63
  766.55445	     50.2	    0.02	  185.63
  766.61582	    159.7	    0.07	  185.63
  766.66976	     10.8	    0.00	  185.64
  766.73385	     17.3	    0.01	  185.64
  766.77847	      9.8	    0.00	  185.64
  766.82088	     10.4	    0.00	  185.64
  766.85599	      6.9	    0.00	  185.64
  766.89996	     10.0	    0.00	  185.64
  766.95050	      3.4	    0.00	  185.64
  766.98542	     13.6	    0.01	  185.64
  767.05063	     14.2	    0.01	  185.65
  767.16565	      3.5	    0.00	  185.65
  767.20691	      3.2	    0.00	  185.65
  767.25431	     14.8	    0.01	  185.65
  767.32135	     12.6	    0.01	  185.65
  767.36554	      6.5	    0.00	  185.65
  767.40378	     10.1	    0.00	  185.65
  767.45060	      7.1	    0.00	  185.66
  767.48447	     11.1	    0.00	  185.66
  767.52012	    129.4	    0.06	  185.66
  767.55681	    464.7	    0.20	  185.66
  767.59761	    115.0	    0.05	  185.66
  767.62807	    461.5	    0.20	  185.66
  767.70345	     17.0	    0.01	  185.66
  767.79497	      7.1	    0.00	  185.66
  767.87881	      9.7	    0.00	  185.67
  767.96075	      3.4	    0.00	  185.67
  767.99280	      3.2	    0.00	  185.67
  768.02380	     10.0	    0.00	  185.67
  768.07207	     11.3	    0.00	  185.67
  768.13093	     29.6	    0.01	  185.67
  768.21937	     16.7	    0.01	  185.68
  768.30317	     10.8	    0.00	  185.68
  768.35213	      5.9	    0.00	  185.68
  768.38715	     10.4	    0.00	  185.68
  768.42381	      7.5	    0.00	  185.68
  768.48790	     16.8	    0.01	  185.68
  768.52107	     16.4	    0.01	  185.68
  768.55917	     72.0	    0.03	  185.68
  768.59143	     33.3	    0.01	  185.68
  768.63027	    120.0	    0.05	  185.69
  768.66205	      3.3	    0.00	  185.69
  768.70953	      2.8	    0.00	  185.69
  768.74265	      6.6	    0.00	  185.69
  768.80564	     17.4	    0.01	  185.69
  768.89576	     10.6	    0.00	  185.69
  768.93356	     29.8	    0.01	  185.69
  768.96559	     51.5	    0.02	  185.69
  769.04059	      3.5	    0.00	  185.70
  769.07325	     14.0	    0.01	  185.70
  769.14240	     17.1	    0.01	  185.70
  769.17963	      3.9	    0.00	  185.70
  769.29448	     25.6	    0.01	  185.70
  769.36887	      9.7	    0.00	  185.70
  769.42238	     15.5	    0.01	  185.71
  769.45194	      7.7	    0.00	  185.71
  769.49967	     43.5	    0.02	  185.71
  769.55006	    297.0	    0.13	  185.71
  769.59288	    655.6	    0.28	  185.71
  769.62871	  11231.8	    4.80	  185.71
  769.66510	      3.3	    0.00	  185.71
  769.69412	      9.7	    0.00	  185.71
  769.72447	      6.6	    0.00	  185.71
  769.78527	     13.5	    0.01	  185.72
  769.83605	      7.0	    0.00	  185.72
  769.87220	     19.5	    0.01	  185.72
  769.93095	      7.0	    0.00	  185.72
  769.97712	    244.0	    0.10	  185.72
  770.02563	      6.6	    0.00	  185.72
  770.10006	     10.2	    0.00	  185.72
  770.15173	     16.3	    0.01	  185.72
  770.19165	     10.6	    0.00	  185.73
  770.22230	     10.7	    0.00	  185.73
  770.26111	      3.3	    0.00	  185.73
  770.32116	     10.0	    0.00	  185.73
  770.36578	      6.3	    0.00	  185.73
  770.42898	     18.3	    0.01	  185.73
  770.49722	     13.8	    0.01	  185.73
  770.54764	     61.8	    0.03	  185.73
  770.59586	    102.7	    0.04	  185.74
  770.63224	   2098.6	    0.90	  185.74
  770.67327	     12.6	    0.01	  185.74
  770.70249	      6.5	    0.00	  185.74
  770.72455	      3.6	    0.00	  185.74
  770.75159	      7.2	    0.00	  185.74
  770.84062	     13.5	    0.01	  185.74
  770.88322	      6.3	    0.00	  185.74
  770.98317	   1670.5	    0.71	  185.75
  771.04518	      7.6	    0.00	  185.75
  771.09729	      3.0	    0.00	  185.75
  771.12992	     17.5	    0.01	  185.75
  771.16742	      4.1	    0.00	  185.75
  771.20141	      6.1	    0.00	  185.75
  771.26528	     16.4	    0.01	  185.75
  771.32907	      6.9	    0.00	  185.75
  771.36825	     14.3	    0.01	  185.76
  771.43622	     62.9	    0.03	  185.76
  771.51406	     18.6	    0.01	  185.76
  771.56131	    601.6	    0.26	  185.76
  771.60869	   6956.8	    2.97	  185.76
  771.64445	  70519.3	   30.13	  185.76
  771.69396	     23.0	    0.01	  185.76
  771.76487	     16.5	    0.01	  185.77
  771.84097	      7.2	    0.00	  185.77
  771.88074	      3.8	    0.00	  185.77
  771.92922	      9.6	    0.00	  185.77
  771.98684	     32.3	    0.01	  185.77
  772.09755	     13.2	    0.01	  185.77
  772.20700	      7.2	    0.00	  185.78
  772.25074	     18.2	    0.01	  185.78
  772.31359	     10.1	    0.00	  185.78
  772.36060	      2.9	    0.00	  185.78
  772.40149	      3.2	    0.00	  185.78
  772.42971	     16.1	    0.01	  185.78
  772.48245	     16.8	    0.01	  185.78
  772.51184	      3.1	    0.00	  185.78
  772.53748	      2.8	    0.00	  185.79
  772.56123	     91.0	    0.04	  185.79
  772.61227	   1560.4	    0.67	  185.79
  772.64768	  32274.7	   13.79	  185.79
  772.68651	      6.5	    0.00	  185.79
  772.73138	      2.9	    0.00	  185.79
  772.77699	      6.7	    0.00	  185.79
  772.83127	     13.1	    0.01	  185.79
  772.89324	     16.5	    0.01	  185.79
  772.93451	      3.4	    0.00	  185.80
  772.96966	  22673.0	    9.69	  185.80
  772.99873	     13.1	    0.01	  185.80
  773.08859	     16.3	    0.01	  185.80
  773.15491	     10.6	    0.00	  185.80
  773.21802	      3.3	    0.00	  185.80
  773.26166	     22.3	    0.01	  185.80
  773.30339	     34.6	    0.01	  185.80
  773.35204	     30.9	    0.01	  185.81
  773.38809	     13.1	    0.01	  185.81
  773.42511	     17.0	    0.01	  185.81
  773.48932	     28.0	    0.01	  185.81
  773.54604	     82.1	    0.04	  185.81
  773.59141	    195.3	    0.08	  185.81
  773.62503	   3671.0	    1.57	  185.81
  773.65999	 129049.3	   55.13	  185.81
  773.70091	      9.6	    0.00	  185.81
  773.73917	     10.9	    0.00	  185.82
  773.79919	      4.3	    0.00	  185.82
  773.85668	      9.8	    0.00	  185.82
  773.90529	     10.4	    0.00	  185.82
  773.93684	     10.5	    0.00	  185.82
  773.97340	    864.4	    0.37	  185.82
  774.02896	     10.5	    0.00	  185.82
  774.13335	     13.0	    0.01	  185.83
  774.16669	      3.5	    0.00	  185.83
  774.19594	     20.9	    0.01	  185.83
  774.24736	     13.6	    0.01	  185.83
  774.29920	     25.9	    0.01	  185.83
  774.33697	      9.7	    0.00	  185.83
  774.39423	     21.3	    0.01	  185.83
  774.44543	     10.5	    0.00	  185.83
  774.49295	      6.6	    0.00	  185.83
  774.55772	      6.7	    0.00	  185.84
  774.59149	     25.6	    0.01	  185.84
  774.62679	   1453.4	    0.62	  185.84
  774.66340	  63432.6	   27.10	  185.84
  774.75829	      6.6	    0.00	  185.84
  774.79904	      6.6	    0.00	  185.84
  774.83014	      3.2	    0.00	  185.84
  774.87099	     17.3	    0.01	  185.84
  774.91623	     10.5	    0.00	  185.85
  774.95956	     20.4	    0.01	  185.85
  775.04829	     10.7	    0.00	  185.85
  775.09447	      6.6	    0.00	  185.85
  775.15462	     16.8	    0.01	  185.85
  775.23103	     17.3	    0.01	  185.85
  775.27113	      7.1	    0.00	  185.85
  775.34867	     10.6	    0.00	  185.86
  775.41820	      9.3	    0.00	  185.86
  775.46928	     12.6	    0.01	  185.86
  775.51994	     16.5	    0.01	  185.86
  775.55416	     29.5	    0.01	  185.86
  775.58728	     47.5	    0.02	  185.86
  775.63678	    126.1	    0.05	  185.86
  775.66606	   9402.8	    4.02	  185.86
  775.69703	     10.3	    0.00	  185.87
  775.74728	     17.0	    0.01	  185.87
  775.79991	      9.6	    0.00	  185.87
  775.83258	      3.6	    0.00	  185.87
  775.87315	     13.6	    0.01	  185.87
  775.93103	      3.9	    0.00	  185.87
  775.96569	      7.1	    0.00	  185.87
  776.03081	     14.9	    0.01	  185.87
  776.10353	     10.2	    0.00	  185.88
  776.14676	     13.7	    0.01	  185.88
  776.17523	      3.1	    0.00	  185.88
  776.24632	     16.6	    0.01	  185.88
  776.30133	      7.2	    0.00	  185.88
  776.35701	     10.8	    0.00	  185.88
  776.40102	      7.2	    0.00	  185.88
  776.47091	      6.4	    0.00	  185.89
  776.52362	      6.9	    0.00	  185.89
  776.56591	     12.9	    0.01	  185.89
  776.59605	     16.4	    0.01	  185.89
  776.63300	      3.3	    0.00	  185.89
  776.67178	     80.6	    0.03	  185.89
  776.74940	      7.3	    0.00	  185.89
  776.79737	     12.7	    0.01	  185.89
  776.83197	      3.6	    0.00	  185.89
  776.89340	     23.7	    0.01	  185.90
  776.92889	      3.3	    0.00	  185.90
  776.97253	      2.9	    0.00	  185.90
  777.01037	     17.5	    0.01	  185.90
  777.06340	     16.9	    0.01	  185.90
  777.09382	     18.1	    0.01	  185.90
  777.12604	      3.4	    0.00	  185.90
  777.16868	     13.7	    0.01	  185.90
  777.21882	     16.3	    0.01	  185.90
  777.31281	      3.4	    0.00	  185.91
  777.35380	      9.1	    0.00	  185.91
  777.39027	     10.5	    0.00	  185.91
  777.42548	      4.0	    0.00	  185.91
  777.46130	      3.6	    0.00	  185.91
  777.51132	     24.8	    0.01	  185.91
  777.56083	     11.0	    0.00	  185.91
  777.59604	     25.3	    0.01	  185.91
  777.65579	     23.0	    0.01	  185.92
  777.70190	      6.4	    0.00	  185.92
  777.76508	      3.3	    0.00	  185.92
  777.83108	      5.9	    0.00	  185.92
  777.87005	     16.5	    0.01	  185.92
  777.92489	     10.2	    0.00	  185.92
  777.98413	      3.5	    0.00	  185.92
  778.01854	      5.8	    0.00	  185.92
  778.11375	     19.0	    0.01	  185.93
  778.17127	      7.0	    0.00	  185.93
  778.20806	     13.4	    0.01	  185.93
  778.24203	      6.2	    0.00	  185.93
  778.28377	      7.2	    0.00	  185.93
  778.32012	      6.8	    0.00	  185.93
  778.38574	      3.2	    0.00	  185.93
  778.41797	      3.4	    0.00	  185.93
  778.47300	     37.2	    0.02	  185.94
  778.55242	     31.0	    0.01	  185.94
  778.61036	     10.4	    0.00	  185.94
  778.65776	     24.0	    0.01	  185.94
  778.68835	      3.1	    0.00	  185.94
  778.72708	     13.6	    0.01	  185.94
  778.81437	     19.2	    0.01	  185.94
  778.88599	      9.8	    0.00	  185.95
  778.91682	     13.0	    0.01	  185.95
  778.96710	     10.0	    0.00	  185.95
  779.08306	     10.6	    0.00	  185.95
  779.13938	     10.9	    0.00	  185.95
  779.18140	      9.6	    0.00	  185.95
  779.22060	     17.0	    0.01	  185.96
  779.27759	     10.0	    0.00	  185.96
  779.31952	      3.6	    0.00	  185.96
  779.36369	     24.0	    0.01	  185.96
  779.40448	      6.1	    0.00	  185.96
  779.44239	     10.2	    0.00	  185.96
  779.48087	     13.8	    0.01	  185.96
  779.53587	     39.4	    0.02	  185.96
  779.59008	    531.7	    0.23	  185.96
  779.63350	     49.6	    0.02	  185.97
  779.66663	      3.2	    0.00	  185.97
  779.71749	     23.1	    0.01	  185.97
  779.76703	      3.3	    0.00	  185.97
  779.82489	      4.4	    0.00	  185.97
  779.85644	     10.0	    0.00	  185.97
  779.91186	      6.0	    0.00	  185.97
  780.03255	     12.9	    0.01	  185.98
  780.11284	     10.2	    0.00	  185.98
  780.15051	      5.7	    0.00	  185.98
  780.19916	      7.2	    0.00	  185.98
  780.28235	      3.4	    0.00	  185.98
  780.34800	      9.7	    0.00	  185.98
  780.39509	      6.2	    0.00	  185.99
  780.45623	     15.6	    0.01	  185.99
  780.50405	     18.7	    0.01	  185.99
  780.55617	     24.8	    0.01	  185.99
  780.59550	    110.2	    0.05	  185.99
  780.62993	     16.3	    0.01	  185.99
  780.67376	     22.8	    0.01	  185.99
  780.72190	     13.5	    0.01	  185.99
  780.81523	      7.2	    0.00	  186.00
  780.86396	     16.9	    0.01	  186.00
  780.91164	     10.5	    0.00	  186.00
  780.95996	      3.0	    0.00	  186.00
  781.00726	      3.2	    0.00	  186.00
  781.05750	      3.1	    0.00	  186.00
  781.09585	     17.8	    0.01	  186.00
  781.13741	      9.6	    0.00	  186.00
  781.18396	      6.9	    0.00	  186.01
  781.21738	     12.6	    0.01	  186.01
  781.28673	     13.0	    0.01	  186.01
  781.35808	     12.9	    0.01	  186.01
  781.42097	     12.8	    0.01	  186.01
  781.49507	     37.6	    0.02	  186.01
  781.53955	     18.6	    0.01	  186.01
  781.58046	    201.9	    0.09	  186.02
  781.61725	    176.8	    0.08	  186.02
  781.64815	     73.6	    0.03	  186.02
  781.70139	     11.3	    0.00	  186.02
  781.73773	      6.8	    0.00	  186.02
  781.81647	      3.3	    0.00	  186.02
  781.86452	     11.4	    0.00	  186.02
  781.89917	      3.5	    0.00	  186.02
  781.94175	      6.8	    0.00	  186.02
  781.99235	      6.8	    0.00	  186.03
  782.02386	     20.5	    0.01	  186.03
  782.06484	     16.6	    0.01	  186.03
  782.10996	      7.0	    0.00	  186.03
  782.14851	     13.6	    0.01	  186.03
  782.20345	      7.2	    0.00	  186.03
  782.24056	      6.4	    0.00	  186.03
  782.29822	      3.5	    0.00	  186.03
  782.35645	      3.3	    0.00	  186.03
  782.40525	      6.5	    0.00	  186.04
  782.48788	     11.1	    0.00	  186.04
  782.53741	     14.0	    0.01	  186.04
  782.59223	     51.0	    0.02	  186.04
  782.63697	     85.0	    0.04	  186.04
  782.70085	     10.1	    0.00	  186.04
  782.73973	      6.4	    0.00	  186.04
  782.79706	      6.7	    0.00	  186.05
  782.83988	     20.1	    0.01	  186.05
  782.89916	     10.0	    0.00	  186.05
  782.96789	      6.5	    0.00	  186.05
  783.05126	      7.2	    0.00	  186.05
  783.10595	     28.9	    0.01	  186.05
  783.15371	     10.5	    0.00	  186.06
  783.19874	      7.7	    0.00	  186.06
  783.23108	      3.4	    0.00	  186.06
  783.27334	      6.1	    0.00	  186.06
  783.33998	     10.4	    0.00	  186.06
  783.37685	     13.8	    0.01	  186.06
  783.41202	      7.2	    0.00	  186.06
  783.47907	     10.0	    0.00	  186.06
  783.52041	     71.1	    0.03	  186.06
  783.57234	    158.2	    0.07	  186.07
  783.60875	   3886.5	    1.66	  186.07
  783.64453	  20013.0	    8.55	  186.07
  783.69739	    261.6	    0.11	  186.07
  783.74517	    184.4	    0.08	  186.07
  783.78309	     44.3	    0.02	  186.07
  783.81232	      3.3	    0.00	  186.07
  783.84452	      6.7	    0.00	  186.07
  783.88299	      6.8	    0.00	  186.07
  783.93119	      7.0	    0.00	  186.07
  783.97911	     18.7	    0.01	  186.08
  784.01926	     11.3	    0.00	  186.08
  784.06937	     14.0	    0.01	  186.08
  784.10952	     10.6	    0.00	  186.08
  784.14605	     14.4	    0.01	  186.08
  784.25668	     19.4	    0.01	  186.08
  784.29929	      6.1	    0.00	  186.08
  784.35952	     10.5	    0.00	  186.09
  784.45384	     23.6	    0.01	  186.09
  784.49402	     10.9	    0.00	  186.09
  784.53737	     17.3	    0.01	  186.09
  784.57641	     60.1	    0.03	  186.09
  784.61409	    564.9	    0.24	  186.09
  784.64786	   5655.1	    2.42	  186.09
  784.69816	     12.4	    0.01	  186.09
  784.74218	     16.2	    0.01	  186.10
  784.79814	     10.3	    0.00	  186.10
  784.89027	     10.5	    0.00	  186.10
  784.92155	      9.3	    0.00	  186.10
  784.97165	      9.4	    0.00	  186.10
  785.00488	      3.2	    0.00	  186.10
  785.05423	     15.3	    0.01	  186.10
  785.08555	     14.0	    0.01	  186.10
  785.12066	     13.6	    0.01	  186.11
  785.17147	     10.6	    0.00	  186.11
  785.21915	     16.5	    0.01	  186.11
  785.28928	     21.2	    0.01	  186.11
  785.34760	      6.5	    0.00	  186.11
  785.43028	      6.7	    0.00	  186.11
  785.46997	      3.9	    0.00	  186.11
  785.50689	     33.4	    0.01	  186.12
  785.55573	     76.0	    0.03	  186.12
  785.58720	    166.2	    0.07	  186.12
  785.62485	  20946.3	    8.95	  186.12
  785.65995	  97697.7	   41.74	  186.12
  785.71921	     23.4	    0.01	  186.12
  785.80357	     14.4	    0.01	  186.12
  785.83765	      2.9	    0.00	  186.12
  785.87902	      5.9	    0.00	  186.12
  785.93840	      7.8	    0.00	  186.13
  785.98142	      9.9	    0.00	  186.13
  786.02811	     17.5	    0.01	  186.13
  786.09636	     27.1	    0.01	  186.13
  786.13611	      3.0	    0.00	  186.13
  786.17117	     16.9	    0.01	  186.13
  786.25353	     15.6	    0.01	  186.13
  786.30945	      7.3	    0.00	  186.14
  786.34428	     14.7	    0.01	  186.14
  786.38498	      7.8	    0.00	  186.14
  786.44194	     10.7	    0.00	  186.14
  786.47729	      3.5	    0.00	  186.14
  786.55048	     13.3	    0.01	  186.14
  786.58854	     56.1	    0.02	  186.14
  786.62828	   9170.1	    3.92	  186.14
  786.66310	  48467.7	   20.71	  186.14
  786.70643	      7.4	    0.00	  186.15
  786.75526	      7.1	    0.00	  186.15
  786.81256	      4.3	    0.00	  186.15
  786.89573	     24.1	    0.01	  186.15
  786.93170	      3.0	    0.00	  186.15
  786.96964	     14.3	    0.01	  186.15
  787.03839	      3.9	    0.00	  186.15
  787.07306	      3.9	    0.00	  186.15
  787.12079	      3.2	    0.00	  186.16
  787.15806	      7.0	    0.00	  186.16
  787.20669	     20.7	    0.01	  186.16
  787.26780	     10.6	    0.00	  186.16
  787.31125	     12.9	    0.01	  186.16
  787.36806	     14.2	    0.01	  186.16
  787.41003	      3.2	    0.00	  186.16
  787.45211	     29.4	    0.01	  186.16
  787.49384	      3.9	    0.00	  186.17
  787.52540	     20.5	    0.01	  186.17
  787.56212	     21.3	    0.01	  186.17
  787.60193	    232.4	    0.10	  186.17
  787.64073	   9153.6	    3.91	  186.17
  787.67558	 164675.0	   70.35	  186.17
  787.72980	      2.9	    0.00	  186.17
  787.77812	      6.0	    0.00	  186.17
  787.83139	      7.7	    0.00	  186.17
  787.86843	      6.0	    0.00	  186.18
  787.90113	     12.5	    0.01	  186.18
  787.94598	     17.5	    0.01	  186.18
  788.01730	     17.1	    0.01	  186.18
  788.08228	      3.7	    0.00	  186.18
  788.13971	     16.8	    0.01	  186.18
  788.22268	     13.5	    0.01	  186.18
  788.28242	     17.9	    0.01	  186.19
  788.33037	      9.9	    0.00	  186.19
  788.36995	      7.4	    0.00	  186.19
  788.47801	     32.8	    0.01	  186.19
  788.55017	     11.8	    0.01	  186.19
  788.59886	     45.7	    0.02	  186.19
  788.64330	   5347.0	    2.28	  186.19
  788.67905	  83442.2	   35.65	  186.20
  788.72890	      6.3	    0.00	  186.20
  788.77626	      7.8	    0.00	  186.20
  788.80759	      6.1	    0.00	  186.20
  788.85850	     23.4	    0.01	  186.20
  788.90592	      9.4	    0.00	  186.20
  788.94017	     14.1	    0.01	  186.20
  789.00714	     10.2	    0.00	  186.20
  789.07687	     10.5	    0.00	  186.21
  789.13230	     17.0	    0.01	  186.21
  789.19470	      6.9	    0.00	  186.21
  789.25516	     13.1	    0.01	  186.21
  789.30485	      9.8	    0.00	  186.21
  789.37147	     11.0	    0.00	  186.21
  789.41350	     15.9	    0.01	  186.21
  789.47572	     15.0	    0.01	  186.22
  789.53779	     40.4	    0.02	  186.22
  789.60310	     41.2	    0.02	  186.22
  789.64989	    718.2	    0.31	  186.22
  789.68114	  16839.8	    7.19	  186.22
  789.72066	      9.3	    0.00	  186.22
  789.78179	     11.6	    0.00	  186.22
  789.83379	      9.5	    0.00	  186.23
  789.88229	     18.5	    0.01	  186.23
  789.95605	      3.5	    0.00	  186.23
  789.99628	      3.4	    0.00	  186.23
  790.05719	      3.1	    0.00	  186.23
  790.12918	     14.0	    0.01	  186.23
  790.19898	     13.4	    0.01	  186.23
  790.29824	      9.7	    0.00	  186.24
  790.35140	      6.8	    0.00	  186.24
  790.38525	     14.6	    0.01	  186.24
  790.45569	     17.2	    0.01	  186.24
  790.53752	      6.2	    0.00	  186.24
  790.58496	      3.5	    0.00	  186.24
  790.62030	      4.2	    0.00	  186.25
  790.67358	    338.7	    0.14	  186.25
  790.73107	      6.1	    0.00	  186.25
  790.76191	     11.2	    0.00	  186.25
  790.80798	      3.4	    0.00	  186.25
  790.85491	     24.2	    0.01	  186.25
  790.90234	   3166.6	    1.35	  186.25
  790.94498	     11.3	    0.00	  186.25
  791.00496	      7.1	    0.00	  186.25
  791.04388	      6.2	    0.00	  186.26
  791.08838	      3.1	    0.00	  186.26
  791.12366	      3.2	    0.00	  186.26
  791.21594	     13.3	    0.01	  186.26
  791.27174	      6.4	    0.00	  186.26
  791.31418	     23.8	    0.01	  186.26
  791.38369	     17.2	    0.01	  186.26
  791.43970	     15.4	    0.01	  186.27
  791.48677	     13.6	    0.01	  186.27
  791.56116	     28.1	    0.01	  186.27
  791.61952	     19.4	    0.01	  186.27
  791.70633	     16.9	    0.01	  186.27
  791.80929	      6.5	    0.00	  186.28
  791.86787	     12.9	    0.01	  186.28
  791.92151	      3.8	    0.00	  186.28
  791.95735	    146.0	    0.06	  186.28
  791.98938	      2.9	    0.00	  186.28
  792.02283	      3.6	    0.00	  186.28
  792.09493	     17.8	    0.01	  186.28
  792.14394	     20.4	    0.01	  186.28
  792.20502	     13.3	    0.01	  186.29
  792.26813	      6.5	    0.00	  186.29
  792.30297	     20.0	    0.01	  186.29
  792.35780	     13.6	    0.01	  186.29
  792.39765	      5.9	    0.00	  186.29
  792.44208	      3.3	    0.00	  186.29
  792.48734	      6.8	    0.00	  186.29
  792.52887	      3.6	    0.00	  186.29
  792.57878	     13.3	    0.01	  186.29
  792.64262	     16.2	    0.01	  186.30
  792.68599	      6.5	    0.00	  186.30
  792.72616	      6.6	    0.00	  186.30
  792.77862	      9.8	    0.00	  186.30
  792.84140	      6.2	    0.00	  186.30
  792.90455	     12.8	    0.01	  186.30
  792.92853	      4.1	    0.00	  186.30
  792.96540	    466.5	    0.20	  186.30
  793.00256	      3.3	    0.00	  186.31
  793.05183	      9.8	    0.00	  186.31
  793.09259	      9.9	    0.00	  186.31
  793.15716	      7.0	    0.00	  186.31
  793.21229	      7.9	    0.00	  186.31
  793.26056	      3.5	    0.00	  186.31
  793.31569	     43.9	    0.02	  186.31
  793.39166	     13.1	    0.01	  186.32
  793.43878	      2.8	    0.00	  186.32
  793.47255	     28.4	    0.01	  186.32
  793.53992	     43.5	    0.02	  186.32
  793.58699	     25.0	    0.01	  186.32
  793.64093	    156.9	    0.07	  186.32
  793.68713	      4.3	    0.00	  186.32
  793.72251	      6.9	    0.00	  186.32
  793.75690	      6.5	    0.00	  186.32
  793.81302	     16.4	    0.01	  186.33
  793.85183	      5.9	    0.00	  186.33
  793.90751	     19.6	    0.01	  186.33
  793.96476	     26.2	    0.01	  186.33
  794.01302	     13.8	    0.01	  186.33
  794.07520	     12.9	    0.01	  186.33
  794.13104	     12.8	    0.01	  186.33
  794.20203	     20.2	    0.01	  186.34
  794.26844	     10.2	    0.00	  186.34
  794.33430	      9.6	    0.00	  186.34
  794.37792	     12.6	    0.01	  186.34
  794.42914	      3.5	    0.00	  186.34
  794.47413	      9.6	    0.00	  186.34
  794.52617	     13.5	    0.01	  186.34
  794.56067	     16.8	    0.01	  186.35
  794.60431	      7.1	    0.00	  186.35
  794.63564	     58.2	    0.02	  186.35
  794.68201	     13.2	    0.01	  186.35
  794.75829	      9.4	    0.00	  186.35
  794.81201	      3.2	    0.00	  186.35
  794.86358	      7.6	    0.00	  186.35
  794.90918	     21.1	    0.01	  186.35
  794.95674	     26.9	    0.01	  186.36
  795.00343	      5.9	    0.00	  186.36
  795.04627	     21.3	    0.01	  186.36
  795.15534	     30.4	    0.01	  186.36
  795.26385	      3.5	    0.00	  186.36
  795.31045	     13.2	    0.01	  186.36
  795.38462	      6.8	    0.00	  186.37
  795.44576	     19.6	    0.01	  186.37
  795.52121	     21.9	    0.01	  186.37
  795.56012	     39.1	    0.02	  186.37
  795.59872	     75.3	    0.03	  186.37
  795.64342	   1940.5	    0.83	  186.37
  795.80857	     19.5	    0.01	  186.38
  795.87798	     17.3	    0.01	  186.38
  795.91980	      3.6	    0.00	  186.38
  795.96189	     17.4	    0.01	  186.38
  796.04053	      3.0	    0.00	  186.38
  796.07573	     17.1	    0.01	  186.38
  796.12311	      6.9	    0.00	  186.39
  796.16445	     20.4	    0.01	  186.39
  796.22809	      3.4	    0.00	  186.39
  796.27479	      6.9	    0.00	  186.39
  796.31249	     10.9	    0.00	  186.39
  796.35910	      7.3	    0.00	  186.39
  796.42407	      9.8	    0.00	  186.39
  796.50013	     24.6	    0.01	  186.39
  796.54548	    103.6	    0.04	  186.40
  796.59499	    519.5	    0.22	  186.40
  796.64366	    485.0	    0.21	  186.40
  796.69683	     21.7	    0.01	  186.40
  796.75269	      3.5	    0.00	  186.40
  796.78528	     10.0	    0.00	  186.40
  796.83232	     13.9	    0.01	  186.40
  796.91652	      6.7	    0.00	  186.41
  796.98438	      6.4	    0.00	  186.41
  797.02982	      6.9	    0.00	  186.41
  797.11906	      6.7	    0.00	  186.41
  797.15238	     13.6	    0.01	  186.41
  797.21669	     14.4	    0.01	  186.41
  797.29168	     16.0	    0.01	  186.41
  797.35521	     10.6	    0.00	  186.42
  797.39528	     14.0	    0.01	  186.42
  797.48229	     46.0	    0.02	  186.42
  797.52488	   2655.3	    1.13	  186.42
  797.58389	    185.9	    0.08	  186.42
  797.62500	   4443.5	    1.90	  186.42
  797.65982	  52959.1	   22.63	  186.42
  797.72218	     26.8	    0.01	  186.43
  797.80148	      7.0	    0.00	  186.43
  797.85554	     10.3	    0.00	  186.43
  797.90393	      3.5	    0.00	  186.43
  797.95203	      3.4	    0.00	  186.43
  797.98738	     10.1	    0.00	  186.43
  798.02810	     13.6	    0.01	  186.43
  798.09490	     16.7	    0.01	  186.44
  798.17441	      5.7	    0.00	  186.44
  798.25218	     14.9	    0.01	  186.44
  798.33903	     18.1	    0.01	  186.44
  798.39074	     15.9	    0.01	  186.44
  798.42534	     12.7	    0.01	  186.44
  798.45898	      3.8	    0.00	  186.44
  798.49130	     17.2	    0.01	  186.45
  798.52836	   1043.9	    0.45	  186.45
  798.58312	     34.6	    0.01	  186.45
  798.62784	   1259.1	    0.54	  186.45
  798.66323	  24409.5	   10.43	  186.45
  798.71484	     14.2	    0.01	  186.45
  798.79084	     14.1	    0.01	  186.45
  798.84871	      6.6	    0.00	  186.45
  798.90155	      4.2	    0.00	  186.46
  798.94316	      6.2	    0.00	  186.46
  798.98590	     20.6	    0.01	  186.46
  799.03543	      6.6	    0.00	  186.46
  799.14294	      3.1	    0.00	  186.46
  799.19543	      6.4	    0.00	  186.46
  799.25013	      6.0	    0.00	  186.46
  799.33371	     10.2	    0.00	  186.47
  799.37480	     12.8	    0.01	  186.47
  799.45718	     24.6	    0.01	  186.47
  799.53192	     81.4	    0.03	  186.47
  799.60163	    542.2	    0.23	  186.47
  799.64069	  15652.9	    6.69	  186.47
  799.67537	 173711.7	   74.22	  186.48
  799.76252	     10.6	    0.00	  186.48
  799.82992	     10.5	    0.00	  186.48
  799.87683	      3.4	    0.00	  186.48
  799.91931	      3.6	    0.00	  186.48
  799.95087	      3.9	    0.00	  186.48
  799.99963	      6.9	    0.00	  186.48
  800.07062	      3.7	    0.00	  186.49
  800.11716	      7.1	    0.00	  186.49
  800.16655	     13.1	    0.01	  186.49
  800.23785	     16.9	    0.01	  186.49
  800.28605	     13.6	    0.01	  186.49
  800.35845	     17.2	    0.01	  186.49
  800.40497	      9.4	    0.00	  186.49
  800.45520	     19.3	    0.01	  186.50
  800.50379	     18.2	    0.01	  186.50
  800.55620	     26.6	    0.01	  186.50
  800.60782	    136.0	    0.06	  186.50
  800.64438	   9023.3	    3.86	  186.50
  800.67885	  91267.1	   38.99	  186.50
  800.72651	      6.9	    0.00	  186.50
  800.88786	     14.7	    0.01	  186.51
  800.92975	      3.7	    0.00	  186.51
  800.99329	     10.8	    0.00	  186.51
  801.05349	     19.6	    0.01	  186.51
  801.10763	      9.9	    0.00	  186.51
  801.16943	      3.3	    0.00	  186.51
  801.21015	      6.8	    0.00	  186.51
  801.28461	      3.6	    0.00	  186.52
  801.34278	      6.9	    0.00	  186.52
  801.37950	     12.2	    0.01	  186.52
  801.43161	     22.9	    0.01	  186.52
  801.46722	      3.4	    0.00	  186.52
  801.52279	     26.9	    0.01	  186.52
  801.58031	     23.5	    0.01	  186.52
  801.61766	    753.4	    0.32	  186.52
  801.65749	   4345.2	    1.86	  186.53
  801.69108	 234064.2	  100.00	  186.53
  801.74238	      9.4	    0.00	  186.53
  801.78679	     24.6	    0.01	  186.53
  801.84175	     12.3	    0.01	  186.53
  801.89386	     11.8	    0.01	  186.53
  801.95435	      4.0	    0.00	  186.53
  802.03038	      7.7	    0.00	  186.54
  802.07399	     15.4	    0.01	  186.54
  802.12058	     10.7	    0.00	  186.54
  802.18060	      3.3	    0.00	  186.54
  802.22308	      3.1	    0.00	  186.54
  802.29025	     20.0	    0.01	  186.54
  802.33832	      2.9	    0.00	  186.54
  802.38574	     16.9	    0.01	  186.54
  802.42950	      3.3	    0.00	  186.55
  802.47260	      3.2	    0.00	  186.55
  802.51282	      6.7	    0.00	  186.55
  802.54578	      3.3	    0.00	  186.55
  802.58213	     26.8	    0.01	  186.55
  802.62458	    246.3	    0.11	  186.55
  802.66004	   3708.8	    1.58	  186.55
  802.69459	 122943.5	   52.53	  186.55
  802.74548	     11.1	    0.00	  186.55
  802.84131	      7.4	    0.00	  186.56
  802.88716	      7.7	    0.00	  186.56
  802.93042	      8.4	    0.00	  186.56
  803.01220	     14.4	    0.01	  186.56
  803.09194	     10.2	    0.00	  186.56
  803.13383	      7.4	    0.00	  186.56
  803.20861	     11.0	    0.00	  186.57
  803.28393	      6.7	    0.00	  186.57
  803.34106	      3.1	    0.00	  186.57
  803.37390	      6.6	    0.00	  186.57
  803.44333	     23.0	    0.01	  186.57
  803.48095	      6.9	    0.00	  186.57
  803.52152	     17.3	    0.01	  186.57
  803.59049	     41.3	    0.02	  186.58
  803.65832	   1402.6	    0.60	  186.58
  803.69727	  28942.4	   12.37	  186.58
  803.75542	     15.4	    0.01	  186.58
  803.85153	     20.4	    0.01	  186.58
  803.89728	      3.4	    0.00	  186.58
  803.94317	     20.3	    0.01	  186.58
  804.03061	     10.4	    0.00	  186.59
  804.08179	      3.1	    0.00	  186.59
  804.14366	      9.8	    0.00	  186.59
  804.18578	     20.9	    0.01	  186.59
  804.27765	     10.5	    0.00	  186.59
  804.33080	      7.1	    0.00	  186.59
  804.38368	      7.1	    0.00	  186.60
  804.46383	     19.3	    0.01	  186.60
  804.51647	     21.1	    0.01	  186.60
  804.57099	      6.9	    0.00	  186.60
  804.66497	    225.6	    0.10	  186.60
  804.69893	    875.4	    0.37	  186.60
  804.83752	      3.6	    0.00	  186.61
  804.88081	      6.6	    0.00	  186.61
  804.92767	     13.2	    0.01	  186.61
  804.97491	     20.6	    0.01	  186.61
  805.07156	     13.0	    0.01	  186.61
  805.11730	      6.9	    0.00	  186.61
  805.15941	     37.2	    0.02	  186.61
  805.22441	     14.7	    0.01	  186.62
  805.26727	     14.6	    0.01	  186.62
  805.32868	     11.2	    0.00	  186.62
  805.40256	     24.7	    0.01	  186.62
  805.44871	      6.7	    0.00	  186.62
  805.49603	      3.5	    0.00	  186.62
  805.53156	     10.5	    0.00	  186.62
  805.57966	      6.4	    0.00	  186.63
  805.61770	     35.4	    0.02	  186.63
  805.65236	      9.6	    0.00	  186.63
  805.69745	     31.5	    0.01	  186.63
  805.73166	     13.8	    0.01	  186.63
  805.78346	      9.8	    0.00	  186.63
  805.84350	      7.1	    0.00	  186.63
  805.88735	      8.2	    0.00	  186.63
  805.93811	      3.3	    0.00	  186.63
  806.01579	     15.4	    0.01	  186.64
  806.06575	     17.2	    0.01	  186.64
  806.10742	      3.5	    0.00	  186.64
  806.15296	    335.8	    0.14	  186.64
  806.21184	     10.9	    0.00	  186.64
  806.28799	     16.7	    0.01	  186.64
  806.32756	     16.4	    0.01	  186.64
  806.35950	      3.3	    0.00	  186.65
  806.43421	     22.2	    0.01	  186.65
  806.49945	     10.5	    0.00	  186.65
  806.53593	     13.4	    0.01	  186.65
  806.60738	      7.1	    0.00	  186.65
  806.64741	     12.2	    0.01	  186.65
  806.70557	      3.9	    0.00	  186.65
  806.75212	     14.0	    0.01	  186.66
  806.84166	     14.6	    0.01	  186.65
  806.89851	     10.9	    0.00	  186.65
  806.95224	      9.8	    0.00	  186.65
  807.02639	      6.8	    0.00	  186.65
  807.09254	     20.8	    0.01	  186.65
  807.15867	     24.2	    0.01	  186.65
  807.20098	     10.1	    0.00	  186.65
  807.25401	      7.5	    0.00	  186.65
  807.34289	      7.5	    0.00	  186.65
  807.38985	      6.6	    0.00	  186.65
  807.44036	     10.1	    0.00	  186.65
  807.51811	     25.6	    0.01	  186.65
  807.54803	      3.5	    0.00	  186.65
  807.57487	     14.4	    0.01	  186.65
  807.62940	     88.8	    0.04	  186.65
  807.67822	     13.7	    0.01	  186.65
  807.77129	      9.9	    0.00	  186.65
  807.80351	     10.1	    0.00	  186.65
  807.89033	      6.6	    0.00	  186.65
  807.94639	      6.6	    0.00	  186.65
  807.98783	      5.8	    0.00	  186.65
  808.03306	     13.6	    0.01	  186.65
  808.10351	     14.1	    0.01	  186.65
  808.16325	      6.9	    0.00	  186.65
  808.19782	     12.9	    0.01	  186.65
  808.27845	     13.8	    0.01	  186.65
  808.34452	      7.1	    0.00	  186.65
  808.39331	     18.1	    0.01	  186.65
  808.42712	      3.5	    0.00	  186.65
  808.49730	     10.8	    0.00	  186.65
  808.53877	      6.5	    0.00	  186.65
  808.59668	      6.6	    0.00	  186.65
  808.63068	     46.1	    0.02	  186.65
  808.75662	     13.8	    0.01	  186.65
  808.80263	      7.2	    0.00	  186.65
  808.87961	     17.2	    0.01	  186.65
  808.96528	     21.2	    0.01	  186.65
  809.00871	     20.1	    0.01	  186.65
  809.07219	     19.6	    0.01	  186.64
  809.11648	     14.0	    0.01	  186.64
  809.17455	     29.2	    0.01	  186.64
  809.22753	     17.1	    0.01	  186.64
  809.28980	     13.5	    0.01	  186.64
  809.33635	      7.1	    0.00	  186.64
  809.38324	      3.1	    0.00	  186.64
  809.41759	     16.3	    0.01	  186.64
  809.48080	     22.7	    0.01	  186.64
  809.53111	     41.2	    0.02	  186.64
  809.58458	     25.5	    0.01	  186.64
  809.62457	    567.5	    0.24	  186.64
  809.65970	   2991.8	    1.28	  186.64
  809.70469	     17.5	    0.01	  186.64
  809.74243	     28.5	    0.01	  186.64
  809.79497	     31.0	    0.01	  186.64
  809.83145	      7.7	    0.00	  186.64
  809.87923	     11.1	    0.00	  186.64
  809.93754	     13.4	    0.01	  186.64
  810.01768	     13.5	    0.01	  186.64
  810.06403	      4.3	    0.00	  186.64
  810.10537	     14.4	    0.01	  186.64
  810.16915	     10.2	    0.00	  186.64
  810.21551	      9.6	    0.00	  186.64
  810.26271	      6.8	    0.00	  186.64
  810.29783	      6.5	    0.00	  186.64
  810.33804	     12.8	    0.01	  186.64
  810.39772	     22.4	    0.01	  186.64
  810.45458	     14.5	    0.01	  186.64
  810.50170	     20.4	    0.01	  186.64
  810.55861	     11.6	    0.00	  186.64
  810.62243	     95.7	    0.04	  186.64
  810.66321	    603.8	    0.26	  186.64
  810.71173	     13.3	    0.01	  186.64
  810.75330	      3.0	    0.00	  186.64
  810.78913	      6.6	    0.00	  186.64
  810.94598	      3.3	    0.00	  186.64
  810.98928	     16.7	    0.01	  186.64
  811.04131	     10.7	    0.00	  186.64
  811.11327	      7.2	    0.00	  186.64
  811.15369	      3.6	    0.00	  186.64
  811.21997	      3.0	    0.00	  186.63
  811.26674	      6.5	    0.00	  186.63
  811.32234	     14.7	    0.01	  186.63
  811.38410	     18.2	    0.01	  186.63
  811.46428	     16.0	    0.01	  186.63
  811.50404	    295.0	    0.13	  186.63
  811.54613	     58.1	    0.02	  186.63
  811.60116	    210.7	    0.09	  186.63
  811.64091	  18845.2	    8.05	  186.63
  811.67499	  54131.7	   23.13	  186.63
  811.72401	      6.3	    0.00	  186.63
  811.78182	     11.2	    0.00	  186.63
  811.85457	      6.4	    0.00	  186.63
  811.90240	      3.7	    0.00	  186.63
  811.95764	      3.3	    0.00	  186.63
  811.99243	     10.5	    0.00	  186.63
  812.10360	     10.0	    0.00	  186.63
  812.16516	     18.0	    0.01	  186.63
  812.21759	      3.5	    0.00	  186.63
  812.27751	     13.3	    0.01	  186.63
  812.38131	     55.4	    0.02	  186.63
  812.45881	     75.4	    0.03	  186.63
  812.50966	    169.3	    0.07	  186.63
  812.55338	     58.7	    0.03	  186.63
  812.60454	     52.5	    0.02	  186.63
  812.64373	   8288.8	    3.54	  186.63
  812.67831	  26361.1	   11.26	  186.63
  812.73234	     16.3	    0.01	  186.63
  812.78009	      3.2	    0.00	  186.63
  812.83453	     20.7	    0.01	  186.63
  812.88071	      6.9	    0.00	  186.63
  812.92192	      8.3	    0.00	  186.63
  812.97779	      6.4	    0.00	  186.63
  813.03008	     13.8	    0.01	  186.63
  813.09777	      7.1	    0.00	  186.63
  813.15900	      3.0	    0.00	  186.63
  813.19385	      9.6	    0.00	  186.63
  813.24713	     13.9	    0.01	  186.63
  813.29084	     10.6	    0.00	  186.63
  813.38117	     16.3	    0.01	  186.63
  813.42695	      6.8	    0.00	  186.62
  813.47015	      4.0	    0.00	  186.62
  813.52041	    688.1	    0.29	  186.62
  813.56816	     37.8	    0.02	  186.62
  813.61403	    325.3	    0.14	  186.62
  813.65674	  55902.1	   23.88	  186.62
  813.69028	 163249.2	   69.75	  186.62
  813.73678	      7.0	    0.00	  186.62
  813.76788	      3.5	    0.00	  186.62
  813.82402	     15.4	    0.01	  186.62
  813.89242	     16.2	    0.01	  186.62
  813.93874	     58.6	    0.03	  186.62
  813.99652	      3.4	    0.00	  186.62
  814.06014	      9.8	    0.00	  186.62
  814.11270	     11.0	    0.00	  186.62
  814.15857	      3.6	    0.00	  186.62
  814.20093	      2.9	    0.00	  186.62
  814.24512	      3.8	    0.00	  186.62
  814.30359	      3.6	    0.00	  186.62
  814.36758	     20.0	    0.01	  186.62
  814.41663	      3.9	    0.00	  186.62
  814.48075	      9.4	    0.00	  186.62
  814.52356	    199.2	    0.09	  186.62
  814.57697	      8.4	    0.00	  186.62
  814.62012	    148.2	    0.06	  186.62
  814.66044	  28484.7	   12.17	  186.62
  814.69394	  85883.4	   36.69	  186.62
  814.75345	     12.4	    0.01	  186.62
  814.82930	     16.5	    0.01	  186.62
  814.88199	     26.3	    0.01	  186.62
  814.94719	    148.1	    0.06	  186.62
  815.05869	     13.9	    0.01	  186.62
  815.10788	      6.6	    0.00	  186.62
  815.16271	     21.6	    0.01	  186.62
  815.21525	     10.8	    0.00	  186.62
  815.27075	     13.4	    0.01	  186.62
  815.41650	      3.4	    0.00	  186.62
  815.45001	     17.5	    0.01	  186.62
  815.53989	     22.5	    0.01	  186.62
  815.58739	     42.8	    0.02	  186.61
  815.63018	    650.6	    0.28	  186.61
  815.67368	    166.3	    0.07	  186.61
  815.70346	 214230.6	   91.53	  186.61
  815.74926	     19.4	    0.01	  186.61
  815.81015	     17.2	    0.01	  186.61
  815.85087	     19.8	    0.01	  186.61
  815.90087	     36.8	    0.02	  186.61
  815.96837	      6.6	    0.00	  186.61
  816.03395	     19.2	    0.01	  186.61
  816.07159	      3.1	    0.00	  186.61
  816.12632	     37.6	    0.02	  186.61
  816.18213	     22.1	    0.01	  186.61
  816.22201	     54.0	    0.02	  186.61
  816.26146	     35.1	    0.02	  186.61
  816.32665	      9.9	    0.00	  186.61
  816.36016	      6.3	    0.00	  186.61
  816.40933	     20.8	    0.01	  186.61
  816.44731	      7.3	    0.00	  186.61
  816.49102	     10.0	    0.00	  186.61
  816.57598	     26.0	    0.01	  186.61
  816.63508	    312.9	    0.13	  186.61
  816.67681	  11701.3	    5.00	  186.61
  816.71006	 102875.7	   43.95	  186.61
  816.74728	      6.3	    0.00	  186.61
  816.91591	     23.7	    0.01	  186.61
  817.01322	      7.1	    0.00	  186.61
  817.04823	     10.3	    0.00	  186.61
  817.08484	      3.4	    0.00	  186.61
  817.11935	     10.0	    0.00	  186.61
  817.18933	      3.1	    0.00	  186.61
  817.24243	     22.5	    0.01	  186.61
  817.29559	      7.0	    0.00	  186.61
  817.33990	      3.3	    0.00	  186.61
  817.37304	     13.4	    0.01	  186.61
  817.42213	     20.8	    0.01	  186.61
  817.49093	     31.9	    0.01	  186.61
  817.54765	     21.8	    0.01	  186.61
  817.60196	     43.1	    0.02	  186.61
  817.67222	   1961.7	    0.84	  186.61
  817.70915	  26313.2	   11.24	  186.61
  817.76592	     24.2	    0.01	  186.60
  817.83622	     27.7	    0.01	  186.60
  817.92611	     33.5	    0.01	  186.60
  818.00369	     20.7	    0.01	  186.60
  818.05199	     13.7	    0.01	  186.60
  818.11844	     23.5	    0.01	  186.60
  818.17255	     95.6	    0.04	  186.60
  818.21669	    113.9	    0.05	  186.60
  818.25853	    155.0	    0.07	  186.60
  818.30584	     69.3	    0.03	  186.60
  818.35193	     44.7	    0.02	  186.60
  818.41505	     32.3	    0.01	  186.60
  818.46629	     24.1	    0.01	  186.60
  818.50901	     20.7	    0.01	  186.60
  818.57624	     40.1	    0.02	  186.60
  818.63392	     52.3	    0.02	  186.60
  818.66898	    398.0	    0.17	  186.60
  818.70378	   1294.5	    0.55	  186.60
  818.77108	     13.9	    0.01	  186.60
  818.81012	      4.3	    0.00	  186.60
  818.85972	     17.7	    0.01	  186.60
  818.91022	      2.8	    0.00	  186.60
  818.95472	     26.6	    0.01	  186.60
  819.01118	      9.8	    0.00	  186.60
  819.08127	     16.2	    0.01	  186.60
  819.14379	      7.0	    0.00	  186.60
  819.19141	      3.5	    0.00	  186.60
  819.22611	     43.0	    0.02	  186.60
  819.27287	     64.9	    0.03	  186.60
  819.32207	     72.6	    0.03	  186.60
  819.37636	     15.3	    0.01	  186.60
  819.43910	     10.1	    0.00	  186.60
  819.49041	     16.6	    0.01	  186.60
  819.52390	     16.0	    0.01	  186.60
  819.58009	     11.8	    0.01	  186.60
  819.63352	     36.7	    0.02	  186.60
  819.68190	     61.5	    0.03	  186.60
  819.73222	     28.5	    0.01	  186.60
  819.77484	      3.6	    0.00	  186.60
  819.81793	      3.0	    0.00	  186.60
  819.87069	     11.1	    0.00	  186.60
  819.91241	      3.3	    0.00	  186.60
  819.94639	     31.6	    0.01	  186.59
  820.00766	      9.4	    0.00	  186.59
  820.05081	      6.7	    0.00	  186.59
  820.10473	      7.2	    0.00	  186.59
  820.15680	     10.9	    0.00	  186.59
  820.20852	      9.6	    0.00	  186.59
  820.25367	     10.5	    0.00	  186.59
  820.34022	     20.5	    0.01	  186.59
  820.40827	     17.3	    0.01	  186.59
  820.48343	     10.9	    0.00	  186.59
  820.58714	     13.2	    0.01	  186.59
  820.67399	     22.2	    0.01	  186.59
  820.73825	     16.6	    0.01	  186.59
  820.86124	      9.8	    0.00	  186.59
  820.89379	     11.4	    0.00	  186.59
  820.97319	      9.3	    0.00	  186.59
  821.06042	      3.4	    0.00	  186.59
  821.10079	     10.5	    0.00	  186.59
  821.17503	     16.4	    0.01	  186.59
  821.22644	      3.1	    0.00	  186.59
  821.26385	      3.5	    0.00	  186.59
  821.30669	     14.1	    0.01	  186.59
  821.39555	     17.2	    0.01	  186.59
  821.50909	     10.4	    0.00	  186.59
  821.54676	     35.9	    0.02	  186.59
  821.59848	     22.3	    0.01	  186.59
  821.65969	    130.8	    0.06	  186.59
  821.70045	     16.8	    0.01	  186.59
  821.75232	      2.8	    0.00	  186.59
  821.79525	     19.9	    0.01	  186.59
  821.91206	      9.8	    0.00	  186.59
  821.95487	     34.6	    0.01	  186.59
  822.03098	      7.1	    0.00	  186.59
  822.07849	     17.0	    0.01	  186.59
  822.16884	     17.5	    0.01	  186.58
  822.24865	     13.8	    0.01	  186.58
  822.36543	     17.6	    0.01	  186.58
  822.42106	      7.5	    0.00	  186.58
  822.51563	      3.8	    0.00	  186.58
  822.56615	      6.8	    0.00	  186.58
  822.60833	     24.2	    0.01	  186.58
  822.66888	     66.4	    0.03	  186.58
  822.72058	      3.4	    0.00	  186.58
  822.75541	      6.3	    0.00	  186.58
  822.80490	     17.3	    0.01	  186.58
  822.86328	      4.5	    0.00	  186.58
  822.92394	      6.4	    0.00	  186.58
  822.98031	     20.5	    0.01	  186.58
  823.02326	     10.1	    0.00	  186.58
  823.07015	     15.4	    0.01	  186.58
  823.13149	     23.9	    0.01	  186.58
  823.21151	      9.8	    0.00	  186.58
  823.25623	     10.3	    0.00	  186.58
  823.32874	      3.6	    0.00	  186.58
  823.37185	      6.7	    0.00	  186.58
  823.44748	     13.5	    0.01	  186.58
  823.54826	     25.2	    0.01	  186.58
  823.59272	     67.5	    0.03	  186.58
  823.64130	    237.9	    0.10	  186.58
  823.67395	  14611.0	    6.24	  186.58
  823.72730	     41.5	    0.02	  186.58
  823.76833	     19.6	    0.01	  186.58
  823.81569	      5.9	    0.00	  186.58
  823.87798	     10.3	    0.00	  186.58
  823.92877	     13.4	    0.01	  186.58
  823.99435	      8.3	    0.00	  186.58
  824.07934	     12.8	    0.01	  186.58
  824.14081	      4.5	    0.00	  186.58
  824.25599	      6.6	    0.00	  186.58
  824.31372	     16.9	    0.01	  186.57
  824.36263	     15.8	    0.01	  186.57
  824.41658	     10.0	    0.00	  186.57
  824.54375	     17.7	    0.01	  186.57
  824.59458	     24.9	    0.01	  186.57
  824.64151	     19.5	    0.01	  186.57
  824.67759	   4873.4	    2.08	  186.57
  824.73236	      3.3	    0.00	  186.57
  824.77101	     13.8	    0.01	  186.57
  824.82056	      3.4	    0.00	  186.57
  824.86219	     10.0	    0.00	  186.57
  824.89923	      3.3	    0.00	  186.57
  824.94568	      3.5	    0.00	  186.57
  825.01138	      6.7	    0.00	  186.57
  825.09261	     13.7	    0.01	  186.57
  825.16505	     10.8	    0.00	  186.57
  825.22997	      6.5	    0.00	  186.57
  825.27396	      9.8	    0.00	  186.57
  825.32609	     17.8	    0.01	  186.57
  825.37439	      3.6	    0.00	  186.57
  825.42295	     10.4	    0.00	  186.57
  825.48188	      8.7	    0.00	  186.57
  825.51748	     20.9	    0.01	  186.57
  825.61808	    881.1	    0.38	  186.57
  825.65718	  11391.3	    4.87	  186.57
  825.69058	  89414.6	   38.20	  186.57
  825.74627	     19.2	    0.01	  186.57
  825.90558	      3.6	    0.00	  186.57
  825.95056	     13.1	    0.01	  186.57
  826.02995	     11.1	    0.00	  186.57
  826.08466	      3.6	    0.00	  186.57
  826.11929	      6.3	    0.00	  186.57
  826.18988	     16.8	    0.01	  186.57
  826.22889	     24.7	    0.01	  186.57
  826.28820	     10.1	    0.00	  186.57
  826.32892	      4.1	    0.00	  186.57
  826.36177	     10.4	    0.00	  186.57
  826.41644	      3.1	    0.00	  186.57
  826.47244	     13.7	    0.01	  186.57
  826.55466	     22.1	    0.01	  186.56
  826.62386	    271.9	    0.12	  186.56
  826.65985	   6271.9	    2.68	  186.56
  826.69412	  47198.0	   20.16	  186.56
  826.74952	     13.6	    0.01	  186.56
  826.79730	      3.4	    0.00	  186.56
  826.85667	      6.6	    0.00	  186.56
  826.90576	      4.1	    0.00	  186.56
  826.94824	      3.5	    0.00	  186.56
  827.02630	     10.4	    0.00	  186.56
  827.07782	      3.0	    0.00	  186.56
  827.15051	      6.8	    0.00	  186.56
  827.21849	     17.6	    0.01	  186.56
  827.28504	      7.0	    0.00	  186.56
  827.32898	      6.2	    0.00	  186.56
  827.36639	      3.9	    0.00	  186.56
  827.41810	      8.0	    0.00	  186.56
  827.46423	      5.2	    0.00	  186.56
  827.49868	    193.1	    0.08	  186.56
  827.55432	     24.5	    0.01	  186.56
  827.59032	     20.5	    0.01	  186.56
  827.63247	   1182.0	    0.51	  186.56
  827.67410	    189.1	    0.08	  186.56
  827.70133	 230873.4	   98.64	  186.56
  827.81946	      3.5	    0.00	  186.56
  827.87329	      4.0	    0.00	  186.56
  827.93091	     10.3	    0.00	  186.56
  828.03307	      7.4	    0.00	  186.56
  828.07348	     10.2	    0.00	  186.56
  828.21442	     20.7	    0.01	  186.56
  828.28129	      6.9	    0.00	  186.56
  828.39623	      7.6	    0.00	  186.56
  828.46265	      3.2	    0.00	  186.56
  828.50576	     18.4	    0.01	  186.56
  828.57440	     10.7	    0.00	  186.56
  828.63702	    801.9	    0.34	  186.56
  828.67408	     99.9	    0.04	  186.55
  828.70421	 127792.5	   54.60	  186.55
  828.75197	      9.8	    0.00	  186.55
  828.80728	      6.0	    0.00	  186.55
  828.87358	      6.6	    0.00	  186.55
  828.90988	     10.9	    0.00	  186.55
  828.95647	      6.5	    0.00	  186.55
  829.01617	      3.3	    0.00	  186.55
  829.05396	      4.2	    0.00	  186.55
  829.11433	      6.5	    0.00	  186.55
  829.23322	     95.2	    0.04	  186.55
  829.26709	      3.3	    0.00	  186.55
  829.31570	      7.2	    0.00	  186.55
  829.37653	      3.2	    0.00	  186.55
  829.42847	     10.5	    0.00	  186.55
  829.51438	    422.0	    0.18	  186.55
  829.56970	      5.9	    0.00	  186.55
  829.64859	   2262.1	    0.97	  186.55
  829.69016	    101.9	    0.04	  186.55
  829.71980	 188845.5	   80.68	  186.55
  829.77278	     21.8	    0.01	  186.55
  829.90050	      7.6	    0.00	  186.55
  829.94788	     14.3	    0.01	  186.55
  829.99747	      6.4	    0.00	  186.55
  830.05231	     17.3	    0.01	  186.55
  830.09571	     14.9	    0.01	  186.55
  830.19028	     11.7	    0.01	  186.55
  830.23456	     14.6	    0.01	  186.55
  830.26904	      4.5	    0.00	  186.55
  830.31417	      9.9	    0.00	  186.55
  830.37918	      7.2	    0.00	  186.55
  830.43256	      3.8	    0.00	  186.55
  830.47740	     16.8	    0.01	  186.55
  830.51862	    116.6	    0.05	  186.55
  830.57400	      6.6	    0.00	  186.55
  830.65387	   1746.0	    0.75	  186.55
  830.69001	    214.3	    0.09	  186.55
  830.72273	 103633.5	   44.28	  186.55
  830.77678	     13.7	    0.01	  186.55
  830.83378	     22.1	    0.01	  186.55
  830.87365	      6.4	    0.00	  186.54
  830.93836	     28.0	    0.01	  186.54
  831.02454	     10.8	    0.00	  186.54
  831.09271	      3.4	    0.00	  186.54
  831.14913	     10.3	    0.00	  186.54
  831.21890	     71.0	    0.03	  186.54
  831.26852	    109.7	    0.05	  186.54
  831.31875	    101.4	    0.04	  186.54
  831.35394	      3.6	    0.00	  186.54
  831.38669	     22.7	    0.01	  186.54
  831.44380	     17.1	    0.01	  186.54
  831.47491	      3.7	    0.00	  186.54
  831.50816	     14.7	    0.01	  186.54
  831.56549	      3.9	    0.00	  186.54
  831.62600	     40.8	    0.02	  186.54
  831.68174	   5520.7	    2.36	  186.54
  831.72755	  22148.8	    9.46	  186.54
  831.77396	      6.9	    0.00	  186.54
  831.83820	      3.7	    0.00	  186.54
  831.88044	      6.3	    0.00	  186.54
  831.91870	      3.6	    0.00	  186.54
  831.96136	      3.2	    0.00	  186.54
  831.99870	     11.2	    0.00	  186.54
  832.05441	     12.8	    0.01	  186.54
  832.11864	     19.5	    0.01	  186.54
  832.21771	      9.5	    0.00	  186.54
  832.29816	      3.7	    0.00	  186.54
  832.33882	      6.1	    0.00	  186.54
  832.39958	     17.1	    0.01	  186.54
  832.45122	      6.2	    0.00	  186.54
  832.49762	     13.8	    0.01	  186.54
  832.55182	      7.5	    0.00	  186.54
  832.59115	     13.5	    0.01	  186.54
  832.62851	     17.8	    0.01	  186.54
  832.67431	    612.0	    0.26	  186.54
  832.72120	    982.8	    0.42	  186.54
  832.76879	      6.5	    0.00	  186.54
  832.83505	      7.7	    0.00	  186.54
  832.92000	     13.7	    0.01	  186.54
  832.97694	     25.5	    0.01	  186.54
  833.03176	     13.6	    0.01	  186.54
  833.11285	      3.9	    0.00	  186.53
  833.17606	     21.1	    0.01	  186.53
  833.26477	      6.6	    0.00	  186.53
  833.32137	     13.2	    0.01	  186.53
  833.39641	      6.6	    0.00	  186.53
  833.44287	      3.3	    0.00	  186.53
  833.48911	     31.1	    0.01	  186.53
  833.57608	     10.2	    0.00	  186.53
  833.62414	     19.5	    0.01	  186.53
  833.67792	     29.3	    0.01	  186.53
  833.71597	     38.9	    0.02	  186.53
  833.78613	      3.1	    0.00	  186.53
  833.89496	      3.8	    0.00	  186.53
  833.97190	      7.0	    0.00	  186.53
  834.00917	     17.9	    0.01	  186.53
  834.09703	     11.1	    0.00	  186.53
  834.15326	      7.8	    0.00	  186.53
  834.26768	     17.7	    0.01	  186.53
  834.34357	      3.9	    0.00	  186.53
  834.41400	      9.6	    0.00	  186.53
  834.46869	      4.1	    0.00	  186.53
  834.53727	      8.6	    0.00	  186.53
  834.57349	     10.8	    0.00	  186.53
  834.63187	     10.0	    0.00	  186.53
  834.71037	     12.9	    0.01	  186.53
  834.77211	      7.2	    0.00	  186.53
  834.85440	      8.3	    0.00	  186.53
  834.93492	     10.8	    0.00	  186.53
  834.97412	     13.3	    0.01	  186.53
  835.02928	      9.8	    0.00	  186.53
  835.07880	     16.4	    0.01	  186.53
  835.21356	      3.1	    0.00	  186.53
  835.26023	     14.5	    0.01	  186.52
  835.30780	     12.1	    0.01	  186.52
  835.35327	      3.4	    0.00	  186.52
  835.41045	     14.3	    0.01	  186.52
  835.45937	     23.8	    0.01	  186.52
  835.49963	     13.9	    0.01	  186.52
  835.54635	     13.9	    0.01	  186.52
  835.59902	     13.1	    0.01	  186.52
  835.66058	     86.0	    0.04	  186.52
  835.73032	     16.9	    0.01	  186.52
  835.80030	     10.4	    0.00	  186.52
  835.89958	     12.8	    0.01	  186.52
  835.94086	      3.0	    0.00	  186.52
  836.04465	     10.1	    0.00	  186.52
  836.09392	      7.5	    0.00	  186.52
  836.14083	      6.6	    0.00	  186.52
  836.20749	     10.8	    0.00	  186.52
  836.27114	     23.6	    0.01	  186.52
  836.33804	     17.8	    0.01	  186.52
  836.39064	     14.0	    0.01	  186.52
  836.46839	      7.1	    0.00	  186.52
  836.56257	     23.7	    0.01	  186.52
  836.62402	      3.4	    0.00	  186.52
  836.66159	     44.3	    0.02	  186.52
  836.69586	      3.0	    0.00	  186.52
  836.74972	     15.7	    0.01	  186.52
  836.84015	     13.8	    0.01	  186.52
  836.91318	     22.2	    0.01	  186.52
  836.95996	      3.9	    0.00	  186.52
  837.00861	     13.6	    0.01	  186.52
  837.09034	     24.1	    0.01	  186.52
  837.18653	      6.6	    0.00	  186.52
  837.25756	      6.6	    0.00	  186.52
  837.32257	     11.1	    0.00	  186.52
  837.39586	      6.8	    0.00	  186.52
  837.50922	     15.5	    0.01	  186.51
  837.54985	     19.2	    0.01	  186.51
  837.60858	     54.5	    0.02	  186.51
  837.67494	  12651.8	    5.41	  186.51
  837.74700	      7.0	    0.00	  186.51
  837.79116	      7.1	    0.00	  186.51
  837.83934	      9.9	    0.00	  186.51
  837.88477	      6.8	    0.00	  186.51
  837.92900	     14.4	    0.01	  186.51
  837.98607	      9.8	    0.00	  186.51
  838.04830	     14.1	    0.01	  186.51
  838.11167	      7.2	    0.00	  186.51
  838.18618	      7.6	    0.00	  186.51
  838.25420	     13.3	    0.01	  186.51
  838.32245	      3.3	    0.00	  186.51
  838.36323	     14.4	    0.01	  186.51
  838.40758	     11.0	    0.00	  186.51
  838.44948	     10.4	    0.00	  186.51
  838.50025	      9.3	    0.00	  186.51
  838.56340	      9.9	    0.00	  186.51
  838.67854	   3966.0	    1.69	  186.51
  838.80739	     20.8	    0.01	  186.51
  838.91037	     13.1	    0.01	  186.51
  838.94906	     13.7	    0.01	  186.51
  838.98996	      6.5	    0.00	  186.51
  839.07305	     14.6	    0.01	  186.51
  839.12938	      7.5	    0.00	  186.51
  839.16931	      2.8	    0.00	  186.51
  839.21682	     10.8	    0.00	  186.51
  839.27092	      9.6	    0.00	  186.51
  839.44006	      4.1	    0.00	  186.51
  839.46578	      6.6	    0.00	  186.51
  839.53296	     13.6	    0.01	  186.51
  839.58071	     27.3	    0.01	  186.51
  839.63238	    113.7	    0.05	  186.50
  839.68917	  81998.5	   35.03	  186.50
  839.75233	     14.6	    0.01	  186.50
  839.82420	     23.3	    0.01	  186.50
  839.90423	     14.0	    0.01	  186.50
  839.99321	     11.1	    0.00	  186.50
  840.03308	      3.2	    0.00	  186.50
  840.10928	      9.7	    0.00	  186.50
  840.19856	      6.7	    0.00	  186.50
  840.25958	     10.4	    0.00	  186.50
  840.33712	     13.7	    0.01	  186.50
  840.39667	      6.4	    0.00	  186.50
  840.45660	     13.3	    0.01	  186.50
  840.53015	      3.3	    0.00	  186.50
  840.58607	     10.3	    0.00	  186.50
  840.63093	     30.7	    0.01	  186.50
  840.69279	  43444.9	   18.56	  186.50
  840.75148	     13.6	    0.01	  186.50
  840.81511	      9.5	    0.00	  186.50
  840.90619	     14.4	    0.01	  186.50
  840.97221	      6.3	    0.00	  186.50
  841.00847	     24.3	    0.01	  186.50
  841.08795	      6.8	    0.00	  186.50
  841.17821	      9.5	    0.00	  186.50
  841.25408	     16.6	    0.01	  186.50
  841.33714	     15.6	    0.01	  186.50
  841.48327	     35.3	    0.02	  186.50
  841.51921	     28.4	    0.01	  186.50
  841.55934	     23.5	    0.01	  186.50
  841.63946	    583.8	    0.25	  186.50
  841.70342	 168574.1	   72.02	  186.50
  841.76863	      9.6	    0.00	  186.50
  841.81116	      3.2	    0.00	  186.49
  841.84885	     10.0	    0.00	  186.49
  841.92157	      2.8	    0.00	  186.49
  841.96079	     16.8	    0.01	  186.49
  842.02283	      3.3	    0.00	  186.49
  842.05766	     17.6	    0.01	  186.49
  842.10962	      6.9	    0.00	  186.49
  842.17090	      3.0	    0.00	  186.49
  842.21860	     10.5	    0.00	  186.49
  842.30923	     17.4	    0.01	  186.49
  842.41033	     26.8	    0.01	  186.49
  842.45711	     24.7	    0.01	  186.49
  842.49782	      7.4	    0.00	  186.49
  842.54858	     39.6	    0.02	  186.49
  842.64737	    370.9	    0.16	  186.49
  842.70736	  94061.8	   40.19	  186.49
  842.79795	   3596.5	    1.54	  186.49
  842.84683	   3722.1	    1.59	  186.49
  842.89226	   3023.1	    1.29	  186.49
  842.92942	    829.2	    0.35	  186.49
  842.98583	     47.3	    0.02	  186.49
  843.05491	     10.3	    0.00	  186.49
  843.08933	      6.4	    0.00	  186.49
  843.13960	      6.4	    0.00	  186.49
  843.17908	      4.0	    0.00	  186.49
  843.22231	     13.3	    0.01	  186.49
  843.26038	      3.2	    0.00	  186.49
  843.29517	      3.1	    0.00	  186.49
  843.34318	      7.0	    0.00	  186.49
  843.41213	     10.4	    0.00	  186.49
  843.49363	    121.5	    0.05	  186.49
  843.53158	      7.5	    0.00	  186.49
  843.60908	     19.4	    0.01	  186.49
  843.64873	    636.6	    0.27	  186.49
  843.72200	 113387.6	   48.44	  186.49
  843.80311	     13.2	    0.01	  186.49
  843.84731	     10.4	    0.00	  186.49
  843.96799	     14.3	    0.01	  186.48
  844.03708	     19.7	    0.01	  186.48
  844.10355	      6.7	    0.00	  186.48
  844.15323	      6.7	    0.00	  186.48
  844.19202	      6.5	    0.00	  186.48
  844.26062	      9.7	    0.00	  186.48
  844.35602	     22.6	    0.01	  186.48
  844.49480	     50.0	    0.02	  186.48
  844.57727	      3.2	    0.00	  186.48
  844.62450	     67.0	    0.03	  186.48
  844.66787	   1228.8	    0.52	  186.48
  844.70255	     10.7	    0.00	  186.48
  844.72686	  59413.6	   25.38	  186.48
  844.78662	      3.3	    0.00	  186.48
  844.83308	     10.4	    0.00	  186.48
  844.89589	      6.7	    0.00	  186.48
  844.95064	      6.9	    0.00	  186.48
  844.99899	     17.8	    0.01	  186.48
  845.05646	      3.3	    0.00	  186.48
  845.16527	      9.8	    0.00	  186.48
  845.22007	      7.6	    0.00	  186.48
  845.29322	     10.5	    0.00	  186.48
  845.34467	      3.2	    0.00	  186.48
  845.39439	     17.3	    0.01	  186.48
  845.45471	     14.5	    0.01	  186.48
  845.50980	    135.4	    0.06	  186.48
  845.60217	     17.5	    0.01	  186.48
  845.65576	     71.8	    0.03	  186.48
  845.69215	   4598.2	    1.96	  186.48
  845.73101	   8206.5	    3.51	  186.48
  845.79716	      6.6	    0.00	  186.48
  845.85834	      3.3	    0.00	  186.48
  845.89386	      3.0	    0.00	  186.48
  845.93298	      3.4	    0.00	  186.48
  845.99359	      3.2	    0.00	  186.48
  846.04369	      6.4	    0.00	  186.48
  846.10191	      6.6	    0.00	  186.48
  846.15028	     14.3	    0.01	  186.47
  846.22255	     18.1	    0.01	  186.47
  846.29535	      3.7	    0.00	  186.47
  846.37433	      3.1	    0.00	  186.47
  846.44106	      6.8	    0.00	  186.47
  846.50424	     30.2	    0.01	  186.47
  846.56919	      6.4	    0.00	  186.47
  846.69982	   1103.0	    0.47	  186.47
  846.74756	     52.7	    0.02	  186.47
  846.81728	      6.6	    0.00	  186.47
  846.86188	      3.2	    0.00	  186.47
  846.89727	      6.2	    0.00	  186.47
  846.95422	      3.9	    0.00	  186.47
  847.08305	     26.7	    0.01	  186.47
  847.13667	    123.2	    0.05	  186.47
  847.19706	     14.3	    0.01	  186.47
  847.26887	     20.6	    0.01	  186.47
  847.33876	      6.8	    0.00	  186.47
  847.39343	      3.2	    0.00	  186.47
  847.44167	     11.1	    0.00	  186.47
  847.52300	     10.7	    0.00	  186.47
  847.57157	      7.3	    0.00	  186.47
  847.61162	     24.4	    0.01	  186.47
  847.67324	     19.0	    0.01	  186.47
  847.72223	     17.4	    0.01	  186.47
  847.79546	      7.3	    0.00	  186.47
  847.85559	      3.2	    0.00	  186.47
  847.90477	     10.1	    0.00	  186.47
  847.94203	      8.6	    0.00	  186.47
  848.00079	     21.2	    0.01	  186.47
  848.06156	      7.2	    0.00	  186.47
  848.13160	     10.0	    0.00	  186.47
  848.17031	      6.8	    0.00	  186.47
  848.22409	      7.1	    0.00	  186.47
  848.25964	      3.4	    0.00	  186.47
  848.32252	     13.0	    0.01	  186.47
  848.35941	      7.7	    0.00	  186.46
  848.45729	      7.2	    0.00	  186.46
  848.52175	     13.2	    0.01	  186.46
  848.57749	      7.2	    0.00	  186.46
  848.64047	     18.1	    0.01	  186.46
  848.68054	      3.5	    0.00	  186.46
  848.72020	     14.4	    0.01	  186.46
  848.79293	     13.5	    0.01	  186.46
  848.88462	     10.0	    0.00	  186.46
  848.95204	     11.1	    0.00	  186.46
  849.01227	      3.7	    0.00	  186.46
  849.08417	     14.6	    0.01	  186.46
  849.15472	      3.3	    0.00	  186.46
  849.25828	     11.0	    0.00	  186.46
  849.30615	      3.2	    0.00	  186.46
  849.32980	     17.7	    0.01	  186.46
  849.37128	      3.3	    0.00	  186.46
  849.42926	     15.9	    0.01	  186.46
  849.52329	      6.7	    0.00	  186.46
  849.59179	     21.6	    0.01	  186.46
  849.65020	     31.2	    0.01	  186.46
  849.69112	    539.1	    0.23	  186.46
  849.74525	     21.5	    0.01	  186.46
  849.80585	      3.3	    0.00	  186.46
  849.88503	     11.9	    0.01	  186.46
  849.98665	      9.9	    0.00	  186.46
  850.06311	      3.3	    0.00	  186.46
  850.12010	     14.4	    0.01	  186.46
  850.16687	      3.5	    0.00	  186.46
  850.24186	     14.8	    0.01	  186.46
  850.29484	      9.4	    0.00	  186.46
  850.35223	     16.4	    0.01	  186.46
  850.41447	      9.6	    0.00	  186.46
  850.46728	     34.2	    0.01	  186.46
  850.51294	      3.3	    0.00	  186.46
  850.57246	     10.3	    0.00	  186.45
  850.64016	     11.2	    0.00	  186.45
  850.69452	    149.2	    0.06	  186.45
  850.76729	     13.8	    0.01	  186.45
  850.83500	      6.3	    0.00	  186.45
  850.88216	     10.5	    0.00	  186.45
  850.93634	      2.9	    0.00	  186.45
  850.98632	     13.8	    0.01	  186.45
  851.10639	      6.6	    0.00	  186.45
  851.15341	     13.2	    0.01	  186.45
  851.21576	      2.9	    0.00	  186.45
  851.27797	      7.2	    0.00	  186.45
  851.33319	      3.3	    0.00	  186.45
  851.38415	     18.5	    0.01	  186.45
  851.45703	      6.7	    0.00	  186.45
  851.50728	      7.3	    0.00	  186.45
  851.56645	     11.1	    0.00	  186.45
  851.62379	     23.8	    0.01	  186.45
  851.66954	   2186.5	    0.93	  186.45
  851.70576	  14421.1	    6.16	  186.45
  851.76322	     19.9	    0.01	  186.45
  851.81177	     18.7	    0.01	  186.45
  851.85364	      3.5	    0.00	  186.45
  851.90454	      3.4	    0.00	  186.45
  851.96490	      3.1	    0.00	  186.45
  852.04695	      7.3	    0.00	  186.45
  852.09998	      7.0	    0.00	  186.45
  852.15753	      9.4	    0.00	  186.45
  852.28369	     15.4	    0.01	  186.45
  852.35968	      3.4	    0.00	  186.45
  852.41059	     10.3	    0.00	  186.45
  852.44572	     10.2	    0.00	  186.45
  852.53706	      6.8	    0.00	  186.45
  852.61536	      4.8	    0.00	  186.45
  852.67398	    687.6	    0.29	  186.45
  852.70944	   5645.9	    2.41	  186.44
  852.74500	     21.4	    0.01	  186.44
  852.79242	      3.6	    0.00	  186.44
  852.83684	      9.8	    0.00	  186.44
  852.87903	      3.3	    0.00	  186.44
  852.97426	     20.9	    0.01	  186.44
  853.02744	      6.5	    0.00	  186.44
  853.09634	      9.9	    0.00	  186.44
  853.18877	      7.0	    0.00	  186.44
  853.25732	     10.4	    0.00	  186.44
  853.30091	     21.2	    0.01	  186.44
  853.35498	      3.1	    0.00	  186.44
  853.40436	      3.3	    0.00	  186.44
  853.44727	      8.0	    0.00	  186.44
  853.50341	     23.5	    0.01	  186.44
  853.55411	      7.2	    0.00	  186.44
  853.60786	     14.6	    0.01	  186.44
  853.64972	      5.4	    0.00	  186.44
  853.68244	  17231.9	    7.36	  186.44
  853.72055	  56431.9	   24.11	  186.44
  853.77719	      9.9	    0.00	  186.44
  853.84970	     24.2	    0.01	  186.44
  853.93912	     10.8	    0.00	  186.44
  854.00525	     10.1	    0.00	  186.44
  854.05181	      6.7	    0.00	  186.44
  854.08833	      7.1	    0.00	  186.44
  854.17021	     14.0	    0.01	  186.44
  854.22253	      4.0	    0.00	  186.44
  854.27031	     16.1	    0.01	  186.44
  854.33154	      3.2	    0.00	  186.44
  854.37222	      6.7	    0.00	  186.44
  854.43236	     14.3	    0.01	  186.44
  854.46832	      3.2	    0.00	  186.44
  854.50745	      3.7	    0.00	  186.44
  854.55916	     13.3	    0.01	  186.44
  854.65203	     31.5	    0.01	  186.44
  854.68646	   8988.8	    3.84	  186.44
  854.72406	  30103.3	   12.86	  186.44
  854.81467	      6.4	    0.00	  186.44
  854.92519	     20.8	    0.01	  186.43
  854.99647	      6.6	    0.00	  186.43
  855.05064	     13.8	    0.01	  186.43
  855.09717	      6.7	    0.00	  186.43
  855.15442	     14.3	    0.01	  186.43
  855.22170	     13.6	    0.01	  186.43
  855.26167	     13.7	    0.01	  186.43
  855.33972	     14.1	    0.01	  186.43
  855.39380	      4.7	    0.00	  186.43
  855.45076	     28.8	    0.01	  186.43
  855.49950	     10.1	    0.00	  186.43
  855.56602	     22.0	    0.01	  186.43
  855.62544	     33.8	    0.01	  186.43
  855.67432	     18.0	    0.01	  186.43
  855.70130	     22.1	    0.01	  186.43
  855.72335	 113924.9	   48.67	  186.43
  855.78840	     17.4	    0.01	  186.43
  855.90430	     10.1	    0.00	  186.43
  856.01257	     16.7	    0.01	  186.43
  856.11059	     10.5	    0.00	  186.43
  856.15286	     14.3	    0.01	  186.43
  856.20768	      7.3	    0.00	  186.43
  856.27277	      3.5	    0.00	  186.43
  856.32215	      7.6	    0.00	  186.43
  856.39703	     25.0	    0.01	  186.43
  856.47308	      4.1	    0.00	  186.43
  856.52683	     17.1	    0.01	  186.43
  856.66086	    142.2	    0.06	  186.43
  856.70007	      3.2	    0.00	  186.43
  856.72678	  64267.0	   27.46	  186.43
  856.80159	     35.4	    0.02	  186.43
  856.87225	      3.7	    0.00	  186.43
  856.92524	     13.8	    0.01	  186.43
  856.98340	      3.2	    0.00	  186.43
  857.05046	      6.7	    0.00	  186.43
  857.10810	     14.1	    0.01	  186.42
  857.20246	      7.7	    0.00	  186.42
  857.27082	     35.1	    0.01	  186.42
  857.35360	     27.6	    0.01	  186.42
  857.47146	     25.8	    0.01	  186.42
  857.56549	      6.1	    0.00	  186.42
  857.70468	  27585.2	   11.79	  186.42
  857.75080	  39818.0	   17.01	  186.42
  857.82601	      7.2	    0.00	  186.42
  857.87172	      7.1	    0.00	  186.42
  857.98767	      3.7	    0.00	  186.42
  858.05707	     17.3	    0.01	  186.42
  858.16741	      6.5	    0.00	  186.42
  858.22230	      6.9	    0.00	  186.42
  858.33542	     10.0	    0.00	  186.42
  858.42223	     20.3	    0.01	  186.42
  858.47468	     20.9	    0.01	  186.42
  858.51483	     10.7	    0.00	  186.42
  858.60861	     24.2	    0.01	  186.42
  858.70809	  13574.5	    5.80	  186.42
  858.75504	  19275.2	    8.24	  186.42
  858.81791	     24.7	    0.01	  186.42
  858.87245	     12.9	    0.01	  186.42
  858.91855	     34.6	    0.01	  186.42
  858.96698	      3.3	    0.00	  186.42
  859.00925	      9.9	    0.00	  186.42
  859.05060	      3.7	    0.00	  186.42
  859.16333	     16.4	    0.01	  186.42
  859.23395	     10.3	    0.00	  186.42
  859.29127	      9.8	    0.00	  186.41
  859.37825	      9.8	    0.00	  186.41
  859.48345	     67.5	    0.03	  186.41
  859.55023	      3.2	    0.00	  186.41
  859.60150	     10.6	    0.00	  186.41
  859.64979	     17.0	    0.01	  186.41
  859.69816	   5014.7	    2.14	  186.41
  859.75210	   2069.0	    0.88	  186.41
  859.80040	      6.5	    0.00	  186.41
  859.84219	      7.1	    0.00	  186.41
  859.90325	     10.4	    0.00	  186.41
  859.96852	      7.6	    0.00	  186.41
  860.01587	      3.5	    0.00	  186.41
  860.10751	     14.0	    0.01	  186.41
  860.18523	      7.4	    0.00	  186.41
  860.26769	      7.9	    0.00	  186.41
  860.34503	      3.0	    0.00	  186.41
  860.40240	      6.6	    0.00	  186.41
  860.45912	      6.4	    0.00	  186.41
  860.50706	     13.7	    0.01	  186.41
  860.55817	      3.3	    0.00	  186.41
  860.61815	     13.5	    0.01	  186.41
  860.69988	    848.8	    0.36	  186.41
  860.75055	     76.3	    0.03	  186.41
  860.89063	      3.7	    0.00	  186.41
  860.92749	      3.2	    0.00	  186.41
  860.98801	     10.1	    0.00	  186.41
  861.05573	      3.4	    0.00	  186.41
  861.16848	     10.8	    0.00	  186.41
  861.33350	      7.5	    0.00	  186.41
  861.42661	     11.3	    0.00	  186.41
  861.50284	     45.1	    0.02	  186.40
  861.56068	     13.3	    0.01	  186.40
  861.66675	     46.6	    0.02	  186.40
  861.71545	     41.0	    0.02	  186.40
  861.78796	      6.4	    0.00	  186.40
  861.84193	     17.7	    0.01	  186.40
  861.90482	     17.1	    0.01	  186.40
  862.00218	     10.6	    0.00	  186.40
  862.03918	      3.9	    0.00	  186.40
  862.13942	      6.9	    0.00	  186.40
  862.21454	      6.6	    0.00	  186.40
  862.27057	      3.2	    0.00	  186.40
  862.38232	      7.4	    0.00	  186.40
  862.50528	      7.8	    0.00	  186.40
  862.59056	      7.1	    0.00	  186.40
  862.63383	     10.4	    0.00	  186.40
  862.70249	     20.0	    0.01	  186.40
  862.74316	      4.0	    0.00	  186.40
  862.78830	     20.9	    0.01	  186.40
  862.87898	     17.7	    0.01	  186.40
  862.92859	      2.8	    0.00	  186.40
  862.97104	      7.1	    0.00	  186.40
  863.02224	      9.8	    0.00	  186.40
  863.09899	     10.4	    0.00	  186.40
  863.14382	     13.1	    0.01	  186.40
  863.21379	     11.1	    0.00	  186.40
  863.26174	      6.8	    0.00	  186.40
  863.36475	     14.0	    0.01	  186.40
  863.43846	     10.0	    0.00	  186.40
  863.49954	     10.3	    0.00	  186.40
  863.55767	     20.4	    0.01	  186.40
  863.66477	    180.7	    0.08	  186.39
  863.70382	    115.8	    0.05	  186.39
  863.77355	     23.6	    0.01	  186.39
  863.85791	      3.0	    0.00	  186.39
  863.89584	    192.3	    0.08	  186.39
  863.94013	      7.0	    0.00	  186.39
  864.00026	      7.1	    0.00	  186.39
  864.05650	      7.7	    0.00	  186.39
  864.15160	      6.7	    0.00	  186.39
  864.19932	     10.4	    0.00	  186.39
  864.26990	      6.7	    0.00	  186.39
  864.33843	     16.2	    0.01	  186.39
  864.42236	      3.4	    0.00	  186.39
  864.47515	      7.4	    0.00	  186.39
  864.52544	     10.8	    0.00	  186.39
  864.58591	     12.0	    0.01	  186.39
  864.69694	     77.2	    0.03	  186.39
  864.76222	     10.5	    0.00	  186.39
  864.85870	     10.7	    0.00	  186.39
  864.89947	     13.7	    0.01	  186.39
  864.94586	     15.0	    0.01	  186.39
  865.01946	      9.7	    0.00	  186.39
  865.07042	     13.5	    0.01	  186.39
  865.10699	      3.2	    0.00	  186.39
  865.18865	     16.6	    0.01	  186.39
  865.24745	     24.0	    0.01	  186.39
  865.29901	      3.2	    0.00	  186.39
  865.35318	      7.5	    0.00	  186.39
  865.39088	      6.8	    0.00	  186.39
  865.54055	     28.1	    0.01	  186.39
  865.60555	     18.2	    0.01	  186.39
  865.64211	     10.5	    0.00	  186.39
  865.69612	   9765.3	    4.17	  186.39
  865.72028	      3.8	    0.00	  186.39
  865.81162	     10.1	    0.00	  186.38
  865.85895	      8.2	    0.00	  186.38
  865.90792	     10.3	    0.00	  186.38
  865.99866	      3.7	    0.00	  186.38
  866.07780	     17.3	    0.01	  186.38
  866.15484	      6.6	    0.00	  186.38
  866.19167	     10.3	    0.00	  186.38
  866.28980	      9.7	    0.00	  186.38
  866.33527	      3.0	    0.00	  186.38
  866.39927	      5.6	    0.00	  186.38
  866.46149	     10.6	    0.00	  186.38
  866.51645	      6.6	    0.00	  186.38
  866.60681	      2.8	    0.00	  186.38
  866.70097	   3060.0	    1.31	  186.38
  866.79710	     51.3	    0.02	  186.38
  866.86517	      3.3	    0.00	  186.38
  866.92496	      7.3	    0.00	  186.38
  867.02138	      7.6	    0.00	  186.38
  867.12227	     10.1	    0.00	  186.38
  867.17415	     25.1	    0.01	  186.38
  867.22182	     10.3	    0.00	  186.38
  867.25946	      3.8	    0.00	  186.38
  867.34593	      7.5	    0.00	  186.38
  867.40425	      6.9	    0.00	  186.38
  867.44629	     13.5	    0.01	  186.38
  867.50745	      6.8	    0.00	  186.38
  867.56696	     21.3	    0.01	  186.38
  867.62444	     81.1	    0.03	  186.38
  867.66296	    106.7	    0.05	  186.38
  867.71036	  41394.7	   17.69	  186.38
  867.73742	     85.5	    0.04	  186.38
  867.81690	     11.1	    0.00	  186.38
  867.85840	      3.5	    0.00	  186.38
  867.89791	     13.3	    0.01	  186.38
  868.02731	     25.3	    0.01	  186.37
  868.09442	      6.9	    0.00	  186.37
  868.16155	     10.0	    0.00	  186.37
  868.22742	     10.1	    0.00	  186.37
  868.30355	     20.1	    0.01	  186.37
  868.34986	     16.3	    0.01	  186.37
  868.42426	     21.1	    0.01	  186.37
  868.51304	      6.9	    0.00	  186.37
  868.57849	     30.3	    0.01	  186.37
  868.63053	      7.9	    0.00	  186.37
  868.71337	  21366.2	    9.13	  186.37
  868.74023	     44.8	    0.02	  186.37
  868.79436	     15.8	    0.01	  186.37
  868.85562	      6.6	    0.00	  186.37
  868.92291	      3.3	    0.00	  186.37
  868.96859	     13.2	    0.01	  186.37
  869.00690	      3.6	    0.00	  186.37
  869.05994	      3.1	    0.00	  186.37
  869.11818	     10.2	    0.00	  186.37
  869.25043	      3.4	    0.00	  186.37
  869.31201	      3.4	    0.00	  186.37
  869.35070	     12.9	    0.01	  186.37
  869.42210	     16.1	    0.01	  186.37
  869.51172	     10.6	    0.00	  186.37
  869.59379	     66.7	    0.03	  186.37
  869.66945	   1323.1	    0.57	  186.37
  869.72444	  59715.2	   25.51	  186.37
  869.75299	     54.1	    0.02	  186.37
  869.80438	     24.1	    0.01	  186.37
  869.94467	      7.4	    0.00	  186.37
  870.04864	     13.1	    0.01	  186.37
  870.23351	      9.6	    0.00	  186.36
  870.43551	     13.4	    0.01	  186.36
  870.51590	     14.2	    0.01	  186.36
  870.57251	      9.8	    0.00	  186.36
  870.64211	     88.7	    0.04	  186.36
  870.68124	    702.9	    0.30	  186.36
  870.72810	  32052.3	   13.69	  186.36
  870.75430	     46.3	    0.02	  186.36
  870.80414	      3.2	    0.00	  186.36
  870.85733	     14.5	    0.01	  186.36
  870.92121	     16.6	    0.01	  186.36
  871.01308	     10.3	    0.00	  186.36
  871.05386	      9.8	    0.00	  186.36
  871.12788	      7.6	    0.00	  186.36
  871.25176	     12.9	    0.01	  186.36
  871.33184	     28.3	    0.01	  186.36
  871.39342	     16.8	    0.01	  186.36
  871.50077	     14.5	    0.01	  186.36
  871.56991	     23.0	    0.01	  186.36
  871.64307	     33.6	    0.01	  186.36
  871.69086	   4668.1	    1.99	  186.36
  871.74292	  26409.5	   11.28	  186.36
  871.77171	     16.4	    0.01	  186.36
  871.80684	      9.7	    0.00	  186.36
  871.86622	     17.8	    0.01	  186.36
  871.92096	      3.6	    0.00	  186.36
  872.03169	      9.7	    0.00	  186.36
  872.08299	     16.7	    0.01	  186.36
  872.14160	      3.2	    0.00	  186.36
  872.22070	      3.7	    0.00	  186.36
  872.26668	      6.2	    0.00	  186.36
  872.31075	      7.4	    0.00	  186.36
  872.35576	     11.2	    0.00	  186.36
  872.40914	     10.3	    0.00	  186.35
  872.46265	      3.1	    0.00	  186.35
  872.53550	     17.2	    0.01	  186.35
  872.60195	     22.9	    0.01	  186.35
  872.65570	      9.2	    0.00	  186.35
  872.70059	   2413.7	    1.03	  186.35
  872.74784	   9845.8	    4.21	  186.35
  872.83655	      3.6	    0.00	  186.35
  872.89300	     16.0	    0.01	  186.35
  873.00201	     10.9	    0.00	  186.35
  873.04102	      3.2	    0.00	  186.35
  873.10167	     14.0	    0.01	  186.35
  873.13981	     14.3	    0.01	  186.35
  873.19196	      6.9	    0.00	  186.35
  873.24754	     10.1	    0.00	  186.35
  873.29488	      6.4	    0.00	  186.35
  873.34530	      7.2	    0.00	  186.35
  873.38191	      6.4	    0.00	  186.35
  873.47699	     20.3	    0.01	  186.35
  873.52857	     23.7	    0.01	  186.35
  873.60421	     18.0	    0.01	  186.35
  873.64941	     10.7	    0.00	  186.35
  873.69909	   1719.4	    0.73	  186.35
  873.74810	    610.3	    0.26	  186.35
  873.84839	      3.5	    0.00	  186.35
  873.91819	     24.0	    0.01	  186.35
  873.96190	     10.7	    0.00	  186.35
  874.01581	      3.2	    0.00	  186.35
  874.07500	      9.8	    0.00	  186.35
  874.15828	     18.2	    0.01	  186.35
  874.21250	      7.0	    0.00	  186.35
  874.25934	      3.4	    0.00	  186.35
  874.30190	     10.7	    0.00	  186.35
  874.38888	      7.7	    0.00	  186.35
  874.49197	     10.0	    0.00	  186.35
  874.52750	      7.6	    0.00	  186.35
  874.62933	     26.3	    0.01	  186.34
  874.70602	    299.1	    0.13	  186.34
  874.75687	     47.3	    0.02	  186.34
  874.88354	      3.6	    0.00	  186.34
  874.92545	      9.5	    0.00	  186.34
  874.97288	     13.9	    0.01	  186.34
  875.06109	     12.8	    0.01	  186.34
  875.11225	     13.1	    0.01	  186.34
  875.17834	      3.4	    0.00	  186.34
  875.25944	      6.0	    0.00	  186.34
  875.30972	     10.6	    0.00	  186.34
  875.40714	      7.4	    0.00	  186.34
  875.47442	     21.0	    0.01	  186.34
  875.51363	     13.8	    0.01	  186.34
  875.56852	     10.3	    0.00	  186.34
  875.64591	     20.7	    0.01	  186.34
  875.71675	     26.8	    0.01	  186.34
  875.83215	      3.6	    0.00	  186.34
  875.92182	     14.2	    0.01	  186.34
  875.95831	      3.6	    0.00	  186.34
  875.99997	     10.3	    0.00	  186.34
  876.04876	     21.5	    0.01	  186.34
  876.09684	      6.9	    0.00	  186.34
  876.18476	      7.2	    0.00	  186.34
  876.22620	      4.2	    0.00	  186.34
  876.28275	     10.5	    0.00	  186.34
  876.35763	      6.7	    0.00	  186.34
  876.42859	      3.4	    0.00	  186.34
  876.48513	     13.9	    0.01	  186.34
  876.52960	     23.9	    0.01	  186.34
  876.60086	     14.0	    0.01	  186.34
  876.66643	     17.3	    0.01	  186.34
  876.71472	      3.6	    0.00	  186.34
  876.75390	      7.3	    0.00	  186.33
  876.82118	      6.8	    0.00	  186.33
  876.89203	      3.4	    0.00	  186.33
  876.95308	     10.3	    0.00	  186.33
  876.99393	      6.6	    0.00	  186.33
  877.09440	      6.7	    0.00	  186.33
  877.19193	      9.7	    0.00	  186.33
  877.29286	     11.0	    0.00	  186.33
  877.36110	     14.9	    0.01	  186.33
  877.40387	      3.5	    0.00	  186.33
  877.44143	     10.1	    0.00	  186.33
  877.49396	     14.4	    0.01	  186.33
  877.60243	     19.1	    0.01	  186.33
  877.67870	     45.3	    0.02	  186.33
  877.72036	    348.1	    0.15	  186.33
  877.80443	      6.6	    0.00	  186.33
  877.89766	     13.1	    0.01	  186.33
  877.94305	      3.4	    0.00	  186.33
  877.99322	     20.4	    0.01	  186.33
  878.06134	     14.0	    0.01	  186.33
  878.15178	     20.4	    0.01	  186.33
  878.22627	     15.2	    0.01	  186.33
  878.26910	      3.0	    0.00	  186.33
  878.32440	      3.4	    0.00	  186.33
  878.36268	      7.1	    0.00	  186.33
  878.43011	     11.1	    0.00	  186.33
  878.51579	     12.0	    0.01	  186.33
  878.56913	      6.3	    0.00	  186.33
  878.67283	     19.7	    0.01	  186.33
  878.72451	    102.6	    0.04	  186.33
  878.79167	     13.1	    0.01	  186.33
  878.85637	     25.1	    0.01	  186.33
  878.89838	      7.0	    0.00	  186.33
  878.94836	     13.9	    0.01	  186.32
  879.00757	      3.9	    0.00	  186.32
  879.11481	      3.4	    0.00	  186.32
  879.19238	     10.9	    0.00	  186.32
  879.24809	     13.7	    0.01	  186.32
  879.29572	      4.0	    0.00	  186.32
  879.37326	     10.8	    0.00	  186.32
  879.42973	     13.3	    0.01	  186.32
  879.47278	      3.7	    0.00	  186.32
  879.52670	     24.1	    0.01	  186.32
  879.61916	     32.5	    0.01	  186.32
  879.69207	   1471.5	    0.63	  186.32
  879.73620	   4058.2	    1.73	  186.32
  879.79442	      6.9	    0.00	  186.32
  879.85022	      3.2	    0.00	  186.32
  879.91685	     26.5	    0.01	  186.32
  879.99950	     14.1	    0.01	  186.32
  880.07048	     11.0	    0.00	  186.32
  880.13789	      7.3	    0.00	  186.32
  880.20418	      6.4	    0.00	  186.32
  880.25854	      3.5	    0.00	  186.32
  880.37313	      7.0	    0.00	  186.32
  880.44106	      7.1	    0.00	  186.32
  880.48517	      3.5	    0.00	  186.32
  880.55298	      3.7	    0.00	  186.32
  880.61084	      3.6	    0.00	  186.32
  880.66403	     87.5	    0.04	  186.32
  880.70266	    278.0	    0.12	  186.32
  880.73994	   1269.7	    0.54	  186.32
  880.78877	     17.4	    0.01	  186.32
  880.83329	      6.7	    0.00	  186.32
  880.91546	      7.3	    0.00	  186.32
  880.98132	      6.2	    0.00	  186.32
  881.04885	      7.2	    0.00	  186.32
  881.12315	     13.6	    0.01	  186.31
  881.17865	      7.4	    0.00	  186.31
  881.22884	      7.3	    0.00	  186.31
  881.31159	     13.4	    0.01	  186.31
  881.41758	     10.1	    0.00	  186.31
  881.53912	      3.5	    0.00	  186.31
  881.59983	     59.5	    0.03	  186.31
  881.70411	  10898.6	    4.66	  186.31
  881.75043	  12671.3	    5.41	  186.31
  881.80328	     10.2	    0.00	  186.31
  881.86026	      6.6	    0.00	  186.31
  881.94321	     16.5	    0.01	  186.31
  882.02334	      9.7	    0.00	  186.31
  882.08413	     10.2	    0.00	  186.31
  882.16815	     11.2	    0.00	  186.31
  882.20789	      3.5	    0.00	  186.31
  882.25905	      6.8	    0.00	  186.31
  882.34894	      3.7	    0.00	  186.31
  882.38941	     20.1	    0.01	  186.31
  882.47172	     15.5	    0.01	  186.31
  882.53661	     14.2	    0.01	  186.31
  882.60150	     28.2	    0.01	  186.31
  882.70906	   4453.8	    1.90	  186.31
  882.75453	   5227.9	    2.23	  186.31
  882.82459	     23.4	    0.01	  186.31
  882.88046	      6.8	    0.00	  186.31
  882.95005	     12.5	    0.01	  186.31
  883.03299	     10.8	    0.00	  186.31
  883.09109	     10.1	    0.00	  186.31
  883.17456	    155.5	    0.07	  186.31
  883.21134	   5060.7	    2.16	  186.31
  883.26287	   6627.5	    2.83	  186.31
  883.30972	   6564.0	    2.80	  186.30
  883.35109	   2539.4	    1.08	  186.30
  883.40287	      9.3	    0.00	  186.30
  883.45153	     57.3	    0.02	  186.30
  883.51116	     54.8	    0.02	  186.30
  883.58546	     99.7	    0.04	  186.30
  883.68252	      8.6	    0.00	  186.30
  883.71596	  17634.7	    7.53	  186.30
  883.76420	  13857.5	    5.92	  186.30
  883.83884	     34.4	    0.01	  186.30
  883.90514	     17.5	    0.01	  186.30
  883.97327	      3.5	    0.00	  186.30
  884.02119	     50.4	    0.02	  186.30
  884.10073	     78.7	    0.03	  186.30
  884.15418	     26.7	    0.01	  186.30
  884.20866	     13.9	    0.01	  186.30
  884.26624	      3.7	    0.00	  186.30
  884.33984	      7.2	    0.00	  186.30
  884.38877	      6.5	    0.00	  186.30
  884.45974	      7.5	    0.00	  186.30
  884.50090	      6.9	    0.00	  186.30
  884.55310	      3.5	    0.00	  186.30
  884.62189	     24.7	    0.01	  186.30
  884.72094	   8099.1	    3.46	  186.30
  884.76813	   5468.4	    2.34	  186.30
  884.82278	      9.3	    0.00	  186.30
  884.88615	     10.0	    0.00	  186.30
  884.95911	     17.0	    0.01	  186.30
  885.01024	      7.1	    0.00	  186.30
  885.05164	      3.3	    0.00	  186.30
  885.13736	     18.7	    0.01	  186.30
  885.25782	     11.1	    0.00	  186.30
  885.34625	      3.5	    0.00	  186.30
  885.44311	      6.8	    0.00	  186.30
  885.50214	     20.1	    0.01	  186.29
  885.54736	      3.3	    0.00	  186.29
  885.60226	      7.9	    0.00	  186.29
  885.67064	    130.4	    0.06	  186.29
  885.71956	   8964.0	    3.83	  186.29
  885.75304	     12.0	    0.01	  186.29
  885.78072	   8821.9	    3.77	  186.29
  885.85079	      9.4	    0.00	  186.29
  885.92814	     11.7	    0.01	  186.29
  885.98108	      3.5	    0.00	  186.29
  886.10272	      3.7	    0.00	  186.29
  886.16640	     16.6	    0.01	  186.29
  886.20381	      6.9	    0.00	  186.29
  886.29986	     18.8	    0.01	  186.29
  886.36688	      3.7	    0.00	  186.29
  886.44091	      7.2	    0.00	  186.29
  886.50368	     20.3	    0.01	  186.29
  886.58706	     14.3	    0.01	  186.29
  886.66858	     60.6	    0.03	  186.29
  886.72197	   2585.6	    1.10	  186.29
  886.75061	      5.1	    0.00	  186.29
  886.78362	   2733.3	    1.17	  186.29
  886.85491	     19.3	    0.01	  186.29
  887.02197	      3.4	    0.00	  186.29
  887.09951	     16.4	    0.01	  186.29
  887.15548	     11.4	    0.00	  186.29
  887.22052	      3.3	    0.00	  186.29
  887.34021	      2.9	    0.00	  186.29
  887.39170	      7.6	    0.00	  186.29
  887.47036	      9.5	    0.00	  186.29
  887.53643	     20.1	    0.01	  186.29
  887.62488	     22.1	    0.01	  186.29
  887.71827	    814.7	    0.35	  186.28
  887.78790	    169.0	    0.07	  186.28
  887.85052	      3.8	    0.00	  186.28
  887.89199	     23.1	    0.01	  186.28
  887.97378	     16.2	    0.01	  186.28
  888.06978	     32.7	    0.01	  186.28
  888.12292	     21.0	    0.01	  186.28
  888.16278	      3.9	    0.00	  186.28
  888.23388	     10.5	    0.00	  186.28
  888.29483	     10.8	    0.00	  186.28
  888.34693	      7.1	    0.00	  186.28
  888.41721	     16.7	    0.01	  186.28
  888.46477	     10.3	    0.00	  186.28
  888.56419	     13.8	    0.01	  186.28
  888.61196	     17.1	    0.01	  186.28
  888.68158	     46.5	    0.02	  186.28
  888.72914	     82.8	    0.04	  186.28
  888.77825	     21.0	    0.01	  186.28
  888.84142	     14.5	    0.01	  186.28
  888.92964	     16.7	    0.01	  186.28
  889.07208	      3.2	    0.00	  186.28
  889.14807	      7.5	    0.00	  186.28
  889.21558	      6.8	    0.00	  186.28
  889.24634	      3.3	    0.00	  186.28
  889.27814	      4.0	    0.00	  186.28
  889.33063	      3.5	    0.00	  186.28
  889.37499	     20.3	    0.01	  186.28
  889.42792	      6.1	    0.00	  186.28
  889.50536	     18.3	    0.01	  186.28
  889.61265	     21.7	    0.01	  186.28
  889.70506	     14.7	    0.01	  186.28
  889.79239	      6.9	    0.00	  186.28
  889.83264	      6.8	    0.00	  186.28
  889.87861	     10.5	    0.00	  186.27
  889.93207	      3.2	    0.00	  186.27
  889.97594	     10.0	    0.00	  186.27
  890.09180	      3.4	    0.00	  186.27
  890.13896	      6.7	    0.00	  186.27
  890.18128	      6.6	    0.00	  186.27
  890.27491	     15.2	    0.01	  186.27
  890.31784	      8.0	    0.00	  186.27
  890.36225	     13.1	    0.01	  186.27
  890.45544	     11.6	    0.00	  186.27
  890.51925	     13.5	    0.01	  186.27
  890.63701	     14.8	    0.01	  186.27
  890.68141	     14.0	    0.01	  186.27
  890.73737	      4.0	    0.00	  186.27
  890.80661	     16.7	    0.01	  186.27
  890.87094	      7.0	    0.00	  186.27
  890.92305	     31.8	    0.01	  186.27
  890.97821	      3.3	    0.00	  186.27
  891.07928	      3.9	    0.00	  186.27
  891.15971	     20.8	    0.01	  186.27
  891.20147	     12.9	    0.01	  186.27
  891.25256	     32.7	    0.01	  186.27
  891.29987	      6.5	    0.00	  186.27
  891.36476	     23.3	    0.01	  186.27
  891.43857	     19.2	    0.01	  186.27
  891.50284	      9.4	    0.00	  186.27
  891.55768	      3.0	    0.00	  186.27
  891.64798	   9691.5	    4.14	  186.27
  891.70487	  11579.8	    4.95	  186.27
  891.75217	   9226.2	    3.94	  186.27
  891.79198	   2497.6	    1.07	  186.27
  891.83079	     51.0	    0.02	  186.27
  891.88410	     38.7	    0.02	  186.27
  891.95439	     23.3	    0.01	  186.27
  892.01052	     17.3	    0.01	  186.27
  892.09644	     27.7	    0.01	  186.26
  892.17385	     39.0	    0.02	  186.26
  892.22706	     24.6	    0.01	  186.26
  892.26817	     55.6	    0.02	  186.26
  892.31896	      7.0	    0.00	  186.26
  892.37268	     22.9	    0.01	  186.26
  892.43342	     13.5	    0.01	  186.26
  892.49743	      6.1	    0.00	  186.26
  892.54178	     21.1	    0.01	  186.26
  892.61044	     14.4	    0.01	  186.26
  892.66256	     27.4	    0.01	  186.26
  892.71679	     40.3	    0.02	  186.26
  892.75366	      7.8	    0.00	  186.26
  892.83040	     10.8	    0.00	  186.26
  892.91592	     28.9	    0.01	  186.26
  892.98133	     23.5	    0.01	  186.26
  893.06667	     19.8	    0.01	  186.26
  893.11989	     65.6	    0.03	  186.26
  893.17815	     24.7	    0.01	  186.26
  893.23458	      7.9	    0.00	  186.26
  893.30042	      3.3	    0.00	  186.26
  893.36940	     16.9	    0.01	  186.26
  893.43055	     17.1	    0.01	  186.26
  893.50177	     25.9	    0.01	  186.26
  893.59666	     35.0	    0.01	  186.26
  893.67683	     27.1	    0.01	  186.26
  893.72012	   2237.2	    0.96	  186.26
  893.79803	      3.4	    0.00	  186.26
  893.88362	      7.3	    0.00	  186.26
  894.03613	      3.4	    0.00	  186.26
  894.10138	      3.9	    0.00	  186.26
  894.15293	     10.0	    0.00	  186.26
  894.20896	     15.1	    0.01	  186.25
  894.31793	      3.2	    0.00	  186.25
  894.37837	     10.8	    0.00	  186.25
  894.44159	      3.1	    0.00	  186.25
  894.48547	      3.0	    0.00	  186.25
  894.54331	     10.5	    0.00	  186.25
  894.61279	      3.1	    0.00	  186.25
  894.65972	     26.1	    0.01	  186.25
  894.72618	    545.7	    0.23	  186.25
  894.82288	      7.2	    0.00	  186.25
  894.87555	     13.6	    0.01	  186.25
  894.98199	      7.1	    0.00	  186.25
  895.04747	     10.9	    0.00	  186.25
  895.14281	     10.0	    0.00	  186.25
  895.20659	     10.6	    0.00	  186.25
  895.26349	      3.0	    0.00	  186.25
  895.31671	     11.4	    0.00	  186.25
  895.37792	     11.0	    0.00	  186.25
  895.44486	     20.9	    0.01	  186.25
  895.49097	      2.9	    0.00	  186.25
  895.54837	     13.7	    0.01	  186.25
  895.59946	     47.3	    0.02	  186.25
  895.67461	    299.0	    0.13	  186.25
  895.73426	   9481.2	    4.05	  186.25
  895.76803	     15.4	    0.01	  186.25
  895.84098	      8.0	    0.00	  186.25
  895.90716	      6.3	    0.00	  186.25
  895.97141	     17.0	    0.01	  186.25
  896.06650	      9.4	    0.00	  186.25
  896.12526	      7.0	    0.00	  186.25
  896.21421	     17.8	    0.01	  186.25
  896.34822	     14.5	    0.01	  186.25
  896.43604	      3.8	    0.00	  186.24
  896.48411	     10.3	    0.00	  186.24
  896.59812	     20.9	    0.01	  186.24
  896.68385	     14.9	    0.01	  186.24
  896.73593	   3099.3	    1.32	  186.24
  896.77633	    100.1	    0.04	  186.24
  896.85788	     13.1	    0.01	  186.24
  896.90535	     17.5	    0.01	  186.24
  896.99956	     13.9	    0.01	  186.24
  897.07593	      3.3	    0.00	  186.24
  897.14291	     12.9	    0.01	  186.24
  897.21580	     16.5	    0.01	  186.24
  897.32769	     17.7	    0.01	  186.24
  897.39798	     10.1	    0.00	  186.24
  897.48619	     14.1	    0.01	  186.24
  897.57270	     42.5	    0.02	  186.24
  897.61365	      3.7	    0.00	  186.24
  897.65623	    103.6	    0.04	  186.24
  897.70285	   1484.6	    0.63	  186.24
  897.75487	  11457.4	    4.89	  186.24
  897.88044	      7.0	    0.00	  186.24
  897.96179	     17.1	    0.01	  186.24
  898.04121	     10.7	    0.00	  186.24
  898.11836	      6.4	    0.00	  186.24
  898.17068	     10.2	    0.00	  186.24
  898.21947	     13.1	    0.01	  186.24
  898.29190	      7.0	    0.00	  186.24
  898.33944	     16.9	    0.01	  186.24
  898.40201	     21.1	    0.01	  186.24
  898.52121	     13.0	    0.01	  186.24
  898.59154	     18.1	    0.01	  186.23
  898.64386	      3.8	    0.00	  186.23
  898.70992	    611.2	    0.26	  186.23
  898.75778	   3991.1	    1.71	  186.23
  898.83203	      3.2	    0.00	  186.23
  898.90503	      2.8	    0.00	  186.23
  898.94947	   1887.6	    0.81	  186.23
  899.04031	     13.8	    0.01	  186.23
  899.14403	      7.3	    0.00	  186.23
  899.22581	      7.0	    0.00	  186.23
  899.29697	     11.2	    0.00	  186.23
  899.34925	      6.6	    0.00	  186.23
  899.42058	      6.8	    0.00	  186.23
  899.48608	     17.1	    0.01	  186.23
  899.56442	     22.1	    0.01	  186.23
  899.62747	     11.2	    0.00	  186.23
  899.70946	   1560.0	    0.67	  186.23
  899.78615	   5501.9	    2.35	  186.23
  899.89270	      3.1	    0.00	  186.23
  899.97049	     14.0	    0.01	  186.23
  900.03507	      9.5	    0.00	  186.23
  900.11206	     13.0	    0.01	  186.23
  900.20667	     30.5	    0.01	  186.23
  900.26888	      7.2	    0.00	  186.23
  900.43276	     13.2	    0.01	  186.23
  900.51678	     16.3	    0.01	  186.23
  900.65482	     26.3	    0.01	  186.23
  900.70705	    201.4	    0.09	  186.23
  900.76168	    503.8	    0.22	  186.22
  900.80079	   1026.3	    0.44	  186.22
  900.87756	      7.3	    0.00	  186.22
  900.92661	      6.3	    0.00	  186.22
  900.96810	      6.2	    0.00	  186.22
  901.10542	      6.6	    0.00	  186.22
  901.18330	     21.1	    0.01	  186.22
  901.26391	     10.1	    0.00	  186.22
  901.35101	      3.5	    0.00	  186.22
  901.44394	     14.3	    0.01	  186.22
  901.51212	     16.8	    0.01	  186.22
  901.59534	      9.8	    0.00	  186.22
  901.64752	     11.2	    0.00	  186.22
  901.70227	    176.8	    0.08	  186.22
  901.76122	     75.6	    0.03	  186.22
  901.81723	     42.1	    0.02	  186.22
  901.89380	     10.4	    0.00	  186.22
  902.01005	      6.3	    0.00	  186.22
  902.07294	      9.9	    0.00	  186.22
  902.13673	     15.9	    0.01	  186.22
  902.18078	     10.6	    0.00	  186.22
  902.22937	      3.1	    0.00	  186.22
  902.28722	     10.7	    0.00	  186.22
  902.33315	      7.0	    0.00	  186.22
  902.40339	     10.3	    0.00	  186.22
  902.45654	      3.5	    0.00	  186.22
  902.49982	      3.3	    0.00	  186.22
  902.57149	      6.5	    0.00	  186.22
  902.67434	     15.6	    0.01	  186.22
  902.72493	     31.8	    0.01	  186.22
  902.77806	     10.8	    0.00	  186.22
  902.85085	      7.0	    0.00	  186.22
  902.89722	      6.4	    0.00	  186.22
  902.95122	     14.3	    0.01	  186.21
  903.03501	     55.6	    0.02	  186.21
  903.15403	     13.2	    0.01	  186.21
  903.21631	      7.5	    0.00	  186.21
  903.28718	      6.8	    0.00	  186.21
  903.33795	      3.4	    0.00	  186.21
  903.38831	     17.5	    0.01	  186.21
  903.45607	      6.3	    0.00	  186.21
  903.51054	     17.2	    0.01	  186.21
  903.57479	     13.1	    0.01	  186.21
  903.61340	      3.9	    0.00	  186.21
  903.65954	     17.5	    0.01	  186.21
  903.72517	     27.4	    0.01	  186.21
  903.78571	      6.6	    0.00	  186.21
  903.84454	     15.5	    0.01	  186.21
  903.92795	      6.6	    0.00	  186.21
  904.01435	     10.0	    0.00	  186.21
  904.07706	     10.1	    0.00	  186.21
  904.13670	      7.2	    0.00	  186.21
  904.17841	      3.5	    0.00	  186.21
  904.23261	     16.8	    0.01	  186.21
  904.28210	      2.8	    0.00	  186.21
  904.34804	      6.3	    0.00	  186.21
  904.40533	      4.1	    0.00	  186.21
  904.44455	     16.8	    0.01	  186.21
  904.55373	      7.9	    0.00	  186.21
  904.60911	     10.8	    0.00	  186.21
  904.66635	     16.4	    0.01	  186.21
  904.71990	     18.5	    0.01	  186.21
  904.83203	     13.9	    0.01	  186.21
  904.88306	      4.2	    0.00	  186.21
  904.95428	      3.3	    0.00	  186.21
  904.98212	     13.5	    0.01	  186.21
  905.04169	      3.7	    0.00	  186.21
  905.09485	      3.7	    0.00	  186.21
  905.24925	     17.1	    0.01	  186.20
  905.36243	     10.4	    0.00	  186.20
  905.41816	      9.3	    0.00	  186.20
  905.46234	      3.2	    0.00	  186.20
  905.53101	      6.4	    0.00	  186.20
  905.58295	      3.6	    0.00	  186.20
  905.65026	     14.2	    0.01	  186.20
  905.74440	     96.0	    0.04	  186.20
  905.80877	      6.8	    0.00	  186.20
  905.92813	      7.1	    0.00	  186.20
  906.03179	     11.8	    0.01	  186.20
  906.10136	     10.5	    0.00	  186.20
  906.15781	     21.6	    0.01	  186.20
  906.23737	     12.8	    0.01	  186.20
  906.31670	     10.6	    0.00	  186.20
  906.49466	     14.0	    0.01	  186.20
  906.56745	     31.4	    0.01	  186.20
  906.62531	     14.5	    0.01	  186.20
  906.69567	      9.6	    0.00	  186.20
  906.75447	     34.3	    0.01	  186.20
  906.82197	     17.8	    0.01	  186.20
  906.87915	     17.2	    0.01	  186.20
  906.96168	     13.1	    0.01	  186.20
  907.01154	     26.9	    0.01	  186.20
  907.08115	     12.1	    0.01	  186.20
  907.15534	      6.8	    0.00	  186.20
  907.20585	      6.9	    0.00	  186.20
  907.39286	     20.0	    0.01	  186.19
  907.46277	      3.4	    0.00	  186.19
  907.50409	      4.3	    0.00	  186.19
  907.56276	     13.6	    0.01	  186.19
  907.61472	     20.2	    0.01	  186.19
  907.65442	      3.4	    0.00	  186.19
  907.71484	    215.7	    0.09	  186.19
  907.76796	    338.4	    0.14	  186.19
  907.81598	      3.4	    0.00	  186.19
  907.90163	     13.6	    0.01	  186.19
  907.94349	      7.0	    0.00	  186.19
  908.00275	     13.7	    0.01	  186.19
  908.06055	      3.1	    0.00	  186.19
  908.12505	      9.7	    0.00	  186.19
  908.17873	     10.0	    0.00	  186.19
  908.24728	      6.4	    0.00	  186.19
  908.32756	      7.6	    0.00	  186.19
  908.39711	     10.7	    0.00	  186.19
  908.44910	     24.2	    0.01	  186.19
  908.52331	     16.3	    0.01	  186.19
  908.59929	     42.0	    0.02	  186.19
  908.67513	     24.4	    0.01	  186.19
  908.72573	     57.6	    0.02	  186.19
  908.77261	    100.6	    0.04	  186.19
  908.86028	   1830.7	    0.78	  186.19
  908.90184	   2857.3	    1.22	  186.19
  908.94791	   3191.7	    1.36	  186.19
  908.99394	   2474.7	    1.06	  186.19
  909.03467	    278.5	    0.12	  186.19
  909.09618	     24.8	    0.01	  186.19
  909.15870	     15.4	    0.01	  186.19
  909.23687	     10.6	    0.00	  186.19
  909.28408	     11.6	    0.00	  186.19
  909.35692	     15.2	    0.01	  186.19
  909.42090	     18.4	    0.01	  186.19
  909.46649	     13.4	    0.01	  186.19
  909.53534	      3.0	    0.00	  186.18
  909.61727	     26.2	    0.01	  186.18
  909.67957	      3.8	    0.00	  186.18
  909.72320	   1407.6	    0.60	  186.18
  909.77789	   1101.8	    0.47	  186.18
  909.82977	      7.2	    0.00	  186.18
  909.89819	      3.7	    0.00	  186.18
  909.97316	      7.5	    0.00	  186.18
  910.03534	      3.8	    0.00	  186.18
  910.10289	      7.3	    0.00	  186.18
  910.22223	      3.5	    0.00	  186.18
  910.26819	      3.2	    0.00	  186.18
  910.32935	      3.0	    0.00	  186.18
  910.39558	      8.5	    0.00	  186.18
  910.45126	     14.3	    0.01	  186.18
  910.49573	      3.6	    0.00	  186.18
  910.54443	     10.8	    0.00	  186.18
  910.58624	      3.2	    0.00	  186.18
  910.63795	     30.1	    0.01	  186.18
  910.72804	    284.5	    0.12	  186.18
  910.78387	    269.1	    0.11	  186.18
  910.93182	     13.7	    0.01	  186.18
  911.02323	     10.4	    0.00	  186.18
  911.07794	      3.3	    0.00	  186.18
  911.14207	      6.8	    0.00	  186.18
  911.25881	     13.8	    0.01	  186.18
  911.39286	     10.4	    0.00	  186.18
  911.43358	      7.8	    0.00	  186.18
  911.50518	     17.6	    0.01	  186.18
  911.55699	     10.0	    0.00	  186.18
  911.63384	     55.7	    0.02	  186.18
  911.73749	   2398.1	    1.02	  186.17
  911.79546	   4250.0	    1.82	  186.17
  911.89471	     16.4	    0.01	  186.17
  912.06585	     14.0	    0.01	  186.17
  912.13693	     14.3	    0.01	  186.17
  912.24786	      3.6	    0.00	  186.17
  912.35809	      3.1	    0.00	  186.17
  912.42597	     26.0	    0.01	  186.17
  912.49719	     10.5	    0.00	  186.17
  912.59221	      9.9	    0.00	  186.17
  912.63642	     17.7	    0.01	  186.17
  912.69258	      9.7	    0.00	  186.17
  912.74306	    692.2	    0.30	  186.17
  912.80005	   1159.5	    0.50	  186.17
  912.90896	     20.6	    0.01	  186.17
  913.01324	     14.0	    0.01	  186.17
  913.09308	      3.5	    0.00	  186.17
  913.17106	     10.6	    0.00	  186.17
  913.22748	     11.3	    0.00	  186.17
  913.37238	     11.2	    0.00	  186.17
  913.43881	      7.4	    0.00	  186.17
  913.52282	     17.2	    0.01	  186.17
  913.60895	     28.9	    0.01	  186.17
  913.66171	     17.4	    0.01	  186.17
  913.70956	     92.8	    0.04	  186.17
  913.75108	    882.6	    0.38	  186.17
  913.81421	   6237.9	    2.67	  186.17
  913.92323	     21.7	    0.01	  186.16
  914.00417	      6.5	    0.00	  186.16
  914.05595	     12.2	    0.01	  186.16
  914.14935	      3.1	    0.00	  186.16
  914.19707	      6.5	    0.00	  186.16
  914.25789	      5.5	    0.00	  186.16
  914.30902	      4.0	    0.00	  186.16
  914.35984	     16.7	    0.01	  186.16
  914.42101	     10.5	    0.00	  186.16
  914.48413	      2.9	    0.00	  186.16
  914.54885	      6.9	    0.00	  186.16
  914.59222	     18.4	    0.01	  186.16
  914.66643	      6.0	    0.00	  186.16
  914.71301	      3.1	    0.00	  186.16
  914.75641	    184.2	    0.08	  186.16
  914.81787	   1974.2	    0.84	  186.16
  914.86041	     12.8	    0.01	  186.16
  914.91073	      7.2	    0.00	  186.16
  914.95068	      3.8	    0.00	  186.16
  915.01359	     10.1	    0.00	  186.16
  915.12658	      6.9	    0.00	  186.16
  915.23382	     15.6	    0.01	  186.16
  915.28439	      7.7	    0.00	  186.16
  915.33785	     10.3	    0.00	  186.16
  915.39484	     10.2	    0.00	  186.16
  915.45204	     10.0	    0.00	  186.16
  915.52774	     19.4	    0.01	  186.16
  915.61231	      7.4	    0.00	  186.16
  915.66928	     19.3	    0.01	  186.16
  915.72460	     69.4	    0.03	  186.16
  915.77142	      3.2	    0.00	  186.16
  915.81818	    127.7	    0.05	  186.16
  915.90649	      3.0	    0.00	  186.16
  915.99687	     10.4	    0.00	  186.16
  916.04242	      3.6	    0.00	  186.16
  916.17601	     10.0	    0.00	  186.15
  916.25046	     10.5	    0.00	  186.15
  916.32066	     11.1	    0.00	  186.15
  916.39063	      6.9	    0.00	  186.15
  916.44906	     15.3	    0.01	  186.15
  916.49026	      7.3	    0.00	  186.15
  916.57258	      7.1	    0.00	  186.15
  916.62653	      3.8	    0.00	  186.15
  916.72014	     14.2	    0.01	  186.15
  916.78053	     25.8	    0.01	  186.15
  916.82413	      7.3	    0.00	  186.15
  916.90034	     23.4	    0.01	  186.15
  916.98009	      6.5	    0.00	  186.15
  917.04742	      3.0	    0.00	  186.15
  917.12133	      6.5	    0.00	  186.15
  917.19057	      6.4	    0.00	  186.15
  917.29134	     10.1	    0.00	  186.15
  917.35183	     13.4	    0.01	  186.15
  917.43707	      3.4	    0.00	  186.15
  917.54138	      3.4	    0.00	  186.15
  917.62241	     17.5	    0.01	  186.15
  917.71270	     36.3	    0.02	  186.15
  917.76172	      3.4	    0.00	  186.15
  917.85490	     24.8	    0.01	  186.15
  917.92470	      9.6	    0.00	  186.15
  917.99006	     10.4	    0.00	  186.15
  918.04563	      6.7	    0.00	  186.15
  918.15021	      3.6	    0.00	  186.15
  918.22617	     13.2	    0.01	  186.15
  918.26776	      3.4	    0.00	  186.14
  918.32910	      3.4	    0.00	  186.14
  918.37351	     11.5	    0.00	  186.14
  918.44161	     14.7	    0.01	  186.14
  918.51345	      6.1	    0.00	  186.14
  918.56274	      3.5	    0.00	  186.14
  918.62087	     13.1	    0.01	  186.14
  918.68678	     22.8	    0.01	  186.14
  918.78290	     10.2	    0.00	  186.14
  918.86192	     18.7	    0.01	  186.14
  918.91730	      3.9	    0.00	  186.14
  918.95976	     10.9	    0.00	  186.14
  919.01958	     14.0	    0.01	  186.14
  919.10128	     24.8	    0.01	  186.14
  919.17156	      7.3	    0.00	  186.14
  919.23517	      9.9	    0.00	  186.14
  919.28931	      3.3	    0.00	  186.14
  919.33929	      3.3	    0.00	  186.14
  919.42528	     19.8	    0.01	  186.14
  919.55536	     17.8	    0.01	  186.14
  919.64144	     41.0	    0.02	  186.14
  919.72955	     20.2	    0.01	  186.14
  919.77146	     23.3	    0.01	  186.14
  919.85427	     10.6	    0.00	  186.14
  919.91149	     17.9	    0.01	  186.14
  919.96423	      3.8	    0.00	  186.14
  920.06345	     13.9	    0.01	  186.14
  920.13638	     13.9	    0.01	  186.14
  920.28272	     20.1	    0.01	  186.14
  920.33087	      3.8	    0.00	  186.14
  920.39197	     17.4	    0.01	  186.14
  920.47512	      6.4	    0.00	  186.13
  920.57768	     10.2	    0.00	  186.13
  920.63295	      7.1	    0.00	  186.13
  920.70368	     15.2	    0.01	  186.13
  920.77555	     10.3	    0.00	  186.13
  920.82411	     19.7	    0.01	  186.13
  920.94338	     13.4	    0.01	  186.13
  921.02484	      3.1	    0.00	  186.13
  921.08438	      7.0	    0.00	  186.13
  921.14120	      7.0	    0.00	  186.13
  921.21162	     23.2	    0.01	  186.13
  921.27737	     10.7	    0.00	  186.13
  921.33744	     11.1	    0.00	  186.13
  921.42291	      3.8	    0.00	  186.13
  921.46820	      3.2	    0.00	  186.13
  921.53156	      3.8	    0.00	  186.13
  921.58891	     17.8	    0.01	  186.13
  921.66912	     25.5	    0.01	  186.13
  921.74422	    147.2	    0.06	  186.13
  921.81375	     10.3	    0.00	  186.13
  921.88071	     25.5	    0.01	  186.13
  921.96409	     11.3	    0.00	  186.13
  922.02518	     10.1	    0.00	  186.13
  922.06998	     17.4	    0.01	  186.13
  922.15322	     17.9	    0.01	  186.13
  922.20886	      3.5	    0.00	  186.13
  922.30998	      6.6	    0.00	  186.13
  922.44208	      3.4	    0.00	  186.13
  922.51691	      3.3	    0.00	  186.13
  922.58539	      6.8	    0.00	  186.13
  922.64924	      7.2	    0.00	  186.12
  922.70087	      3.3	    0.00	  186.12
  922.75274	     54.6	    0.02	  186.12
  922.82949	      6.7	    0.00	  186.12
  922.89641	     13.8	    0.01	  186.12
  922.95975	     15.0	    0.01	  186.12
  923.01501	      3.2	    0.00	  186.12
  923.09553	     20.8	    0.01	  186.12
  923.14465	      3.2	    0.00	  186.12
  923.19769	      6.4	    0.00	  186.12
  923.24591	      4.0	    0.00	  186.12
  923.30629	      9.7	    0.00	  186.12
  923.37636	     10.6	    0.00	  186.12
  923.42269	      6.2	    0.00	  186.12
  923.47110	      6.6	    0.00	  186.12
  923.52380	      3.3	    0.00	  186.12
  923.60351	     29.2	    0.01	  186.12
  923.66749	     69.6	    0.03	  186.12
  923.76614	    740.0	    0.32	  186.12
  923.84103	     10.3	    0.00	  186.12
  923.92389	      3.3	    0.00	  186.12
  924.00239	     51.7	    0.02	  186.12
  924.04718	      3.1	    0.00	  186.12
  924.09476	      7.7	    0.00	  186.12
  924.14685	      3.0	    0.00	  186.12
  924.19481	     13.0	    0.01	  186.12
  924.28008	     16.8	    0.01	  186.12
  924.39593	     12.5	    0.01	  186.12
  924.48777	     10.0	    0.00	  186.12
  924.54069	      9.7	    0.00	  186.12
  924.62084	     19.3	    0.01	  186.12
  924.68780	      8.1	    0.00	  186.12
  924.73070	     33.2	    0.01	  186.12
  924.77827	    147.9	    0.06	  186.12
  924.87980	     19.3	    0.01	  186.11
  925.00618	     83.7	    0.04	  186.11
  925.07683	     17.8	    0.01	  186.11
  925.16927	     17.5	    0.01	  186.11
  925.22038	     11.0	    0.00	  186.11
  925.28177	     24.7	    0.01	  186.11
  925.34049	     13.4	    0.01	  186.11
  925.41073	      6.9	    0.00	  186.11
  925.45147	     13.6	    0.01	  186.11
  925.56636	     13.9	    0.01	  186.11
  925.62977	     34.0	    0.01	  186.11
  925.68502	     17.8	    0.01	  186.11
  925.73031	    178.6	    0.08	  186.11
  925.79960	   3492.7	    1.49	  186.11
  925.91290	      3.6	    0.00	  186.11
  925.99204	     21.6	    0.01	  186.11
  926.08033	      7.8	    0.00	  186.11
  926.13824	     10.5	    0.00	  186.11
  926.19156	     13.9	    0.01	  186.11
  926.27114	     28.3	    0.01	  186.11
  926.33136	      3.4	    0.00	  186.11
  926.39028	      7.5	    0.00	  186.11
  926.52416	     17.5	    0.01	  186.11
  926.61159	     30.9	    0.01	  186.11
  926.67286	     13.3	    0.01	  186.11
  926.73653	     76.4	    0.03	  186.11
  926.80465	    852.8	    0.36	  186.11
  926.91015	      7.5	    0.00	  186.11
  926.96885	      6.8	    0.00	  186.11
  927.01502	     14.4	    0.01	  186.10
  927.21039	      3.4	    0.00	  186.10
  927.24763	     11.0	    0.00	  186.10
  927.33045	     14.3	    0.01	  186.10
  927.38226	      3.2	    0.00	  186.10
  927.46970	      9.9	    0.00	  186.10
  927.53265	     10.0	    0.00	  186.10
  927.58570	     11.0	    0.00	  186.10
  927.62663	     13.1	    0.01	  186.10
  927.68326	     24.3	    0.01	  186.10
  927.73823	     88.7	    0.04	  186.10
  927.77686	      2.8	    0.00	  186.10
  927.82561	   5265.1	    2.25	  186.10
  927.90509	      3.5	    0.00	  186.10
  928.00537	      3.3	    0.00	  186.10
  928.08119	      6.8	    0.00	  186.10
  928.15289	      3.5	    0.00	  186.10
  928.38982	     14.4	    0.01	  186.10
  928.45675	      6.6	    0.00	  186.10
  928.52376	     13.7	    0.01	  186.10
  928.64287	     22.0	    0.01	  186.10
  928.74913	     62.7	    0.03	  186.10
  928.83168	   1649.2	    0.70	  186.10
  928.89011	     14.5	    0.01	  186.10
  928.99105	     10.0	    0.00	  186.10
  929.05183	     10.5	    0.00	  186.10
  929.10260	      3.7	    0.00	  186.10
  929.14758	      6.4	    0.00	  186.10
  929.23369	      6.4	    0.00	  186.09
  929.31287	      3.4	    0.00	  186.09
  929.35809	      3.2	    0.00	  186.09
  929.45582	     16.7	    0.01	  186.09
  929.51025	      3.7	    0.00	  186.09
  929.56769	      6.8	    0.00	  186.09
  929.66399	     10.4	    0.00	  186.09
  929.74507	     32.5	    0.01	  186.09
  929.82824	    101.1	    0.04	  186.09
  929.99121	     17.1	    0.01	  186.09
  930.19269	      3.4	    0.00	  186.09
  930.23602	      3.0	    0.00	  186.09
  930.29803	      6.3	    0.00	  186.09
  930.39331	     13.1	    0.01	  186.09
  930.48854	      7.2	    0.00	  186.09
  930.59124	     25.3	    0.01	  186.09
  930.64379	      9.7	    0.00	  186.09
  930.69403	     13.3	    0.01	  186.09
  930.74225	     10.1	    0.00	  186.09
  930.83675	     20.5	    0.01	  186.09
  930.90832	      9.5	    0.00	  186.09
  930.98152	     13.9	    0.01	  186.09
  931.05871	     10.5	    0.00	  186.09
  931.13693	    211.4	    0.09	  186.09
  931.20890	     20.2	    0.01	  186.09
  931.30063	     10.1	    0.00	  186.09
  931.39499	      6.8	    0.00	  186.08
  931.53107	     31.3	    0.01	  186.08
  931.63254	     20.8	    0.01	  186.08
  931.74158	     18.6	    0.01	  186.08
  931.79291	      3.2	    0.00	  186.08
  931.85890	      9.6	    0.00	  186.08
  931.96413	      6.3	    0.00	  186.08
  932.04002	     17.2	    0.01	  186.08
  932.12882	      7.3	    0.00	  186.08
  932.20543	     13.1	    0.01	  186.08
  932.29712	      3.5	    0.00	  186.08
  932.36557	     11.3	    0.00	  186.08
  932.42609	      3.7	    0.00	  186.08
  932.47308	      3.3	    0.00	  186.08
  932.54187	      6.3	    0.00	  186.08
  932.59623	     17.1	    0.01	  186.08
  932.69076	      9.7	    0.00	  186.08
  932.74665	     13.4	    0.01	  186.08
  932.81622	     14.2	    0.01	  186.08
  932.92675	     17.4	    0.01	  186.08
  933.04889	      3.0	    0.00	  186.08
  933.09501	      7.0	    0.00	  186.08
  933.16283	     13.0	    0.01	  186.08
  933.22243	     18.8	    0.01	  186.08
  933.28972	     17.8	    0.01	  186.08
  933.39836	     26.1	    0.01	  186.08
  933.44989	      3.5	    0.00	  186.08
  933.57633	     33.5	    0.01	  186.07
  933.67025	     10.4	    0.00	  186.07
  933.71919	     24.1	    0.01	  186.07
  933.79123	     10.2	    0.00	  186.07
  933.84555	      6.5	    0.00	  186.07
  933.93231	      3.4	    0.00	  186.07
  933.99573	      7.2	    0.00	  186.07
  934.11252	      7.0	    0.00	  186.07
  934.16906	     10.1	    0.00	  186.07
  934.23730	      3.5	    0.00	  186.07
  934.36142	     10.4	    0.00	  186.07
  934.49284	     17.1	    0.01	  186.07
  934.55309	     13.3	    0.01	  186.07
  934.59844	     19.1	    0.01	  186.07
  934.68337	      7.1	    0.00	  186.07
  934.73106	     25.4	    0.01	  186.07
  934.78644	      3.9	    0.00	  186.07
  934.86311	     27.4	    0.01	  186.07
  934.90649	      3.6	    0.00	  186.07
  934.97092	     14.8	    0.01	  186.07
  935.06223	     16.8	    0.01	  186.07
  935.14352	     13.1	    0.01	  186.07
  935.25208	     20.3	    0.01	  186.07
  935.33668	     27.2	    0.01	  186.07
  935.44286	     17.2	    0.01	  186.07
  935.51305	     17.7	    0.01	  186.07
  935.55590	      9.9	    0.00	  186.07
  935.60742	      3.9	    0.00	  186.07
  935.66534	     36.3	    0.02	  186.07
  935.72405	     35.6	    0.02	  186.06
  935.77480	     35.5	    0.02	  186.06
  935.82863	     15.1	    0.01	  186.06
  935.91367	      6.7	    0.00	  186.06
  935.98508	      7.1	    0.00	  186.06
  936.11984	     16.8	    0.01	  186.06
  936.17508	     12.7	    0.01	  186.06
  936.29883	      3.8	    0.00	  186.06
  936.36487	     13.8	    0.01	  186.06
  936.54521	     34.7	    0.01	  186.06
  936.67514	     32.3	    0.01	  186.06
  936.73589	     18.4	    0.01	  186.06
  936.79761	     14.4	    0.01	  186.06
  936.88923	     11.2	    0.00	  186.06
  936.97688	     12.2	    0.01	  186.06
  937.08887	      3.3	    0.00	  186.06
  937.13650	      9.3	    0.00	  186.06
  937.23848	     12.3	    0.01	  186.06
  937.28442	      3.5	    0.00	  186.06
  937.32740	     10.9	    0.00	  186.06
  937.41661	      5.8	    0.00	  186.06
  937.48287	      6.6	    0.00	  186.06
  937.53357	      3.3	    0.00	  186.06
  937.58192	     13.3	    0.01	  186.06
  937.66798	     16.5	    0.01	  186.06
  937.75182	    140.7	    0.06	  186.06
  937.81034	    221.4	    0.09	  186.06
  937.87225	      3.4	    0.00	  186.06
  937.92269	      8.2	    0.00	  186.05
  937.98615	     16.5	    0.01	  186.05
  938.06616	      3.3	    0.00	  186.05
  938.14752	      3.2	    0.00	  186.05
  938.23341	     13.2	    0.01	  186.05
  938.31790	      7.4	    0.00	  186.05
  938.39164	     17.7	    0.01	  186.05
  938.47435	      8.5	    0.00	  186.05
  938.55463	      6.6	    0.00	  186.05
  938.66494	     23.1	    0.01	  186.05
  938.75945	     56.8	    0.02	  186.05
  938.81537	     92.2	    0.04	  186.05
  938.92535	     16.0	    0.01	  186.05
  938.98994	      9.9	    0.00	  186.05
  939.08087	     17.3	    0.01	  186.05
[truncated: 110,681 more chars]
