# Supplementary material for: Novel Ambient Oxidation Trends in Fingerprint Aging Discovered by Kendrick Mass Defect Analysis
Source: ACS Cent Sci. 2022 Sep 21;8(9):1328–35. doi: 10.1021/acscentsci.2c00408 (PMC9523776; doi:10.1021/acscentsci.2c00408)
Supplement: Supplementary file 2 — oc2c00408_si_002.zip [file oc2c00408_si_002.zip › Supporting Data/Paternò-Büchi Mass Lists (MALDI-LTQ Orbitrap)/MSMS/1035_789_MSMS.txt]

SPECTRUM - MS
AuAC_1035_789_TI.raw
ITMS + c MALDI Full ms2 1035.79@cid75.00 [285.00-1050.00]
Scan #: 1-156
RT: 0.00-1.57
AV: 156
m/z	Intensity	Relative	Noise

  290.02367	      0.8	    0.12	
  293.23376	      0.4	    0.06	
  293.83304	      1.2	    0.19	
  295.17838	      3.1	    0.47	
  298.62891	      0.5	    0.08	
  303.24942	      0.8	    0.12	
  305.33783	      1.3	    0.20	
  305.86667	      0.3	    0.05	
  308.60693	      0.3	    0.04	
  309.18179	      0.2	    0.03	
  313.39218	      1.1	    0.17	
  315.28405	      0.7	    0.11	
  317.48966	      2.4	    0.36	
  319.17918	      7.4	    1.14	
  319.74530	      0.3	    0.04	
  321.10971	      0.2	    0.03	
  322.14157	      0.2	    0.03	
  325.59103	      0.4	    0.06	
  327.41153	      1.6	    0.24	
  328.43691	      1.3	    0.20	
  331.18828	      9.6	    1.49	
  332.34500	      2.0	    0.30	
  333.37520	      3.9	    0.60	
  334.37888	      0.6	    0.09	
  335.01648	      1.3	    0.21	
  335.62555	      2.1	    0.32	
  337.31958	      0.9	    0.14	
  339.19684	      1.6	    0.25	
  339.98893	      0.5	    0.07	
  341.31785	      2.7	    0.41	
  342.78433	      0.5	    0.08	
  345.26157	      1.6	    0.24	
  346.60956	      1.6	    0.25	
  348.98575	      1.4	    0.22	
  349.66998	      2.1	    0.33	
  354.32012	      1.0	    0.16	
  355.38812	      2.7	    0.41	
  356.74261	      0.5	    0.07	
  360.05634	      0.2	    0.03	
  361.12813	      3.0	    0.47	
  363.15244	      0.4	    0.06	
  364.33502	      0.3	    0.05	
  365.33399	      2.1	    0.32	
  366.47994	      3.1	    0.48	
  369.37827	      0.3	    0.04	
  371.50281	      5.1	    0.80	
  372.45276	      0.6	    0.09	
  373.46240	      1.3	    0.20	
  375.61286	      3.1	    0.48	
  377.35345	      5.7	    0.88	
  378.11447	      0.1	    0.02	
  379.10333	      0.7	    0.11	
  380.06271	      0.3	    0.04	
  382.65967	      0.1	    0.02	
  383.76324	      0.2	    0.03	
  388.80329	      2.7	    0.42	
  389.45966	      3.0	    0.46	
  393.42078	      2.7	    0.42	
  400.25903	      0.8	    0.13	
  401.54242	      3.2	    0.49	
  402.39027	      1.6	    0.25	
  403.54236	      0.3	    0.05	
  407.41154	      6.5	    1.00	
  408.77307	      1.3	    0.21	
  410.00024	      0.2	    0.03	
  410.76422	      2.3	    0.35	
  413.25421	      2.4	    0.37	
  414.46332	      0.7	    0.11	
  417.27643	      2.8	    0.43	
  419.23998	      6.1	    0.94	
  420.73712	      0.7	    0.10	
  421.42096	      0.4	    0.06	
  423.36756	      3.3	    0.50	
  427.34873	      2.1	    0.32	
  429.45346	      0.5	    0.07	
  430.39721	      1.2	    0.19	
  431.17596	      5.0	    0.78	
  432.14948	      3.5	    0.54	
  433.36285	      9.2	    1.42	
  437.63510	      0.3	    0.05	
  438.69958	      0.4	    0.07	
  439.35871	      3.1	    0.48	
  440.99531	      2.5	    0.39	
  442.04906	      1.3	    0.20	
  443.19019	      0.2	    0.03	
  443.96326	      0.6	    0.09	
  445.40792	     25.6	    3.95	
  446.49271	      2.6	    0.40	
  447.48292	     20.3	    3.14	
  449.32251	      3.4	    0.52	
  451.35529	      0.6	    0.10	
  451.94564	      1.1	    0.17	
  452.44989	      0.6	    0.09	
  453.70664	      4.9	    0.75	
  454.51843	      1.5	    0.23	
  455.37814	      5.0	    0.77	
  456.08282	      0.2	    0.03	
  457.32166	     11.9	    1.84	
  458.20568	      2.1	    0.32	
  459.40368	     56.0	    8.65	
  460.36190	      1.5	    0.23	
  461.46932	     19.6	    3.03	
  462.96881	      0.3	    0.05	
  464.05054	      0.3	    0.05	
  465.91937	      0.9	    0.15	
  467.48888	      3.1	    0.49	
  469.41057	     11.7	    1.80	
  471.29911	     14.5	    2.24	
  472.34935	      3.1	    0.47	
  473.39642	     59.2	    9.15	
  474.42987	      0.4	    0.07	
  475.39762	     35.9	    5.55	
  477.38773	      2.1	    0.33	
  478.47772	      0.2	    0.04	
  481.24322	      1.4	    0.22	
  482.19342	      0.8	    0.13	
  483.58499	      5.0	    0.77	
  485.38475	     26.6	    4.11	
  486.39230	      3.4	    0.52	
  487.40913	     25.6	    3.95	
  489.43874	      7.5	    1.16	
  491.24304	      0.1	    0.02	
  493.00824	      0.1	    0.02	
  493.89993	      0.2	    0.04	
  495.09729	      1.3	    0.20	
  495.65555	      0.1	    0.02	
  497.42350	      1.0	    0.16	
  498.27732	      1.8	    0.28	
  499.38921	     20.1	    3.11	
  500.28652	      8.4	    1.30	
  501.40155	     12.8	    1.98	
  503.30713	      8.1	    1.25	
  505.38745	      1.1	    0.17	
  506.37945	      0.4	    0.07	
  507.26636	      2.1	    0.32	
  509.67235	      5.6	    0.86	
  510.53757	      0.2	    0.04	
  511.62605	      2.3	    0.35	
  513.41922	     15.5	    2.39	
  514.34418	      1.7	    0.26	
  515.59689	     10.2	    1.58	
  516.36699	      0.4	    0.07	
  517.30789	      2.1	    0.32	
  518.39984	      0.2	    0.03	
  519.63269	      1.4	    0.22	
  521.33472	      4.0	    0.61	
  522.02893	      1.6	    0.25	
  522.54443	      0.8	    0.13	
  524.51666	      3.6	    0.56	
  525.02136	      0.5	    0.08	
  525.76561	      1.4	    0.22	
  527.20708	     11.6	    1.79	
  528.49908	      3.7	    0.57	
  529.54324	      7.8	    1.20	
  530.89148	      0.4	    0.07	
  531.53179	      4.4	    0.68	
  532.11572	      0.5	    0.08	
  532.93707	      2.2	    0.34	
  534.52905	      0.5	    0.08	
  535.47711	      0.9	    0.14	
  536.27534	      0.6	    0.10	
  537.18866	      1.3	    0.19	
  538.75098	      0.4	    0.06	
  539.60095	      1.6	    0.25	
  541.65613	      0.7	    0.11	
  542.43886	      1.6	    0.25	
  543.34524	     11.4	    1.77	
  543.92517	      1.5	    0.23	
  545.37430	      0.8	    0.12	
  546.60272	      1.6	    0.25	
  547.57538	      5.4	    0.84	
  548.44942	      2.9	    0.46	
  549.63810	      4.9	    0.76	
  550.91563	      1.4	    0.21	
  551.69794	      3.1	    0.47	
  553.65265	      1.1	    0.18	
  554.33752	      0.3	    0.04	
  554.91296	      0.4	    0.07	
  555.53288	      2.5	    0.39	
  556.60913	      0.9	    0.14	
  557.37426	      8.1	    1.25	
  557.95220	      1.8	    0.28	
  558.51990	      1.2	    0.18	
  559.42834	      9.6	    1.48	
  560.91095	      2.6	    0.40	
  561.51416	      2.2	    0.34	
  562.97095	      0.1	    0.02	
  563.74164	      0.8	    0.13	
  564.48755	      0.2	    0.03	
  567.53400	      2.1	    0.32	
  569.51173	      8.4	    1.29	
  570.47859	      1.7	    0.26	
  571.53141	     66.2	   10.23	
  572.90976	      4.4	    0.67	
  573.60851	     16.7	    2.59	
  574.41658	      2.3	    0.35	
  575.62378	      1.2	    0.18	
  577.61610	     15.7	    2.43	
  579.50576	      1.0	    0.16	
  581.52902	      7.6	    1.18	
  582.33878	      1.6	    0.25	
  583.36898	     11.7	    1.80	
  584.18515	      2.7	    0.42	
  585.54213	     39.4	    6.09	
  587.58715	      6.9	    1.07	
  588.51508	      2.9	    0.45	
  589.47209	      6.4	    0.98	
  590.38708	      1.7	    0.26	
  591.36092	      4.5	    0.70	
  592.44751	      0.3	    0.04	
  593.38465	      2.4	    0.37	
  594.92810	      1.4	    0.21	
  595.52973	     12.6	    1.95	
  596.68079	      0.2	    0.04	
  597.48489	     34.1	    5.28	
  598.58211	      7.3	    1.13	
  599.55459	     96.4	   14.90	
  600.47072	      1.7	    0.27	
  601.50748	      3.5	    0.54	
  602.49402	      0.9	    0.14	
  603.27924	      0.7	    0.11	
  604.88049	      0.3	    0.04	
  605.45716	      2.0	    0.31	
  607.17014	      1.6	    0.24	
  609.42873	     13.0	    2.02	
  610.07056	      3.2	    0.50	
  611.50301	      9.4	    1.45	
  612.46289	      0.3	    0.04	
  613.53965	     31.8	    4.91	
  614.55151	      0.6	    0.09	
  615.23206	      4.8	    0.74	
  616.78809	      0.3	    0.05	
  617.93946	      2.0	    0.31	
  619.51465	      2.5	    0.38	
  622.00195	      0.5	    0.07	
  623.40139	     42.3	    6.54	
  624.20757	      1.8	    0.27	
  624.72266	      3.3	    0.50	
  625.59129	     22.2	    3.43	
  627.53676	     11.1	    1.72	
  628.47322	      1.5	    0.24	
  629.19934	      0.3	    0.05	
  629.71338	      6.6	    1.02	
  630.76758	      0.2	    0.04	
  631.55965	      6.4	    0.99	
  632.33658	      0.9	    0.14	
  633.17023	      0.3	    0.05	
  635.42446	      2.2	    0.34	
  636.35803	      0.1	    0.01	
  637.27735	     12.8	    1.98	
  638.47684	      3.1	    0.47	
  639.59445	      6.8	    1.05	
  640.89514	      0.1	    0.02	
  641.60029	     12.0	    1.85	
  642.11188	      2.0	    0.32	
  643.40491	      3.7	    0.58	
  645.94055	      1.9	    0.29	
  646.69934	      0.5	    0.08	
  647.62585	      0.1	    0.02	
  648.57977	      1.1	    0.17	
  649.37878	      0.2	    0.04	
  650.04773	      0.1	    0.02	
  651.67667	      5.7	    0.88	
  652.19971	      0.5	    0.08	
  653.36252	     10.2	    1.58	
  655.42616	      1.7	    0.27	
  657.60957	      6.3	    0.97	
  658.73469	      4.9	    0.75	
  659.50583	      5.7	    0.88	
  660.33093	      0.8	    0.12	
  661.80188	      0.1	    0.02	
  662.92590	      0.2	    0.03	
  664.53772	      0.3	    0.05	
  665.73364	      0.9	    0.13	
  666.44440	      0.5	    0.07	
  667.31355	      5.5	    0.85	
  669.87939	      0.1	    0.02	
  670.62569	      0.4	    0.06	
  671.48676	      4.3	    0.67	
  672.38892	      1.9	    0.29	
  673.52804	      7.6	    1.17	
  674.49806	      1.4	    0.21	
  675.57261	      4.9	    0.75	
  676.85858	      5.0	    0.78	
  678.08716	      0.2	    0.04	
  679.62143	      7.0	    1.09	
  681.59782	      5.4	    0.83	
  682.70649	      1.2	    0.18	
  683.57739	      1.2	    0.19	
  685.28455	      2.1	    0.32	
  686.28741	      0.1	    0.02	
  687.28561	      5.8	    0.90	
  688.49583	      3.3	    0.51	
  689.56365	     29.2	    4.51	
  690.09290	      0.6	    0.10	
  690.62097	      1.3	    0.21	
  691.55884	      0.3	    0.05	
  692.17730	      0.8	    0.12	
  693.23540	      1.2	    0.18	
  693.88281	      1.9	    0.30	
  695.08262	      1.8	    0.28	
  695.71742	      4.8	    0.74	
  697.73514	      4.9	    0.76	
  698.57645	      2.9	    0.45	
  699.67042	     13.1	    2.02	
  701.67455	     43.8	    6.76	
  703.27735	      6.0	    0.93	
  706.99576	      1.8	    0.28	
  707.89648	      1.8	    0.29	
  709.53452	      3.7	    0.57	
  710.55756	      0.7	    0.11	
  711.71091	      9.5	    1.47	
  712.37866	      1.6	    0.24	
  713.59327	     11.5	    1.78	
  715.56859	     83.8	   12.95	
  716.83433	      0.8	    0.12	
  717.38907	      3.4	    0.52	
  717.92737	      1.9	    0.29	
  719.59654	      4.2	    0.65	
  721.56818	      0.2	    0.03	
  722.57367	      6.2	    0.96	
  723.31474	      8.2	    1.27	
  724.73596	      0.1	    0.02	
  725.57618	     17.8	    2.74	
  726.94595	      1.2	    0.19	
  727.65102	      2.5	    0.39	
  728.37277	     36.1	    5.57	
  729.60703	    647.1	  100.00	
  730.37965	      0.4	    0.07	
  731.66066	     20.4	    3.15	
  732.32037	      2.2	    0.35	
  733.17633	      3.8	    0.59	
  733.68591	      0.6	    0.09	
  735.74573	      0.3	    0.05	
  736.86658	      0.2	    0.02	
  737.46616	      8.2	    1.27	
  738.14954	      2.7	    0.42	
  739.51468	     78.0	   12.05	
  740.39282	      4.1	    0.64	
  741.84723	      6.4	    0.98	
  742.79539	     10.3	    1.59	
  743.65300	     67.4	   10.41	
  744.68732	      2.2	    0.34	
  745.69987	      5.8	    0.90	
  746.58398	      0.9	    0.14	
  748.45227	      0.8	    0.13	
  748.97229	      0.5	    0.08	
  749.63290	      4.9	    0.76	
  750.65165	      2.9	    0.45	
  751.55323	     50.5	    7.80	
  752.82596	     16.0	    2.47	
  753.61991	    140.6	   21.73	
  754.47137	      1.6	    0.25	
  755.47663	     22.2	    3.43	
  756.67204	      5.1	    0.78	
  757.66710	     48.4	    7.48	
  758.72296	      3.5	    0.53	
  759.59211	      4.1	    0.64	
  760.38033	      0.9	    0.15	
  761.78996	      4.1	    0.63	
  763.26497	      2.6	    0.40	
  764.29840	      4.5	    0.69	
  765.57797	    128.6	   19.87	
  766.50792	      2.9	    0.44	
  767.61669	    142.6	   22.04	
  768.60962	      0.8	    0.12	
  769.58505	     11.6	    1.80	
  771.53772	      5.0	    0.77	
  775.13957	      1.6	    0.25	
  776.13239	      0.7	    0.10	
  777.34705	      0.3	    0.04	
  777.91783	      5.1	    0.79	
  778.77510	      3.6	    0.56	
  779.59919	    324.1	   50.08	
  780.63479	     21.8	    3.37	
  781.62576	    152.1	   23.50	
  782.33876	     11.5	    1.77	
  783.76628	     16.6	    2.57	
  785.54031	      5.1	    0.80	
  786.88016	      1.5	    0.23	
  789.02441	      0.2	    0.03	
  789.72473	      1.2	    0.18	
  791.12306	      1.6	    0.25	
  792.33427	      7.6	    1.18	
  793.58643	    126.8	   19.60	
  794.77893	      2.2	    0.34	
  795.68584	     21.1	    3.26	
  796.57397	      0.4	    0.07	
  797.64628	      4.7	    0.73	
  799.72582	     12.7	    1.97	
  800.56152	      0.6	    0.09	
  801.83255	      2.6	    0.41	
  802.79224	      2.3	    0.36	
  803.82556	      0.4	    0.06	
  804.53855	      0.7	    0.11	
  806.26215	      3.8	    0.59	
  807.62100	     74.0	   11.43	
  808.17798	      0.7	    0.11	
  808.68335	      1.1	    0.17	
  809.60830	     22.5	    3.48	
  810.28210	      1.6	    0.25	
  811.62832	      4.7	    0.72	
  812.66512	     11.1	    1.71	
  813.19922	      1.7	    0.26	
  813.71048	     17.0	    2.63	
  815.92971	      6.0	    0.93	
  816.74105	      2.2	    0.34	
  818.74080	      1.7	    0.26	
  819.47852	      1.2	    0.19	
  820.33362	      2.0	    0.31	
  821.73380	      3.5	    0.54	
  823.50173	      1.5	    0.23	
  824.13208	      0.3	    0.05	
  825.45669	      5.7	    0.88	
  826.31421	      0.7	    0.10	
  827.04504	      1.4	    0.22	
  827.61048	     28.1	    4.34	
  829.76940	      3.6	    0.56	
  831.67610	      2.2	    0.34	
  832.30869	      2.1	    0.33	
  832.83337	      0.7	    0.11	
  833.74315	      1.9	    0.29	
  834.87453	      7.0	    1.09	
  835.60448	      9.4	    1.46	
  836.63066	      1.8	    0.28	
  837.63962	     21.1	    3.26	
  838.54197	      4.3	    0.67	
  839.68543	      7.4	    1.15	
  841.02002	      0.5	    0.08	
  841.58454	      6.1	    0.94	
  842.97440	      0.9	    0.14	
  846.60608	      0.6	    0.09	
  847.35608	      0.2	    0.04	
  848.56015	      1.5	    0.23	
  849.62623	      4.0	    0.62	
  851.58495	      5.9	    0.92	
  852.24417	      4.4	    0.68	
  852.88623	      9.8	    1.51	
  853.77775	    113.2	   17.49	
  854.66699	      0.7	    0.11	
  855.82772	      1.2	    0.19	
  856.59750	      3.3	    0.51	
  857.51716	      2.8	    0.43	
  858.43142	      6.6	    1.01	
  859.18591	      0.2	    0.03	
  859.77709	     22.4	    3.46	
  861.74319	      4.0	    0.62	
  863.34827	      0.2	    0.03	
  863.98645	      1.3	    0.21	
  864.59747	      2.0	    0.31	
  865.68474	     24.9	    3.85	
  867.02702	      1.4	    0.21	
  867.77507	     12.6	    1.94	
  869.34061	      2.7	    0.41	
  869.91370	      0.6	    0.09	
  870.96804	      2.8	    0.44	
  872.87848	      1.3	    0.21	
  873.57629	      2.1	    0.32	
  875.19666	      0.1	    0.02	
  875.97477	      1.3	    0.20	
  876.77943	      1.5	    0.23	
  877.83998	      2.4	    0.37	
  878.77258	      8.3	    1.28	
  879.70744	    172.0	   26.58	
  881.04820	      9.0	    1.39	
  881.89047	     55.7	    8.61	
  882.78101	      1.1	    0.17	
  883.93363	      1.7	    0.27	
  885.53960	      2.0	    0.31	
  886.52350	      0.5	    0.07	
  887.28039	      1.3	    0.20	
  887.89684	      0.6	    0.09	
  888.91614	      0.3	    0.05	
  889.52101	      2.6	    0.40	
  890.79431	      0.3	    0.04	
  891.76901	      3.6	    0.55	
  893.09949	      0.2	    0.03	
  893.73454	     32.6	    5.04	
  894.26074	      0.1	    0.02	
  894.83398	      0.1	    0.02	
  896.03146	      4.3	    0.67	
  896.65027	      0.9	    0.13	
  897.27230	      3.9	    0.60	
  898.51047	      1.2	    0.19	
  899.69330	      7.4	    1.15	
  901.07263	      0.5	    0.08	
  902.46033	      0.9	    0.14	
  903.03333	      0.5	    0.08	
  903.71375	      1.2	    0.19	
  904.87122	      0.3	    0.04	
  905.75100	      6.4	    0.98	
  906.70778	      1.0	    0.15	
  907.74152	     14.4	    2.22	
  909.55715	      5.8	    0.89	
  910.34399	      0.4	    0.06	
  911.77952	      1.4	    0.22	
  912.36682	      0.7	    0.11	
  913.54346	      4.1	    0.64	
  914.32581	      1.9	    0.30	
  914.85083	      0.1	    0.02	
  915.51611	      0.8	    0.13	
  916.75317	      1.2	    0.18	
  917.60425	      0.6	    0.09	
  918.29529	      0.2	    0.03	
  919.08765	      1.2	    0.18	
  919.95102	      3.4	    0.53	
  921.51201	      1.8	    0.28	
  922.38452	      1.2	    0.19	
  923.11779	      4.2	    0.66	
  923.94212	      5.2	    0.81	
  925.56812	      0.2	    0.03	
  926.27306	      2.2	    0.34	
  927.71649	      1.1	    0.17	
  928.85925	      0.2	    0.03	
  929.56750	      0.8	    0.13	
  930.61279	      2.3	    0.35	
  932.02982	      1.0	    0.15	
  933.68605	      3.9	    0.61	
  935.31068	      3.5	    0.54	
  935.91061	      6.6	    1.02	
  937.22827	      0.3	    0.05	
  937.87562	      3.6	    0.55	
  939.58426	      1.2	    0.19	
  941.47742	      1.2	    0.18	
  942.42859	      0.5	    0.08	
  943.22241	      0.3	    0.05	
  943.96545	      0.5	    0.08	
  945.08803	      3.3	    0.51	
  945.79849	      1.5	    0.24	
  947.01535	      1.3	    0.20	
  947.92590	      0.5	    0.07	
  949.66781	      6.7	    1.04	
  950.46521	      0.2	    0.03	
  951.35098	      5.0	    0.77	
  951.88782	      0.3	    0.05	
  953.97040	      3.9	    0.60	
  955.59289	      1.7	    0.26	
  956.87316	      0.5	    0.08	
  958.44954	      1.5	    0.23	
  959.62529	      1.1	    0.17	
  960.15141	      0.5	    0.07	
  961.18030	      0.6	    0.09	
  961.71132	      0.5	    0.08	
  962.26624	      0.3	    0.04	
  963.39287	     11.1	    1.72	
  964.63951	      2.6	    0.40	
  965.46244	      0.7	    0.10	
  966.90473	      1.3	    0.21	
  967.77054	      0.8	    0.13	
  968.56122	      3.2	    0.50	
  969.07373	      0.5	    0.07	
  969.99519	      0.5	    0.08	
  971.60104	      1.6	    0.24	
  972.45752	      0.5	    0.08	
  973.37835	      2.3	    0.36	
  973.93896	      1.0	    0.16	
  974.78722	      3.6	    0.56	
  975.81807	      5.5	    0.86	
  976.47143	      4.6	    0.71	
  977.67672	     21.6	    3.34	
  978.28964	      6.1	    0.94	
  978.99438	      0.3	    0.04	
  979.78014	     15.0	    2.31	
  981.09795	      0.4	    0.06	
  982.12870	      3.4	    0.53	
  983.26308	      1.3	    0.19	
  983.97387	      1.7	    0.26	
  985.26501	      0.1	    0.02	
  986.86437	      3.6	    0.56	
  987.58414	      0.9	    0.15	
  988.18699	      4.8	    0.74	
  989.01918	      0.6	    0.10	
  989.76162	      9.1	    1.41	
  990.34033	      2.6	    0.40	
  991.78713	     26.0	    4.02	
  992.55127	      2.7	    0.42	
  993.32249	      2.0	    0.30	
  994.50398	      0.6	    0.09	
  995.20708	      0.7	    0.11	
  995.73640	      6.1	    0.94	
  996.81913	      2.6	    0.40	
  997.96738	      1.4	    0.22	
  998.84668	      0.1	    0.02	
  999.78602	      9.9	    1.54	
 1001.04059	      0.9	    0.14	
 1001.97584	      1.6	    0.25	
 1002.55627	      0.7	    0.11	
 1003.96688	      0.5	    0.08	
 1004.77013	      1.4	    0.22	
 1005.48692	      3.3	    0.51	
 1006.12032	      4.2	    0.65	
 1006.66776	      3.2	    0.49	
 1007.70690	     24.4	    3.78	
 1009.20023	      6.6	    1.02	
 1010.29651	      0.5	    0.08	
 1011.08206	      1.4	    0.22	
 1012.22853	      4.9	    0.76	
 1012.99141	      3.5	    0.54	
 1014.93872	      1.5	    0.23	
 1015.66599	      5.6	    0.86	
 1017.76420	     91.4	   14.13	
 1018.53620	      1.3	    0.20	
 1019.24082	      3.2	    0.50	
 1020.39368	      1.0	    0.15	
 1021.98304	      2.7	    0.42	
 1023.01379	      0.8	    0.13	
 1024.53699	      0.8	    0.12	
 1026.04480	      0.7	    0.11	
 1027.42553	      3.1	    0.48	
 1028.97168	      1.0	    0.15	
 1030.44891	      4.1	    0.64	
 1031.49948	      4.4	    0.67	
 1032.40372	      3.0	    0.46	
 1033.26125	      2.3	    0.36	
 1034.07143	      2.4	    0.38	
 1034.71594	      0.9	    0.13	
 1035.25061	      1.6	    0.24	
 1036.27566	     57.2	    8.84	
 1037.39656	     48.4	    7.48	
 1038.29775	     24.0	    3.71	
 1039.19186	      6.5	    1.00	
 1040.00686	      7.7	    1.18	
 1041.46267	      1.0	    0.15	
 1043.91650	      0.3	    0.04	
 1045.99634	      0.2	    0.03	
 1046.53803	      1.0	    0.15	
 1047.26611	      0.2	    0.03	
 1047.78723	      1.7	    0.27	
 1049.15674	      0.4	    0.06	
