# Supplementary material for: Novel Ambient Oxidation Trends in Fingerprint Aging Discovered by Kendrick Mass Defect Analysis
Source: ACS Cent Sci. 2022 Sep 21;8(9):1328–35. doi: 10.1021/acscentsci.2c00408 (PMC9523776; doi:10.1021/acscentsci.2c00408)
Supplement: Supplementary file 2 — oc2c00408_si_002.zip [file oc2c00408_si_002.zip › Supporting Data/Paternò-Büchi Mass Lists (MALDI-LTQ Orbitrap)/MSMS/1023_776_MSMS.txt]

SPECTRUM - MS
AuAC_1023_776_TI.raw
ITMS + c MALDI Full ms2 1023.78@cid75.00 [280.00-1030.00]
Scan #: 1-143
RT: 0.00-1.39
AV: 143
m/z	Intensity	Relative	Noise

  280.27942	      0.3	    0.03	
  283.77542	      0.1	    0.01	
  285.99283	      1.9	    0.15	
  288.80956	      0.6	    0.05	
  290.27002	      2.3	    0.19	
  291.29156	      2.6	    0.21	
  292.31438	      6.0	    0.49	
  293.40318	      7.0	    0.57	
  294.08990	      0.2	    0.02	
  294.89822	      1.3	    0.11	
  296.29504	      2.5	    0.20	
  297.11160	      0.5	    0.04	
  299.11435	      1.3	    0.11	
  300.25907	      1.3	    0.10	
  302.20856	      0.9	    0.07	
  303.13545	      6.0	    0.49	
  305.27499	      2.3	    0.19	
  306.05493	      0.2	    0.01	
  307.15733	      3.8	    0.31	
  308.13379	      0.2	    0.01	
  309.37094	      0.1	    0.01	
  310.10962	      0.3	    0.02	
  311.12888	      2.7	    0.22	
  311.81161	      0.4	    0.03	
  312.72391	      1.4	    0.12	
  313.30590	      1.2	    0.09	
  314.26462	      2.0	    0.16	
  315.06650	      1.2	    0.10	
  315.63651	      0.3	    0.02	
  316.24933	      1.3	    0.11	
  317.42382	      7.1	    0.58	
  318.49222	      1.0	    0.08	
  319.12440	      1.4	    0.11	
  319.63461	      0.6	    0.05	
  321.25040	      4.0	    0.32	
  322.16617	      0.2	    0.02	
  323.24226	      4.1	    0.33	
  325.29659	      3.4	    0.28	
  327.29181	      0.6	    0.05	
  329.25109	      2.8	    0.23	
  331.35806	      6.2	    0.50	
  332.35968	      1.1	    0.09	
  333.50075	      2.2	    0.17	
  334.52960	      0.8	    0.07	
  335.45742	      3.5	    0.28	
  336.98930	      2.5	    0.20	
  339.67029	      0.6	    0.05	
  341.23985	      1.6	    0.13	
  342.31528	      0.9	    0.07	
  343.33309	      5.9	    0.48	
  344.42120	      1.4	    0.11	
  345.35486	      1.2	    0.10	
  347.36463	      5.0	    0.41	
  349.20140	      4.6	    0.37	
  356.27161	      0.5	    0.04	
  357.47974	      0.9	    0.08	
  358.16632	      1.2	    0.09	
  359.20449	      4.0	    0.33	
  360.68375	      0.6	    0.05	
  361.36054	      1.8	    0.14	
  362.00647	      0.4	    0.03	
  362.79042	      2.1	    0.17	
  365.35388	      1.9	    0.15	
  366.78778	      2.0	    0.16	
  369.31093	      1.6	    0.13	
  372.98612	      2.9	    0.24	
  373.55920	      0.2	    0.01	
  374.22358	      2.4	    0.19	
  374.77502	      1.5	    0.12	
  375.32990	      6.7	    0.54	
  377.31686	      7.0	    0.57	
  377.96417	      0.5	    0.04	
  379.31603	      5.3	    0.43	
  381.20268	      4.2	    0.34	
  381.98950	      1.5	    0.12	
  385.06790	      1.0	    0.08	
  385.81793	      0.3	    0.02	
  387.17203	      4.2	    0.34	
  388.31763	      0.2	    0.02	
  388.97514	      3.8	    0.31	
  390.20544	      1.0	    0.08	
  391.29873	     12.2	    0.99	
  392.38385	      3.0	    0.24	
  393.28633	      4.5	    0.36	
  394.39282	      1.7	    0.14	
  395.34931	      2.2	    0.18	
  399.36859	      2.6	    0.21	
  399.97827	      0.7	    0.06	
  401.19847	      3.7	    0.30	
  403.20708	      3.4	    0.28	
  404.13580	      0.5	    0.04	
  405.41340	      5.6	    0.46	
  406.08655	      1.2	    0.10	
  407.29457	      0.8	    0.07	
  407.89642	      0.8	    0.07	
  408.42157	      2.2	    0.18	
  411.29514	      3.5	    0.28	
  413.26181	      0.7	    0.05	
  413.78250	      0.9	    0.07	
  416.22359	      1.0	    0.08	
  417.36126	      3.8	    0.31	
  419.41832	     31.4	    2.55	
  420.37216	      3.9	    0.31	
  421.00696	      0.2	    0.01	
  421.62367	      5.6	    0.45	
  422.17279	      0.4	    0.03	
  422.82435	      0.7	    0.06	
  423.48730	      1.5	    0.12	
  424.53662	      0.2	    0.02	
  425.36484	      3.6	    0.29	
  427.34923	      4.5	    0.36	
  429.34575	      7.0	    0.57	
  430.48816	      0.3	    0.02	
  431.21656	      8.9	    0.72	
  433.34700	     32.0	    2.60	
  434.38945	      3.9	    0.31	
  435.30065	      7.9	    0.64	
  436.87767	      1.3	    0.11	
  439.73657	      1.6	    0.13	
  440.57513	      0.1	    0.01	
  441.62253	      3.4	    0.27	
  442.45559	      0.6	    0.05	
  443.35617	      7.8	    0.63	
  445.25447	     28.6	    2.32	
  446.66389	      8.4	    0.68	
  447.39123	    134.6	   10.93	
  448.40857	     14.6	    1.19	
  449.42270	      3.0	    0.25	
  450.02908	      0.5	    0.04	
  451.51960	      9.1	    0.74	
  452.17792	      2.2	    0.18	
  453.39985	      3.1	    0.25	
  454.03282	      1.3	    0.10	
  455.41173	     21.4	    1.74	
  457.36326	     19.5	    1.59	
  458.44514	      5.5	    0.45	
  459.38900	     95.0	    7.72	
  460.35330	     12.6	    1.02	
  461.43356	    124.8	   10.14	
  462.40369	      7.4	    0.60	
  463.24370	      5.2	    0.42	
  463.85913	      0.3	    0.03	
  465.04641	      3.2	    0.26	
  465.61019	      3.2	    0.26	
  467.17151	      1.0	    0.08	
  467.71417	      0.4	    0.03	
  468.31692	      2.9	    0.23	
  469.58063	      5.8	    0.47	
  470.52049	      5.2	    0.43	
  471.38527	     17.4	    1.41	
  472.07614	      3.9	    0.32	
  473.36983	    123.8	   10.05	
  474.39811	     16.3	    1.32	
  475.40793	    110.3	    8.96	
  476.66681	     10.4	    0.84	
  477.50191	      8.7	    0.71	
  479.36675	      3.4	    0.28	
  481.16899	      4.2	    0.34	
  482.23728	      1.3	    0.10	
  483.44694	      7.1	    0.57	
  485.39652	      3.3	    0.27	
  486.61571	     13.6	    1.10	
  487.45601	     62.5	    5.07	
  488.68459	     10.6	    0.86	
  489.46787	     64.2	    5.21	
  490.49356	      0.6	    0.04	
  491.44519	      9.4	    0.77	
  492.74475	      0.2	    0.01	
  493.58475	      0.9	    0.07	
  494.58721	      2.4	    0.20	
  495.29861	      1.6	    0.13	
  496.11677	      1.1	    0.09	
  497.44440	      0.5	    0.04	
  498.00613	      2.8	    0.23	
  498.61395	      0.1	    0.01	
  499.33416	     18.7	    1.52	
  500.27428	     15.5	    1.26	
  501.45673	     37.1	    3.02	
  503.37156	     26.2	    2.13	
  504.42810	      1.1	    0.09	
  505.04763	      1.1	    0.09	
  505.67897	      3.7	    0.30	
  506.59650	      0.5	    0.04	
  507.61829	      3.3	    0.27	
  509.01923	      0.5	    0.04	
  509.59158	      3.5	    0.28	
  510.50451	      2.2	    0.18	
  511.39797	      3.0	    0.24	
  512.29471	      3.5	    0.29	
  513.14645	      8.9	    0.72	
  514.83492	      2.7	    0.22	
  515.50356	     14.9	    1.21	
  516.65881	      1.9	    0.16	
  517.52455	     14.6	    1.18	
  518.23831	      1.2	    0.10	
  519.41407	      6.3	    0.51	
  520.41564	      2.7	    0.22	
  521.65569	      1.4	    0.11	
  523.16504	      0.1	    0.01	
  524.45981	      6.4	    0.52	
  525.50600	      3.4	    0.27	
  526.25365	      2.1	    0.17	
  527.46167	      4.9	    0.39	
  528.30626	      4.8	    0.39	
  529.40901	      4.6	    0.37	
  530.35718	      4.4	    0.35	
  531.39713	      7.2	    0.58	
  532.09497	      0.4	    0.04	
  533.32827	      6.0	    0.49	
  535.85054	      1.3	    0.10	
  536.79688	      1.9	    0.15	
  537.55399	     25.5	    2.07	
  538.36658	      0.3	    0.03	
  539.50799	      4.9	    0.40	
  541.54321	      7.9	    0.64	
  542.76193	      1.8	    0.14	
  543.48610	     10.5	    0.85	
  544.55504	      2.0	    0.16	
  545.51498	     20.4	    1.66	
  546.39050	      3.8	    0.31	
  547.47320	      4.5	    0.37	
  549.41320	      8.7	    0.71	
  550.38267	      1.8	    0.15	
  551.60696	     10.1	    0.82	
  552.51802	      3.5	    0.29	
  553.60631	      7.2	    0.59	
  555.44268	      7.6	    0.62	
  557.58572	     15.1	    1.22	
  558.25399	      1.3	    0.10	
  558.78198	      1.1	    0.09	
  559.48717	     75.6	    6.14	
  560.58621	      1.4	    0.11	
  561.48415	     12.5	    1.02	
  562.50419	      2.7	    0.22	
  563.56132	      2.4	    0.19	
  564.56008	      6.6	    0.54	
  565.61309	     29.5	    2.40	
  566.48695	      2.7	    0.22	
  567.35549	     10.5	    0.85	
  568.28416	      1.8	    0.15	
  569.41488	     11.0	    0.90	
  570.34353	      1.7	    0.13	
  571.50805	     42.5	    3.45	
  572.46419	     13.1	    1.06	
  573.55087	     61.5	    4.99	
  575.46691	     25.1	    2.04	
  576.30109	      0.2	    0.02	
  577.11221	      3.0	    0.24	
  577.89429	      0.2	    0.01	
  578.59206	      1.5	    0.12	
  579.42619	      2.2	    0.18	
  580.32751	      0.8	    0.06	
  581.32619	      1.2	    0.10	
  582.47484	      2.9	    0.23	
  583.58961	     30.2	    2.45	
  584.47051	      3.9	    0.32	
  585.52867	     65.0	    5.28	
  586.66193	     45.8	    3.72	
  587.55454	    307.8	   24.99	
  588.71703	      1.2	    0.10	
  589.57724	      6.6	    0.54	
  590.48829	      5.0	    0.41	
  591.61274	      6.4	    0.52	
  592.86487	      0.6	    0.05	
  593.59359	      2.2	    0.18	
  595.45821	     13.0	    1.06	
  596.41395	      5.4	    0.44	
  597.48888	     66.5	    5.40	
  598.55395	     17.0	    1.38	
  599.54611	     31.6	    2.56	
  600.55350	      9.6	    0.78	
  601.52798	     31.4	    2.55	
  602.04602	      2.0	    0.16	
  602.96768	      1.8	    0.15	
  603.52942	     18.3	    1.49	
  605.88471	      2.5	    0.20	
  607.53463	      1.4	    0.11	
  608.86572	      1.2	    0.10	
  609.44365	      6.5	    0.53	
  610.50239	      6.7	    0.54	
  611.47774	     71.6	    5.81	
  612.70687	      6.4	    0.52	
  613.60079	     22.5	    1.83	
  614.47923	      1.8	    0.15	
  615.54181	     22.3	    1.81	
  616.42407	      0.8	    0.06	
  617.47806	      1.1	    0.09	
  618.15332	      0.4	    0.03	
  619.77563	      1.6	    0.13	
  620.59437	      0.9	    0.07	
  621.39800	      2.4	    0.20	
  622.44908	      2.6	    0.21	
  623.57207	     12.7	    1.04	
  625.47120	     73.4	    5.96	
  626.53209	      3.5	    0.28	
  627.46922	     36.6	    2.98	
  628.01373	      0.2	    0.02	
  629.42676	     14.2	    1.15	
  630.27445	      3.1	    0.25	
  630.88733	      0.6	    0.05	
  631.62537	      9.7	    0.79	
  632.44843	      1.8	    0.15	
  633.51965	     12.9	    1.05	
  635.38884	      0.5	    0.04	
  636.29596	      1.1	    0.09	
  638.60807	      5.4	    0.44	
  639.45378	     20.0	    1.63	
  640.61388	      5.7	    0.46	
  641.46486	     17.2	    1.40	
  642.42480	      0.4	    0.03	
  642.97065	      1.2	    0.10	
  643.60911	      6.9	    0.56	
  645.37337	      6.9	    0.56	
  646.66370	      3.2	    0.26	
  647.60286	      4.2	    0.34	
  648.37280	      0.5	    0.04	
  648.91087	      0.9	    0.07	
  649.52490	      1.5	    0.12	
  650.21210	      0.2	    0.01	
  652.13391	      1.7	    0.13	
  652.70492	      3.7	    0.30	
  653.49539	     14.5	    1.18	
  654.88386	      3.7	    0.30	
  655.60833	     35.4	    2.87	
  657.57883	      9.6	    0.78	
  658.22961	      0.5	    0.04	
  658.92731	      1.6	    0.13	
  659.44094	     46.9	    3.81	
  660.96909	      4.1	    0.34	
  661.70533	     21.2	    1.72	
  662.90625	      1.9	    0.16	
  664.60126	      3.5	    0.28	
  666.29492	      2.0	    0.17	
  667.36766	      5.4	    0.44	
  668.70660	      0.5	    0.04	
  669.49936	      1.6	    0.13	
  670.41971	      2.7	    0.22	
  671.49621	      9.5	    0.77	
  673.35207	     12.3	    1.00	
  674.14819	      0.5	    0.04	
  675.55124	     21.2	    1.72	
  676.69548	      4.6	    0.38	
  677.54374	      4.1	    0.33	
  679.39284	      4.9	    0.40	
  681.47084	      2.6	    0.21	
  683.01489	      1.1	    0.09	
  683.57702	     18.2	    1.48	
  684.62450	      2.2	    0.18	
  685.62877	     17.1	    1.39	
  686.46292	      2.7	    0.22	
  687.15594	      1.3	    0.11	
  687.66007	      6.4	    0.52	
  688.60103	     19.2	    1.56	
  689.58289	     88.9	    7.22	
  690.36582	      2.0	    0.16	
  691.22638	      0.6	    0.05	
  692.12025	      4.5	    0.37	
  693.46114	      5.0	    0.40	
  694.54485	      0.9	    0.07	
  695.63502	     10.5	    0.85	
  696.65497	      2.8	    0.23	
  697.49143	     21.0	    1.70	
  698.95608	      4.6	    0.37	
  699.55203	     16.5	    1.34	
  700.76014	      6.5	    0.53	
  701.57448	     20.4	    1.66	
  702.70115	     26.8	    2.18	
  703.60525	    200.6	   16.29	
  704.28821	      0.3	    0.03	
  705.07971	      1.3	    0.10	
  705.64102	      5.8	    0.47	
  707.57345	      5.0	    0.40	
  709.54828	     16.3	    1.32	
  710.32698	      7.1	    0.57	
  711.45674	     26.5	    2.15	
  712.44591	     12.5	    1.01	
  713.51894	     30.1	    2.45	
  714.55647	      7.8	    0.63	
  715.60902	     45.6	    3.70	
  716.62232	    130.6	   10.61	
  717.61639	   1231.5	  100.00	
  718.36447	     16.0	    1.30	
  718.87219	      7.8	    0.63	
  719.59651	     24.1	    1.95	
  721.59734	      2.7	    0.22	
  722.48506	      2.0	    0.17	
  723.62430	      5.8	    0.47	
  724.74797	      5.7	    0.46	
  725.55653	     59.4	    4.82	
  726.53254	     21.8	    1.77	
  727.64989	     72.4	    5.88	
  729.05966	      4.8	    0.39	
  729.78485	     17.9	    1.45	
  730.68624	     26.9	    2.19	
  731.64298	    211.7	   17.19	
  732.56641	      3.4	    0.27	
  733.55910	     13.0	    1.06	
  734.60017	      1.3	    0.11	
  735.40002	      4.2	    0.34	
  736.42456	      0.3	    0.02	
  737.56502	     21.4	    1.74	
  738.45623	      1.5	    0.12	
  739.65138	    150.4	   12.22	
  740.67289	     15.0	    1.21	
  741.64741	    117.6	    9.55	
  742.64464	      8.5	    0.69	
  743.63213	     23.3	    1.89	
  744.38878	      5.9	    0.48	
  745.58742	    155.1	   12.60	
  746.21558	      3.6	    0.29	
  746.88761	      3.1	    0.25	
  747.61796	     10.7	    0.87	
  749.22104	      5.2	    0.42	
  749.77199	      7.9	    0.64	
  751.59152	     36.1	    2.93	
  752.23901	      3.0	    0.25	
  752.75302	     11.9	    0.96	
  753.60557	    432.8	   35.14	
  754.60283	     37.6	    3.05	
  755.62455	    189.1	   15.35	
  756.28730	      3.8	    0.31	
  757.66050	     17.5	    1.42	
  758.63152	      8.0	    0.65	
  759.58985	     19.1	    1.55	
  760.50538	      1.0	    0.08	
  761.25702	      6.8	    0.55	
  763.26917	      0.3	    0.03	
  763.84984	      5.5	    0.44	
  765.60030	     21.0	    1.71	
  766.58785	     60.6	    4.92	
  767.57738	    964.3	   78.30	
  768.61297	     45.8	    3.72	
  769.61518	    265.6	   21.57	
  770.65106	      0.6	    0.05	
  771.54187	     17.6	    1.43	
  772.85028	      3.5	    0.28	
  773.62812	      7.0	    0.57	
  775.27094	      0.6	    0.04	
  775.98125	      2.0	    0.16	
  776.82063	      0.4	    0.04	
  777.69824	      2.9	    0.24	
  778.50708	      1.1	    0.09	
  779.54442	     25.1	    2.04	
  780.70719	     32.0	    2.60	
  781.61010	    372.6	   30.26	
  782.43881	     10.5	    0.85	
  783.56948	     33.7	    2.74	
  784.14797	      5.4	    0.44	
  785.56824	     14.1	    1.14	
  786.64490	      4.3	    0.35	
  787.69783	     19.6	    1.59	
  788.80326	      1.5	    0.12	
  792.00298	      1.3	    0.11	
  793.52434	      8.5	    0.69	
  794.65247	     33.7	    2.74	
  795.63722	    303.8	   24.67	
  796.39060	      5.4	    0.44	
  797.65342	     42.8	    3.47	
  798.26900	      1.8	    0.14	
  799.54436	     16.9	    1.37	
  800.73451	     26.7	    2.17	
  801.75529	     33.8	    2.75	
  802.52418	      1.5	    0.12	
  803.22590	      1.7	    0.14	
  804.04153	      0.8	    0.07	
  806.08803	      1.4	    0.12	
  806.83361	      2.7	    0.22	
  807.48499	      3.1	    0.25	
  808.48657	      0.5	    0.04	
  809.47727	     30.2	    2.45	
  810.02795	      2.4	    0.20	
  810.74048	      0.7	    0.06	
  811.73534	     11.3	    0.92	
  813.68231	      2.3	    0.18	
  814.95100	      6.8	    0.55	
  815.59695	     52.9	    4.30	
  816.96427	      0.7	    0.06	
  818.63840	      5.1	    0.42	
  819.67334	      0.3	    0.03	
  820.56671	      3.3	    0.27	
  821.98112	      1.8	    0.15	
  822.64294	      1.2	    0.10	
  823.76193	     22.1	    1.80	
  824.73334	      3.3	    0.27	
  825.71019	     54.0	    4.39	
  826.35425	      1.4	    0.11	
  826.96382	      8.5	    0.69	
  827.54979	      7.1	    0.57	
  828.14961	      4.4	    0.35	
  829.00733	      2.5	    0.20	
  829.83961	      7.0	    0.57	
  831.00696	      0.9	    0.07	
  831.77273	      4.9	    0.40	
  832.70337	      1.4	    0.12	
  833.49239	      0.9	    0.07	
  834.86734	      1.7	    0.14	
  835.73725	      0.8	    0.06	
  836.53083	      1.5	    0.12	
  837.63037	      9.8	    0.79	
  838.77401	      9.3	    0.76	
  839.75369	     35.0	    2.84	
  840.90914	     43.9	    3.57	
  841.67104	    418.8	   34.01	
  842.27188	     12.5	    1.02	
  843.25024	      2.0	    0.17	
  843.81544	      2.2	    0.18	
  844.76990	      1.3	    0.10	
  845.85370	      5.9	    0.48	
  847.53166	     19.4	    1.58	
  848.19202	      1.8	    0.15	
  849.14681	      2.1	    0.17	
  849.70129	      2.4	    0.20	
  851.49700	     15.4	    1.25	
  852.19739	      3.4	    0.28	
  852.75002	      3.5	    0.28	
  853.68745	     88.6	    7.20	
  854.48514	      6.7	    0.55	
  855.59460	      5.0	    0.41	
  856.62567	      0.8	    0.06	
  857.85726	     12.2	    0.99	
  858.53101	      0.4	    0.03	
  859.12801	      0.9	    0.07	
  859.92627	      1.1	    0.09	
  860.87359	      4.4	    0.36	
  863.74823	      5.1	    0.41	
  864.50171	      2.1	    0.17	
  865.68128	     24.5	    1.99	
  867.05470	     52.6	    4.27	
  867.68969	    366.0	   29.72	
  868.37947	      7.9	    0.64	
  868.92791	      1.2	    0.09	
  869.79093	     41.0	    3.33	
  871.07922	      2.5	    0.20	
  871.72162	      5.3	    0.43	
  872.67029	      1.2	    0.10	
  873.63990	      1.9	    0.16	
  875.00608	      2.2	    0.18	
  875.69849	      2.8	    0.23	
  876.68098	      1.9	    0.16	
  877.34839	      1.1	    0.09	
  878.17578	      1.5	    0.12	
  878.87854	      0.2	    0.02	
  879.66055	      6.4	    0.52	
  880.43093	      3.1	    0.25	
  881.03271	     22.1	    1.79	
  881.73998	     60.0	    4.87	
  883.42094	      7.3	    0.59	
  884.72644	      0.2	    0.02	
  885.51836	      8.3	    0.67	
  886.87891	      0.3	    0.03	
  887.70819	     13.2	    1.07	
  889.09071	      5.0	    0.41	
  891.24243	      0.4	    0.03	
  892.55212	      0.7	    0.05	
  893.68126	      9.2	    0.75	
  894.97319	      7.4	    0.60	
  895.66899	     40.5	    3.29	
  896.17114	      5.2	    0.42	
  897.84530	     13.5	    1.10	
  899.09918	      2.4	    0.19	
  900.07813	      0.3	    0.02	
  901.01099	      1.0	    0.08	
  901.67352	     13.7	    1.11	
  902.34956	      1.0	    0.08	
  903.26282	      0.3	    0.02	
  903.83994	      6.2	    0.51	
  904.78231	      3.5	    0.28	
  905.75073	      1.0	    0.08	
  906.81934	      1.2	    0.09	
  907.52684	      2.0	    0.16	
  909.76620	      7.9	    0.64	
  910.98265	      1.7	    0.14	
  911.99561	     10.6	    0.86	
  913.22231	      5.3	    0.43	
  913.74158	      0.4	    0.03	
  914.79277	      1.2	    0.10	
  915.73809	      3.0	    0.24	
  917.47662	     10.9	    0.89	
  919.32837	      1.1	    0.09	
  919.93042	      0.3	    0.03	
  920.72192	      0.3	    0.02	
  921.40138	      0.5	    0.04	
  922.00345	      1.9	    0.15	
  922.60895	      2.5	    0.20	
  923.12769	      1.7	    0.14	
  923.64664	     15.1	    1.23	
  924.35034	      1.3	    0.10	
  924.95911	      0.6	    0.05	
  925.60364	      0.6	    0.05	
  926.52698	      2.1	    0.17	
  927.23489	      4.5	    0.37	
  927.91064	      2.0	    0.17	
  929.51356	      8.7	    0.70	
  930.68184	      3.1	    0.25	
  931.21790	      0.2	    0.02	
  931.97839	      0.3	    0.03	
  932.96108	      0.8	    0.07	
  934.20374	      0.6	    0.05	
  935.02954	      2.2	    0.18	
  935.74158	      2.5	    0.20	
  936.72318	      3.0	    0.25	
  937.79500	     18.9	    1.53	
  938.71289	      0.1	    0.01	
  939.65206	      6.9	    0.56	
  940.96113	      0.9	    0.08	
  941.69729	      3.9	    0.32	
  942.83179	      0.1	    0.01	
  943.75336	      1.5	    0.12	
  944.60887	      1.9	    0.16	
  945.21581	      0.9	    0.07	
  947.40545	      4.4	    0.35	
  949.08508	      0.8	    0.07	
  949.67708	      5.0	    0.41	
  950.75216	      1.8	    0.14	
  951.75777	     19.1	    1.55	
  952.76843	      0.5	    0.04	
  953.49148	      2.0	    0.16	
  954.88874	      3.3	    0.27	
  955.65101	      0.9	    0.08	
  956.55331	      1.7	    0.14	
  957.71619	      2.6	    0.21	
  958.84900	      0.5	    0.04	
  959.76111	      0.3	    0.02	
  960.52994	      1.3	    0.11	
  961.52498	      2.7	    0.22	
  963.02260	      2.6	    0.21	
  963.73303	     11.9	    0.97	
  964.24329	      0.5	    0.04	
  964.86060	      0.2	    0.02	
  965.75995	     32.5	    2.64	
  966.55127	      1.7	    0.14	
  967.61407	      9.8	    0.80	
  968.36672	      7.9	    0.64	
  969.59025	      3.6	    0.29	
  972.16790	      2.4	    0.20	
  973.65006	      1.1	    0.09	
  974.59786	      3.1	    0.26	
  975.50671	      2.8	    0.23	
  976.05804	      0.8	    0.06	
  976.83663	      0.8	    0.06	
  977.61795	     15.4	    1.25	
  978.30103	      0.4	    0.03	
  978.82380	      1.8	    0.15	
  979.79926	     60.8	    4.94	
  981.09666	      2.9	    0.24	
  981.84480	      5.3	    0.43	
  982.62715	      4.1	    0.33	
  983.25788	      5.6	    0.46	
  983.87061	      0.8	    0.07	
  985.01447	      1.8	    0.14	
  985.58020	      0.3	    0.02	
  986.32971	      0.1	    0.01	
  987.59537	      3.3	    0.27	
  988.28271	      3.5	    0.28	
  989.29968	      0.4	    0.03	
  991.52082	      1.6	    0.13	
  993.04651	      1.5	    0.12	
  993.71438	     14.5	    1.18	
  994.51373	      3.0	    0.24	
  995.61321	     18.4	    1.49	
  996.37813	      2.6	    0.21	
  997.31624	      6.6	    0.54	
  998.30518	      0.2	    0.01	
  998.93762	      1.4	    0.11	
 1000.28044	      2.6	    0.21	
 1001.07708	      4.9	    0.40	
 1001.87239	      0.9	    0.08	
 1004.31970	      1.4	    0.11	
 1005.65626	    148.7	   12.08	
 1006.44521	     13.1	    1.06	
 1007.17285	      0.9	    0.07	
 1008.03771	     20.0	    1.62	
 1008.66311	     10.6	    0.86	
 1009.34452	      1.3	    0.10	
 1010.46603	      2.7	    0.22	
 1011.43552	      2.7	    0.22	
 1012.02808	      0.3	    0.02	
 1013.00562	      0.1	    0.01	
 1013.78915	      0.9	    0.07	
 1015.27009	      1.2	    0.10	
 1016.43091	      0.2	    0.01	
 1017.02601	      1.5	    0.12	
 1017.73076	      1.2	    0.10	
 1019.01632	      3.9	    0.32	
 1020.06987	      3.4	    0.27	
 1021.04052	      0.6	    0.05	
 1021.67444	      0.4	    0.03	
 1022.45238	      4.6	    0.37	
 1023.39990	     16.7	    1.36	
 1024.18320	    182.5	   14.82	
 1025.17469	    140.1	   11.37	
 1026.23242	    111.0	    9.01	
 1027.20723	     30.0	    2.44	
 1028.29188	     12.7	    1.03	
 1028.80640	      0.4	    0.03	
 1029.56127	      4.4	    0.35	
