# Supplementary material for: Novel Ambient Oxidation Trends in Fingerprint Aging Discovered by Kendrick Mass Defect Analysis
Source: ACS Cent Sci. 2022 Sep 21;8(9):1328–35. doi: 10.1021/acscentsci.2c00408 (PMC9523776; doi:10.1021/acscentsci.2c00408)
Supplement: Supplementary file 2 — oc2c00408_si_002.zip [file oc2c00408_si_002.zip › Supporting Data/Paternò-Büchi Mass Lists (MALDI-LTQ Orbitrap)/MSMS/1007_767_MSMS.txt]

SPECTRUM - MS
AuAC_1007_767_TI.raw
ITMS + c MALDI Full ms2 1007.77@cid75.00 [275.00-1010.00]
Scan #: 1-144
RT: 0.00-1.35
AV: 144
m/z	Intensity	Relative	Noise

  275.74107	      0.6	    0.04	
  278.50800	      0.4	    0.03	
  280.11850	      0.6	    0.04	
  282.45444	      0.8	    0.05	
  283.88595	      0.3	    0.02	
  285.28757	      0.9	    0.07	
  289.41388	      0.5	    0.04	
  291.32082	     22.4	    1.57	
  292.05698	      0.2	    0.01	
  295.29260	      0.2	    0.02	
  297.88491	      0.5	    0.04	
  299.30466	      4.2	    0.29	
  301.22278	      1.0	    0.07	
  303.36021	      1.0	    0.07	
  304.59274	      0.2	    0.01	
  305.22664	      7.4	    0.52	
  306.66690	      0.4	    0.03	
  307.41384	      2.2	    0.15	
  308.46655	      1.0	    0.07	
  311.23328	      6.0	    0.42	
  312.47379	      0.9	    0.06	
  313.34428	     17.2	    1.21	
  315.03925	      2.7	    0.19	
  317.33438	      1.4	    0.10	
  319.39650	     10.2	    0.71	
  320.28775	      0.5	    0.03	
  321.37986	      1.9	    0.13	
  323.18671	      2.9	    0.20	
  323.70084	      0.2	    0.01	
  324.66587	      0.8	    0.05	
  325.54586	      1.8	    0.13	
  327.37553	      3.1	    0.22	
  329.36571	      8.5	    0.60	
  330.63098	      0.2	    0.01	
  331.27116	      9.1	    0.64	
  332.06661	      2.1	    0.15	
  332.84134	      0.4	    0.03	
  333.39017	      7.0	    0.49	
  334.95815	      2.5	    0.18	
  335.47579	      4.1	    0.29	
  336.39175	      0.2	    0.01	
  341.47388	      5.5	    0.38	
  343.39460	      4.6	    0.32	
  343.91705	      1.0	    0.07	
  345.37066	      4.1	    0.29	
  346.59210	      1.4	    0.10	
  347.31267	      2.3	    0.16	
  349.70251	      2.3	    0.16	
  350.27642	      2.2	    0.15	
  350.92563	      0.3	    0.02	
  351.47021	      2.4	    0.17	
  353.34366	      1.1	    0.08	
  353.99963	      0.4	    0.03	
  355.35602	      1.1	    0.08	
  357.61536	      0.7	    0.05	
  359.27340	      5.3	    0.37	
  360.02402	      1.7	    0.12	
  361.23597	      2.4	    0.17	
  362.07715	      1.3	    0.09	
  363.06637	      2.6	    0.18	
  364.67493	      0.1	    0.01	
  365.70045	      6.1	    0.43	
  367.33430	      7.1	    0.50	
  371.91622	      1.1	    0.08	
  373.09270	      2.3	    0.16	
  375.50449	      5.4	    0.38	
  376.35556	      0.7	    0.05	
  377.27197	      1.2	    0.08	
  378.45300	      2.0	    0.14	
  379.94655	      2.0	    0.14	
  381.54193	      0.3	    0.02	
  382.05508	      0.5	    0.03	
  382.58502	      0.6	    0.04	
  383.69683	      7.3	    0.51	
  385.15755	      3.2	    0.22	
  386.50284	      0.6	    0.04	
  387.43130	      2.8	    0.20	
  388.00617	      1.1	    0.08	
  389.94594	      1.5	    0.11	
  390.74823	      0.2	    0.01	
  391.35602	      7.5	    0.53	
  393.35938	      1.0	    0.07	
  396.35911	      3.1	    0.22	
  397.39383	      3.9	    0.27	
  398.43252	      2.1	    0.15	
  398.95483	      0.5	    0.03	
  400.31732	      2.2	    0.15	
  401.53467	      1.8	    0.12	
  403.38487	     11.0	    0.77	
  405.40409	      5.1	    0.35	
  406.30380	      1.2	    0.08	
  408.45084	      1.2	    0.08	
  409.23642	      3.1	    0.22	
  410.33924	      1.2	    0.08	
  411.49776	      2.8	    0.20	
  412.13699	      1.0	    0.07	
  413.31077	      5.2	    0.37	
  414.11734	      2.1	    0.15	
  415.18658	      3.1	    0.22	
  416.20683	      0.7	    0.05	
  417.37276	      4.2	    0.29	
  419.29366	     30.1	    2.11	
  420.37266	      1.1	    0.08	
  421.31555	      1.7	    0.12	
  422.59875	      0.3	    0.02	
  423.44458	     11.9	    0.83	
  425.44612	      7.7	    0.54	
  426.58875	      3.8	    0.27	
  427.43853	      7.4	    0.52	
  428.21381	      0.1	    0.01	
  429.34523	     17.6	    1.23	
  430.59894	      0.4	    0.03	
  431.32520	     35.2	    2.47	
  432.94915	     11.9	    0.84	
  433.45675	     33.8	    2.37	
  435.54551	      4.5	    0.32	
  436.37149	      2.2	    0.15	
  437.31555	      1.1	    0.07	
  438.05618	      0.3	    0.02	
  439.24655	      1.2	    0.08	
  441.39410	     17.7	    1.24	
  442.09845	      0.1	    0.01	
  443.34316	     14.8	    1.03	
  444.38838	      5.2	    0.37	
  445.37917	     90.5	    6.34	
  446.59572	      7.6	    0.53	
  447.38955	    123.4	    8.65	
  448.44183	      1.9	    0.14	
  449.30441	      2.1	    0.15	
  451.26819	      4.9	    0.34	
  451.84326	      0.8	    0.05	
  453.78582	      2.7	    0.19	
  454.39993	      1.8	    0.12	
  455.39192	      7.0	    0.49	
  456.18170	      0.4	    0.03	
  457.35949	     97.4	    6.82	
  458.35175	      1.8	    0.13	
  459.35915	    164.4	   11.52	
  460.04320	      5.9	    0.41	
  461.40215	     25.6	    1.79	
  462.53601	      4.6	    0.32	
  463.73831	      0.1	    0.01	
  465.92673	      0.2	    0.01	
  466.51212	      0.2	    0.02	
  467.43976	      0.6	    0.04	
  468.16507	      1.8	    0.12	
  469.38057	      3.9	    0.28	
  470.73526	      0.3	    0.02	
  471.42974	     59.0	    4.13	
  471.93817	      0.3	    0.02	
  472.86151	      2.4	    0.17	
  473.37525	     99.5	    6.97	
  474.05438	      0.6	    0.04	
  474.76035	      0.2	    0.01	
  475.35415	     22.5	    1.58	
  477.30051	      3.4	    0.24	
  478.49585	      0.2	    0.01	
  481.40520	     13.4	    0.94	
  483.61577	      3.5	    0.24	
  484.12012	      1.5	    0.10	
  485.33823	     57.1	    4.00	
  486.41431	      4.8	    0.34	
  487.40240	     41.1	    2.88	
  488.44748	      1.4	    0.10	
  488.95108	      0.2	    0.02	
  489.63892	     12.9	    0.90	
  490.42321	      1.1	    0.08	
  491.64398	      0.7	    0.05	
  493.55913	      5.9	    0.42	
  495.31812	      1.1	    0.08	
  496.58571	      2.1	    0.15	
  497.58163	      7.4	    0.52	
  499.50768	     24.9	    1.74	
  500.35899	      1.0	    0.07	
  501.48205	     11.0	    0.77	
  502.79059	      7.5	    0.53	
  503.32756	      7.1	    0.50	
  504.36310	      2.6	    0.18	
  505.31949	      3.1	    0.22	
  505.98480	      0.4	    0.03	
  507.17518	      0.8	    0.06	
  508.22772	      0.9	    0.06	
  509.35815	      5.8	    0.41	
  510.06174	      0.2	    0.02	
  511.45074	      2.7	    0.19	
  512.27759	      2.2	    0.15	
  513.49338	      9.7	    0.68	
  514.21964	      1.6	    0.11	
  515.36428	     17.8	    1.25	
  516.55984	      2.7	    0.19	
  517.34179	      9.2	    0.64	
  518.46696	      2.9	    0.20	
  519.74127	      2.3	    0.16	
  520.50391	      1.8	    0.13	
  521.45882	      8.9	    0.62	
  522.42517	      0.9	    0.06	
  523.41694	      7.9	    0.55	
  524.95814	      0.4	    0.03	
  525.47841	      7.1	    0.50	
  526.32696	      3.5	    0.25	
  527.43574	      7.9	    0.56	
  528.31445	      1.3	    0.09	
  529.50482	     16.2	    1.14	
  530.35437	      2.9	    0.20	
  531.59402	     12.0	    0.84	
  532.21686	      0.6	    0.04	
  532.82312	      0.3	    0.02	
  533.40133	      3.0	    0.21	
  534.33762	      2.6	    0.18	
  534.87103	      2.6	    0.18	
  535.58781	      4.5	    0.32	
  536.22778	      1.0	    0.07	
  537.26432	      2.0	    0.14	
  537.94083	      0.6	    0.04	
  538.45813	      1.0	    0.07	
  539.83386	      0.7	    0.05	
  540.43042	      1.5	    0.10	
  541.39887	     15.0	    1.05	
  542.79055	      4.0	    0.28	
  543.51141	     55.9	    3.92	
  544.24911	      3.4	    0.24	
  544.98122	      2.7	    0.19	
  545.58554	     23.5	    1.65	
  546.38714	      1.8	    0.13	
  547.03882	      0.9	    0.06	
  547.70522	      3.6	    0.26	
  549.58066	     33.9	    2.38	
  551.40121	      7.2	    0.50	
  552.46761	      1.7	    0.12	
  553.69869	      3.5	    0.25	
  555.43982	     14.1	    0.99	
  556.11630	      2.2	    0.16	
  557.48992	    109.2	    7.66	
  558.52020	      5.4	    0.38	
  559.55296	     16.6	    1.16	
  560.78092	      0.9	    0.06	
  561.58981	      1.1	    0.08	
  562.12695	      0.2	    0.01	
  563.45994	     12.3	    0.86	
  564.38671	      2.9	    0.20	
  565.40748	      6.7	    0.47	
  566.98826	      2.2	    0.16	
  567.61460	      3.6	    0.25	
  569.37163	     49.5	    3.47	
  570.18465	      6.3	    0.44	
  571.47104	    373.4	   26.17	
  572.14294	      2.0	    0.14	
  573.52773	     21.6	    1.52	
  574.65326	      1.2	    0.08	
  575.55890	     13.3	    0.93	
  576.56935	      1.7	    0.12	
  577.44335	      8.0	    0.56	
  579.23504	      2.3	    0.16	
  581.48587	     11.9	    0.83	
  582.52124	      0.3	    0.02	
  583.45162	     50.0	    3.50	
  584.40283	      1.0	    0.07	
  585.57218	     95.0	    6.66	
  586.43945	      1.9	    0.13	
  587.46511	      7.7	    0.54	
  587.99548	      0.2	    0.02	
  589.15065	      3.2	    0.23	
  589.78046	      3.0	    0.21	
  591.03117	      1.6	    0.11	
  591.59509	      1.4	    0.10	
  592.69495	      1.1	    0.08	
  593.39169	      6.0	    0.42	
  595.46476	     61.9	    4.34	
  596.26538	      1.6	    0.11	
  596.90062	      6.8	    0.48	
  597.55202	     89.9	    6.30	
  599.57257	     42.2	    2.96	
  600.75679	      2.3	    0.16	
  601.53568	     16.3	    1.14	
  602.34540	      1.9	    0.13	
  603.67724	      6.4	    0.45	
  605.59698	      3.9	    0.27	
  607.67160	      5.3	    0.37	
  608.52319	      1.5	    0.10	
  609.48024	     39.7	    2.78	
  610.16467	      3.2	    0.22	
  610.86902	      0.8	    0.05	
  611.46692	     48.8	    3.42	
  612.61462	      0.7	    0.05	
  613.61996	     26.1	    1.83	
  614.63719	      3.9	    0.27	
  615.39127	     20.7	    1.45	
  616.69879	      0.2	    0.02	
  617.40518	     39.5	    2.77	
  618.69611	      4.4	    0.31	
  619.34119	      2.4	    0.17	
  619.92017	      1.9	    0.13	
  621.14770	      3.6	    0.26	
  622.22125	      2.8	    0.20	
  623.42168	     23.6	    1.66	
  624.01930	      4.3	    0.30	
  625.53690	     46.5	    3.26	
  626.72590	      5.0	    0.35	
  627.58062	     13.1	    0.92	
  628.16083	      2.3	    0.16	
  629.42575	      7.6	    0.53	
  630.19830	      0.3	    0.02	
  631.78441	      8.4	    0.59	
  632.64746	      2.0	    0.14	
  633.60357	      3.7	    0.26	
  634.30377	      1.4	    0.10	
  635.09906	      0.9	    0.07	
  635.66724	      0.2	    0.01	
  636.41614	      0.8	    0.06	
  637.38478	     16.2	    1.13	
  638.57818	      1.3	    0.09	
  639.51225	     33.7	    2.36	
  640.37055	      3.3	    0.23	
  641.43709	      7.6	    0.54	
  642.57589	      1.5	    0.10	
  643.50996	     29.2	    2.04	
  644.35211	      0.3	    0.02	
  645.49465	      2.0	    0.14	
  647.11772	      1.8	    0.12	
  647.86321	      3.8	    0.27	
  649.10490	      1.0	    0.07	
  649.73375	      0.8	    0.06	
  651.49116	      7.5	    0.52	
  652.54108	      1.3	    0.09	
  653.43240	     13.6	    0.96	
  654.04116	      0.7	    0.05	
  654.56134	      0.2	    0.01	
  655.53528	     15.4	    1.08	
  657.52532	     14.0	    0.98	
  658.45478	      1.6	    0.11	
  659.53785	     14.7	    1.03	
  661.57843	     32.1	    2.25	
  662.73077	      1.4	    0.09	
  663.81860	      2.0	    0.14	
  665.41097	      5.4	    0.38	
  666.46094	      1.6	    0.11	
  667.48772	     16.7	    1.17	
  668.13593	      6.2	    0.43	
  669.39322	     10.8	    0.76	
  670.15991	      2.1	    0.15	
  670.88771	      1.1	    0.08	
  671.76034	     11.9	    0.84	
  672.47480	      1.5	    0.10	
  673.53564	     49.2	    3.45	
  674.87317	      0.5	    0.03	
  675.46884	      6.5	    0.46	
  676.02295	      0.2	    0.01	
  677.67294	      3.3	    0.23	
  678.22479	      0.8	    0.06	
  679.46034	      2.7	    0.19	
  680.38318	      0.3	    0.02	
  681.46082	     30.9	    2.16	
  682.18274	      1.5	    0.11	
  683.67622	     23.9	    1.67	
  685.68058	     25.3	    1.77	
  686.66333	      1.4	    0.10	
  687.59946	     94.3	    6.61	
  688.56759	      1.4	    0.10	
  689.74475	      8.8	    0.62	
  690.34668	      0.3	    0.02	
  691.38723	      7.9	    0.55	
  692.48670	      0.6	    0.04	
  693.38430	      9.2	    0.64	
  694.11178	      0.9	    0.06	
  695.55283	     45.7	    3.20	
  696.49450	      4.4	    0.31	
  697.71512	     28.5	    2.00	
  698.74474	      1.8	    0.12	
  699.52530	     15.0	    1.05	
  700.40551	      5.6	    0.39	
  700.94489	     81.1	    5.68	
  701.57397	   1427.0	  100.00	
  702.55674	      5.7	    0.40	
  703.54826	     71.5	    5.01	
  704.76338	      0.4	    0.03	
  705.76748	      3.6	    0.26	
  707.48963	     15.4	    1.08	
  709.06410	      5.8	    0.40	
  709.58032	     33.4	    2.34	
  710.80848	      4.4	    0.31	
  711.59466	     91.3	    6.40	
  712.11121	      0.9	    0.06	
  712.72801	      2.5	    0.17	
  713.64512	     19.9	    1.40	
  714.93947	      3.4	    0.24	
  715.59543	    209.4	   14.67	
  716.53186	      0.8	    0.06	
  717.63380	     15.6	    1.09	
  718.54456	      2.4	    0.17	
  719.58139	      7.8	    0.55	
  720.20886	      0.2	    0.01	
  721.50503	     15.8	    1.11	
  722.78914	      7.1	    0.50	
  723.62436	     62.3	    4.37	
  724.57694	     18.9	    1.32	
  725.61393	    263.0	   18.43	
  726.56070	      8.4	    0.59	
  727.57649	     29.8	    2.09	
  728.15295	      0.2	    0.02	
  728.76790	      8.8	    0.62	
  729.59756	    218.3	   15.30	
  730.38629	      1.8	    0.13	
  731.75992	      6.0	    0.42	
  732.27446	      2.1	    0.15	
  733.56752	     10.6	    0.74	
  734.66359	      3.1	    0.22	
  735.76471	     11.8	    0.83	
  736.41793	      3.2	    0.22	
  737.08406	      3.4	    0.23	
  737.59215	    200.2	   14.03	
  738.35754	      1.4	    0.10	
  739.54048	    441.9	   30.97	
  740.07642	      3.8	    0.27	
  740.62276	      4.7	    0.33	
  741.73461	     30.7	    2.15	
  743.68480	     21.0	    1.47	
  745.45985	      5.2	    0.36	
  746.52844	      2.2	    0.16	
  747.49362	      6.9	    0.48	
  748.39410	      3.5	    0.25	
  749.41665	     10.7	    0.75	
  750.43328	     36.5	    2.56	
  751.56462	    797.5	   55.89	
  752.63464	     29.8	    2.09	
  753.58124	    595.3	   41.72	
  754.51451	     10.8	    0.76	
  755.51223	     23.6	    1.65	
  756.68058	      3.1	    0.22	
  757.45788	      8.0	    0.56	
  758.22739	      6.5	    0.45	
  759.00825	      2.1	    0.15	
  759.67582	      3.2	    0.22	
  760.62742	      1.7	    0.12	
  761.47982	      0.8	    0.06	
  762.17864	      3.0	    0.21	
  763.18359	      0.6	    0.04	
  763.76494	      2.3	    0.16	
  764.60333	      6.2	    0.43	
  765.53266	    323.8	   22.69	
  766.39393	      4.5	    0.32	
  767.62922	    120.8	    8.46	
  768.63318	      6.1	    0.43	
  769.75203	     14.9	    1.04	
  770.57089	      2.4	    0.17	
  771.76848	     10.4	    0.73	
  773.26124	      6.6	    0.46	
  775.46336	      3.4	    0.24	
  777.39522	     11.3	    0.79	
  778.67361	     19.7	    1.38	
  779.60031	    340.5	   23.86	
  780.43895	      1.9	    0.14	
  781.61608	     69.1	    4.85	
  783.26172	     10.0	    0.70	
  783.93664	     11.0	    0.77	
  784.60004	      9.4	    0.66	
  785.60818	     40.8	    2.86	
  786.27673	      1.1	    0.08	
  787.12292	      0.6	    0.04	
  787.86897	      1.2	    0.08	
  789.68326	      2.7	    0.19	
  790.43738	      3.1	    0.21	
  791.00378	      0.5	    0.04	
  791.77069	      1.7	    0.12	
  793.67473	     35.0	    2.46	
  794.32605	      0.7	    0.05	
  795.00929	      3.5	    0.25	
  795.63356	     11.0	    0.77	
  796.21977	      3.3	    0.23	
  797.57722	     15.1	    1.06	
  798.85962	      6.7	    0.47	
  799.65110	     80.7	    5.65	
  800.44069	      3.0	    0.21	
  801.31352	      6.0	    0.42	
  802.68337	      0.6	    0.05	
  803.60867	      3.9	    0.27	
  805.44922	      0.4	    0.03	
  806.19484	      3.8	    0.26	
  806.74257	      3.7	    0.26	
  807.61041	     28.8	    2.02	
  808.62190	      0.5	    0.04	
  809.68416	     46.6	    3.26	
  810.95397	     11.2	    0.78	
  811.76030	     19.9	    1.39	
  812.63762	      2.1	    0.15	
  813.66799	     10.8	    0.76	
  814.99784	      3.8	    0.26	
  816.57814	      1.5	    0.11	
  817.76675	      2.2	    0.16	
  818.77917	      0.6	    0.04	
  820.96982	      5.2	    0.37	
  821.63837	     13.0	    0.91	
  822.82940	      3.1	    0.22	
  823.61794	     26.0	    1.82	
  824.45581	      1.4	    0.10	
  824.97370	     70.5	    4.94	
  825.68591	    398.1	   27.90	
  826.23401	      0.2	    0.02	
  827.43763	      3.5	    0.25	
  827.99325	      1.8	    0.13	
  828.89954	      0.2	    0.01	
  829.96814	      4.2	    0.29	
  830.77849	      3.7	    0.26	
  831.93542	     12.2	    0.86	
  832.48987	      2.0	    0.14	
  833.83756	      3.2	    0.22	
  835.48826	     11.8	    0.83	
  836.50940	      0.9	    0.06	
  837.58319	     41.3	    2.89	
  838.91751	      1.3	    0.09	
  839.70286	      8.2	    0.57	
  840.49282	      3.0	    0.21	
  841.19458	      0.4	    0.03	
  841.85168	      3.5	    0.24	
  843.39967	      2.4	    0.17	
  843.94580	      0.1	    0.01	
  845.69568	      1.4	    0.10	
  847.62117	      5.3	    0.37	
  848.61397	      3.1	    0.22	
  849.72849	     10.9	    0.76	
  850.77104	      7.9	    0.55	
  851.67155	    485.9	   34.05	
  853.68556	     28.9	    2.02	
  854.69066	      3.1	    0.22	
  855.49829	      1.9	    0.13	
  856.03650	      0.8	    0.05	
  857.49520	      4.8	    0.33	
  859.35620	      0.3	    0.02	
  860.27832	      0.2	    0.02	
  860.86340	      1.0	    0.07	
  861.51464	      4.3	    0.30	
  863.95077	      5.3	    0.37	
  865.06763	      3.2	    0.22	
  865.70194	     63.0	    4.42	
  866.21484	      0.4	    0.03	
  866.74574	      4.7	    0.33	
  867.80398	      5.4	    0.38	
  869.55826	     10.9	    0.77	
  870.54618	      7.5	    0.53	
  871.61298	     17.5	    1.23	
  872.38103	      2.5	    0.18	
  873.49722	      2.6	    0.19	
  874.89856	      0.3	    0.02	
  875.78002	      1.6	    0.11	
  876.72762	      3.6	    0.25	
  877.62711	     13.1	    0.92	
  878.93996	      7.5	    0.52	
  879.66579	     55.3	    3.87	
  881.09949	      1.7	    0.12	
  881.73879	      7.3	    0.51	
  883.05298	      0.2	    0.01	
  883.67030	      5.5	    0.38	
  884.52466	      0.1	    0.01	
  885.72418	     11.2	    0.78	
  886.27691	      4.7	    0.33	
  887.47498	      0.5	    0.03	
  889.10828	      1.5	    0.10	
  889.71594	      2.9	    0.20	
  890.86734	      1.8	    0.13	
  891.59827	      4.7	    0.33	
  893.23900	      2.6	    0.18	
  893.88405	      9.4	    0.66	
  894.44397	      1.7	    0.12	
  895.65492	      8.0	    0.56	
  897.64649	     18.3	    1.28	
  898.80835	      0.7	    0.05	
  899.62675	      5.1	    0.36	
  901.00378	      0.2	    0.02	
  901.62500	      0.8	    0.05	
  902.57064	      3.5	    0.25	
  903.69470	      0.4	    0.03	
  905.54086	      6.9	    0.48	
  906.53330	      1.1	    0.08	
  907.69975	     20.8	    1.46	
  909.01989	      3.6	    0.25	
  909.60406	      3.2	    0.22	
  910.57947	      2.0	    0.14	
  911.87158	     10.1	    0.71	
  912.45129	      1.8	    0.13	
  913.55227	      1.7	    0.12	
  914.45288	      2.6	    0.18	
  915.24083	      1.0	    0.07	
  916.26172	      0.2	    0.01	
  917.64856	      6.1	    0.43	
  918.22791	      0.3	    0.02	
  919.03259	      2.4	    0.16	
  919.72830	     13.6	    0.95	
  920.42480	      0.3	    0.02	
  920.98552	      1.4	    0.10	
  921.79996	     10.3	    0.72	
  922.67611	      3.6	    0.25	
  923.62132	      5.7	    0.40	
  924.47718	      1.4	    0.10	
  925.82152	      5.2	    0.36	
  927.45447	      2.5	    0.18	
  928.05590	      4.9	    0.35	
  928.72186	      2.0	    0.14	
  929.49617	      1.0	    0.07	
  930.28823	      0.7	    0.05	
  931.38831	      0.2	    0.02	
  931.91382	      3.0	    0.21	
  932.83185	      3.0	    0.21	
  933.43940	      6.4	    0.45	
  934.00917	      2.9	    0.20	
  934.74512	      0.2	    0.02	
  935.65291	     18.8	    1.32	
  937.01467	      6.0	    0.42	
  937.89932	      1.1	    0.07	
  938.51333	      5.3	    0.37	
  939.80268	     15.4	    1.08	
  940.46240	      0.5	    0.04	
  941.13654	      3.5	    0.25	
  941.75415	      0.6	    0.04	
  943.43180	      5.2	    0.37	
  944.26286	      0.5	    0.04	
  944.88245	      0.5	    0.03	
  945.79371	      6.7	    0.47	
  946.33386	      1.2	    0.09	
  947.02211	      2.8	    0.19	
  947.75811	     24.4	    1.71	
  948.55285	      2.2	    0.15	
  949.80150	     42.8	    3.00	
  950.98492	      2.6	    0.18	
  951.61789	     19.5	    1.37	
  952.39442	      3.1	    0.22	
  953.57397	      1.6	    0.11	
  954.53186	      0.4	    0.03	
  957.25522	      1.5	    0.11	
  958.36084	      0.3	    0.02	
  960.15076	      3.0	    0.21	
  961.68165	     17.2	    1.20	
  963.73022	     59.2	    4.15	
  964.89407	      3.8	    0.26	
  965.82371	     14.1	    0.99	
  966.83924	      2.2	    0.15	
  967.51416	      4.9	    0.35	
  969.21121	      2.1	    0.15	
  970.30954	      0.9	    0.06	
  971.48357	      3.2	    0.23	
  972.10741	      7.0	    0.49	
  973.07275	      0.4	    0.03	
  973.88785	      3.7	    0.26	
  975.36764	      3.1	    0.21	
  976.08948	      0.9	    0.07	
  977.85853	     22.5	    1.58	
  978.73736	      1.0	    0.07	
  979.32617	      0.6	    0.04	
  979.83552	     26.7	    1.87	
  980.51367	      0.5	    0.03	
  981.52228	      2.9	    0.21	
  982.13086	      1.3	    0.09	
  983.00305	      1.7	    0.12	
  984.56315	      3.7	    0.26	
  985.64721	      0.9	    0.06	
  986.56495	      1.5	    0.10	
  987.96332	      8.3	    0.58	
  989.75931	    187.8	   13.16	
  990.28418	      8.9	    0.62	
  991.20420	      3.7	    0.26	
  992.12626	      6.4	    0.45	
  992.76160	      1.9	    0.13	
  993.74441	      4.4	    0.31	
  995.06603	      1.5	    0.10	
  996.20803	      0.7	    0.05	
  997.52666	      0.9	    0.06	
  999.68031	      1.2	    0.08	
 1000.52843	      1.4	    0.10	
 1002.61227	      1.7	    0.12	
 1003.89380	      0.4	    0.03	
 1005.02881	      1.2	    0.09	
 1005.98290	      6.0	    0.42	
 1007.28160	      9.5	    0.67	
 1008.11005	    769.0	   53.89	
 1009.06787	    511.0	   35.81	
 1009.82592	    108.1	    7.58	
