# Supplementary material for: Novel Ambient Oxidation Trends in Fingerprint Aging Discovered by Kendrick Mass Defect Analysis
Source: ACS Cent Sci. 2022 Sep 21;8(9):1328–35. doi: 10.1021/acscentsci.2c00408 (PMC9523776; doi:10.1021/acscentsci.2c00408)
Supplement: Supplementary file 2 — oc2c00408_si_002.zip [file oc2c00408_si_002.zip › Supporting Data/Paternò-Büchi Mass Lists (MALDI-LTQ Orbitrap)/MSMS/967_732_MSMS.txt]

SPECTRUM - MS
AuAC_967_732_TI.raw
ITMS + c MALDI Full ms2 967.73@cid75.00 [265.00-1000.00]
Scan #: 1-143
RT: 0.00-1.39
AV: 143
m/z	Intensity	Relative	Noise

 265.59869	      0.7	    0.12	
 266.92706	      0.2	    0.03	
 273.37686	      0.5	    0.10	
 277.21528	      4.1	    0.74	
 277.85754	      0.5	    0.09	
 278.36038	      2.0	    0.35	
 279.16375	      2.4	    0.43	
 283.16461	      0.2	    0.04	
 285.06818	      1.3	    0.23	
 288.73209	      0.8	    0.14	
 291.24200	     11.4	    2.06	
 292.44394	      2.2	    0.40	
 293.34113	      3.3	    0.60	
 299.37396	      1.4	    0.24	
 301.14305	      0.5	    0.08	
 303.14151	      1.5	    0.27	
 304.23689	      1.0	    0.18	
 305.34324	      7.3	    1.32	
 306.56065	      1.5	    0.27	
 307.44271	      4.4	    0.79	
 309.48995	      2.8	    0.51	
 311.66241	      0.4	    0.08	
 313.34612	      8.6	    1.54	
 315.50813	      1.2	    0.22	
 317.37805	      0.6	    0.11	
 318.43521	      2.2	    0.39	
 319.40169	     17.9	    3.23	
 321.37041	      2.9	    0.52	
 322.90778	      0.1	    0.03	
 323.73506	      1.4	    0.25	
 325.14804	      0.2	    0.03	
 327.41092	      2.1	    0.38	
 329.12098	      4.7	    0.84	
 330.00415	      3.0	    0.55	
 331.19177	      0.6	    0.11	
 331.84686	      0.3	    0.06	
 332.91981	      3.0	    0.54	
 333.44338	      4.3	    0.77	
 333.95697	      0.2	    0.04	
 335.20544	      1.3	    0.24	
 337.40833	      0.3	    0.06	
 339.34045	      3.9	    0.71	
 341.24637	      1.9	    0.35	
 342.28543	      1.6	    0.29	
 343.43519	      2.9	    0.53	
 344.64984	      0.4	    0.07	
 345.20197	      1.3	    0.24	
 346.08929	      0.4	    0.07	
 347.31455	      6.7	    1.21	
 349.19940	      3.2	    0.58	
 349.81309	      3.3	    0.59	
 351.10618	      1.3	    0.24	
 352.30298	      0.8	    0.14	
 353.33267	      1.6	    0.29	
 355.38269	      5.0	    0.89	
 356.53961	      0.4	    0.07	
 359.40043	      5.7	    1.02	
 361.39874	      6.0	    1.09	
 363.47833	      2.4	    0.44	
 365.30511	      1.0	    0.18	
 365.91492	      0.3	    0.06	
 367.27018	      4.3	    0.77	
 368.32660	      0.5	    0.10	
 369.15731	      1.7	    0.30	
 370.47696	      1.5	    0.27	
 372.42700	      2.0	    0.36	
 373.37697	      2.8	    0.50	
 376.32980	      1.2	    0.22	
 377.28443	      5.1	    0.92	
 378.07404	      0.9	    0.15	
 379.31516	      2.2	    0.40	
 380.66272	      0.8	    0.14	
 382.59259	      0.4	    0.07	
 383.37202	      3.1	    0.55	
 384.33382	      0.9	    0.17	
 387.53061	      7.4	    1.33	
 389.33057	      5.4	    0.97	
 391.05506	     10.3	    1.86	
 391.68081	      1.0	    0.18	
 392.56393	      2.7	    0.48	
 393.08279	      4.4	    0.79	
 393.67284	      1.2	    0.21	
 395.37659	      1.2	    0.21	
 396.12518	      0.1	    0.03	
 397.49109	      3.1	    0.56	
 398.63049	      0.1	    0.03	
 400.50836	      1.0	    0.18	
 401.52424	      2.5	    0.46	
 402.23248	      1.7	    0.30	
 403.36879	      9.6	    1.73	
 404.14812	      2.2	    0.40	
 405.44926	     20.7	    3.73	
 406.35654	      1.1	    0.19	
 407.26009	      3.6	    0.65	
 408.06302	      2.2	    0.40	
 409.29775	      1.3	    0.23	
 410.79088	      1.0	    0.18	
 411.35254	      1.2	    0.22	
 411.85475	      2.1	    0.37	
 413.42964	      9.1	    1.65	
 415.33463	      3.9	    0.70	
 417.19610	     10.3	    1.85	
 418.69468	      3.2	    0.58	
 419.37512	     75.0	   13.51	
 420.44407	      3.6	    0.66	
 421.46275	      6.6	    1.19	
 422.05783	      1.0	    0.17	
 424.95976	      1.6	    0.29	
 425.47156	      1.0	    0.19	
 426.80275	      1.5	    0.28	
 429.49659	      3.5	    0.62	
 430.14830	      4.0	    0.71	
 431.41491	     37.5	    6.75	
 432.45575	      2.4	    0.43	
 433.32361	     51.6	    9.30	
 434.45996	      1.7	    0.31	
 435.45163	      1.6	    0.28	
 439.39980	      3.7	    0.68	
 440.97603	      0.3	    0.06	
 441.56426	      3.5	    0.64	
 443.42050	      5.6	    1.02	
 444.51945	      1.4	    0.26	
 445.44334	     39.6	    7.13	
 446.39884	      3.0	    0.54	
 447.46357	     46.6	    8.40	
 448.17647	      0.5	    0.08	
 449.49325	      3.9	    0.70	
 450.70883	      0.9	    0.17	
 451.85175	      0.3	    0.06	
 452.51010	      0.2	    0.04	
 453.47278	      7.5	    1.35	
 454.37051	      2.4	    0.43	
 455.37509	      6.9	    1.24	
 456.09137	      1.4	    0.25	
 457.55902	      5.7	    1.03	
 459.37658	     77.0	   13.88	
 460.17108	      4.7	    0.84	
 461.45532	     18.5	    3.33	
 462.00192	      0.2	    0.03	
 463.55717	      0.6	    0.10	
 464.27933	      0.7	    0.13	
 465.41656	      0.3	    0.05	
 469.29141	      2.9	    0.52	
 469.98398	      0.2	    0.04	
 471.10553	      0.6	    0.10	
 471.71875	     10.5	    1.90	
 473.44014	     28.2	    5.09	
 474.58753	      6.6	    1.18	
 475.46283	     14.2	    2.56	
 476.90555	      0.1	    0.02	
 477.53229	      0.4	    0.06	
 478.16440	      0.9	    0.16	
 478.78467	      0.4	    0.07	
 479.48511	      4.8	    0.87	
 481.24884	      7.0	    1.26	
 483.75387	      2.5	    0.45	
 485.53801	      1.9	    0.34	
 486.36029	      0.8	    0.14	
 487.30767	     14.9	    2.69	
 488.43419	      4.5	    0.81	
 489.42414	      7.8	    1.40	
 490.71216	      0.4	    0.06	
 491.44381	      2.6	    0.48	
 492.91486	      2.4	    0.44	
 493.50116	      0.2	    0.03	
 494.69974	      0.6	    0.10	
 495.65219	      2.3	    0.41	
 497.24240	      4.2	    0.75	
 499.45831	      0.2	    0.03	
 501.60806	      8.6	    1.55	
 502.51273	      1.2	    0.22	
 503.45586	     10.0	    1.81	
 504.43600	      0.8	    0.15	
 505.49686	      3.7	    0.66	
 506.27215	      1.1	    0.20	
 507.47486	      2.4	    0.43	
 508.64900	      2.6	    0.47	
 509.53271	     36.1	    6.50	
 511.18465	      2.7	    0.49	
 512.83649	      0.6	    0.10	
 513.60793	      2.1	    0.38	
 514.17200	      0.2	    0.04	
 515.49080	      2.7	    0.49	
 516.09283	      2.0	    0.36	
 517.06104	     10.1	    1.82	
 517.65939	      8.5	    1.53	
 519.49909	      9.2	    1.65	
 520.67914	      0.2	    0.03	
 521.33435	      0.7	    0.13	
 522.11401	      0.5	    0.08	
 522.74669	      0.7	    0.13	
 523.52322	      8.0	    1.44	
 525.14001	      0.6	    0.10	
 525.89817	      1.1	    0.19	
 527.49882	      5.8	    1.04	
 529.00548	      3.3	    0.60	
 529.54855	     12.7	    2.29	
 530.62191	      7.5	    1.35	
 531.50110	     62.8	   11.31	
 532.24170	      0.4	    0.07	
 533.23907	      0.3	    0.06	
 533.81186	      1.0	    0.19	
 535.18311	      0.4	    0.07	
 537.57596	      4.7	    0.84	
 538.54297	      0.2	    0.04	
 539.28915	      4.5	    0.81	
 541.47010	      4.3	    0.78	
 542.12033	      1.0	    0.18	
 543.53165	     10.3	    1.86	
 544.50776	      2.8	    0.51	
 545.54016	     49.2	    8.86	
 546.35168	      0.4	    0.06	
 547.37607	      8.7	    1.57	
 548.40497	      1.0	    0.17	
 549.67924	      4.9	    0.88	
 550.63822	      3.0	    0.54	
 551.62898	      2.2	    0.39	
 552.58691	      1.2	    0.23	
 553.46341	      1.4	    0.25	
 555.37869	      7.4	    1.34	
 556.41092	      2.9	    0.53	
 557.47054	     24.3	    4.39	
 558.59206	      4.6	    0.83	
 559.59368	     40.5	    7.30	
 560.83420	      1.0	    0.17	
 561.46398	      3.5	    0.63	
 563.43092	      5.5	    0.99	
 564.19226	      3.3	    0.60	
 566.86648	      0.9	    0.16	
 569.38361	     48.2	    8.68	
 570.43179	      5.8	    1.04	
 571.50084	     43.0	    7.74	
 572.37044	      4.4	    0.79	
 573.54234	     30.6	    5.51	
 574.54265	      0.7	    0.13	
 575.41474	     17.6	    3.17	
 576.15640	      2.4	    0.42	
 577.55939	     19.3	    3.47	
 578.34326	      0.2	    0.04	
 579.26505	      1.9	    0.35	
 579.91530	      1.4	    0.25	
 580.59644	      1.6	    0.29	
 581.51143	      2.5	    0.44	
 582.41345	      0.6	    0.12	
 583.49909	     35.1	    6.33	
 584.17812	      2.0	    0.35	
 585.51324	     63.1	   11.38	
 587.62778	     21.0	    3.79	
 589.52115	      7.7	    1.39	
 590.56860	      0.8	    0.14	
 591.33822	      5.4	    0.98	
 592.32114	      0.7	    0.12	
 592.82898	      0.2	    0.04	
 593.91917	      1.8	    0.32	
 596.27820	      0.2	    0.04	
 597.41866	     29.5	    5.31	
 598.60207	      5.1	    0.91	
 599.60462	     97.1	   17.49	
 600.60083	      0.6	    0.11	
 601.44802	     13.5	    2.44	
 602.08179	      2.4	    0.43	
 603.37731	     14.5	    2.62	
 604.54858	      0.5	    0.10	
 605.40781	      5.3	    0.95	
 606.38501	      0.4	    0.07	
 607.66724	      1.5	    0.27	
 609.48309	      4.1	    0.74	
 610.19983	      0.6	    0.11	
 610.93140	      3.3	    0.59	
 611.57747	     14.5	    2.61	
 612.67371	      5.4	    0.97	
 613.64407	     27.7	    4.98	
 615.49041	      3.3	    0.59	
 616.38133	      0.4	    0.08	
 617.48513	      4.8	    0.87	
 618.48887	      1.9	    0.34	
 619.50004	      9.6	    1.73	
 620.51279	      4.0	    0.72	
 621.50806	      1.7	    0.31	
 622.04437	      1.7	    0.30	
 623.34117	      3.5	    0.64	
 625.03777	      5.5	    0.98	
 625.65814	      1.1	    0.19	
 626.43712	      4.4	    0.79	
 627.63538	     14.7	    2.64	
 628.54076	      2.4	    0.44	
 629.07463	      0.9	    0.16	
 629.86282	      1.9	    0.33	
 630.59631	      3.2	    0.57	
 631.42803	     12.5	    2.25	
 632.74165	      2.8	    0.50	
 633.53303	      9.9	    1.78	
 635.44852	      5.2	    0.94	
 636.64802	      1.1	    0.19	
 637.63921	      5.1	    0.91	
 638.78467	      2.6	    0.47	
 639.66073	     10.3	    1.86	
 641.54390	      9.8	    1.76	
 642.05414	      0.3	    0.05	
 642.94055	      6.0	    1.08	
 643.68251	      8.2	    1.48	
 644.29503	      1.5	    0.27	
 645.51332	      6.1	    1.10	
 646.45077	      2.9	    0.52	
 647.13908	      4.5	    0.81	
 647.65559	     18.3	    3.30	
 648.75321	      1.8	    0.33	
 649.68630	      3.0	    0.54	
 650.76672	      0.2	    0.03	
 651.39852	      4.1	    0.75	
 652.04523	      5.5	    1.00	
 653.39379	      6.2	    1.11	
 653.89618	      1.2	    0.21	
 654.61688	      8.9	    1.60	
 655.48713	     28.8	    5.18	
 656.07207	      3.5	    0.63	
 657.56573	     20.6	    3.71	
 659.58036	     26.7	    4.82	
 660.52245	     17.3	    3.12	
 661.53806	    499.8	   90.06	
 662.83881	      0.2	    0.03	
 663.57687	     18.1	    3.26	
 664.26538	      0.2	    0.04	
 665.17590	      3.6	    0.65	
 665.88021	      0.4	    0.07	
 666.69531	      0.4	    0.07	
 667.38386	      4.9	    0.89	
 669.46056	     34.4	    6.20	
 670.73593	      2.4	    0.43	
 671.54476	     32.9	    5.94	
 672.54952	      5.0	    0.89	
 673.50463	     16.7	    3.00	
 674.60439	     11.4	    2.06	
 675.61060	    143.8	   25.92	
 677.49575	     14.4	    2.59	
 678.13190	      2.2	    0.39	
 678.65137	      0.9	    0.17	
 679.42463	      7.5	    1.36	
 681.12604	      1.7	    0.31	
 681.72844	      6.7	    1.21	
 682.44275	      2.6	    0.47	
 683.08271	     15.5	    2.80	
 683.64909	     46.8	    8.43	
 684.92309	      9.3	    1.67	
 685.57543	     91.2	   16.44	
 686.25058	      8.0	    1.44	
 686.92749	      0.8	    0.15	
 687.74460	     16.0	    2.89	
 688.64942	     12.2	    2.20	
 689.60316	    234.7	   42.28	
 690.77501	      4.5	    0.80	
 691.75894	     19.2	    3.46	
 693.58181	      9.8	    1.77	
 694.75684	      2.8	    0.51	
 695.53749	     16.8	    3.03	
 696.73204	      8.8	    1.59	
 697.63684	    155.7	   28.06	
 698.65666	     10.1	    1.81	
 699.65787	    104.4	   18.82	
 701.53204	      4.1	    0.74	
 702.63301	      2.5	    0.45	
 703.69794	     25.9	    4.67	
 705.82975	      7.7	    1.39	
 706.85905	      2.5	    0.45	
 707.58417	      1.4	    0.25	
 708.12182	      1.1	    0.20	
 709.31307	      1.8	    0.33	
 709.87997	      6.0	    1.08	
 710.65714	     13.9	    2.50	
 711.60955	    555.0	  100.00	
 712.55503	     16.9	    3.04	
 713.65243	    202.2	   36.44	
 714.57508	      3.2	    0.58	
 715.64274	     16.7	    3.00	
 716.38149	      1.5	    0.27	
 717.01400	      4.1	    0.74	
 717.73855	      6.5	    1.17	
 719.06902	      3.4	    0.61	
 720.53104	      3.2	    0.57	
 721.55664	      4.6	    0.83	
 722.67330	      1.6	    0.30	
 723.39400	      7.0	    1.26	
 724.56054	     12.3	    2.22	
 725.59889	    378.9	   68.27	
 726.80414	      0.1	    0.02	
 727.68046	     37.5	    6.76	
 728.49872	      1.6	    0.29	
 729.73404	     10.3	    1.86	
 730.69507	      1.3	    0.23	
 731.50934	      2.2	    0.39	
 732.56965	      1.0	    0.17	
 733.12549	      1.6	    0.29	
 735.32582	      1.4	    0.24	
 736.77897	      3.4	    0.62	
 737.72669	      8.0	    1.44	
 738.62084	      6.0	    1.07	
 739.56012	    369.2	   66.52	
 740.45561	     12.1	    2.19	
 741.62534	     39.9	    7.19	
 742.64259	      4.8	    0.86	
 743.48961	     12.2	    2.20	
 744.64378	     15.9	    2.87	
 745.50625	     16.2	    2.92	
 746.69955	      1.9	    0.35	
 747.62902	      2.5	    0.44	
 748.63709	      3.6	    0.65	
 749.62630	      6.1	    1.10	
 751.74216	      7.8	    1.41	
 752.30688	      0.3	    0.06	
 753.57811	     71.9	   12.95	
 754.24536	      1.1	    0.19	
 755.56322	      8.3	    1.49	
 756.86863	      0.8	    0.15	
 757.48206	      9.7	    1.74	
 758.41286	      4.0	    0.73	
 759.67619	     19.5	    3.51	
 760.49573	      0.3	    0.06	
 761.73624	      5.7	    1.03	
 763.71203	      0.4	    0.07	
 765.12665	      2.9	    0.52	
 765.67174	      1.4	    0.24	
 766.78446	      3.8	    0.68	
 767.61499	     39.6	    7.14	
 768.16286	      3.4	    0.62	
 769.05916	      5.3	    0.95	
 769.77759	     38.6	    6.95	
 770.70678	      5.6	    1.00	
 771.63402	      6.4	    1.16	
 772.45625	      0.7	    0.12	
 773.46546	      9.3	    1.67	
 775.00195	      0.2	    0.04	
 775.69575	      0.4	    0.08	
 776.59238	      0.8	    0.14	
 777.25040	      2.0	    0.35	
 777.89209	      0.5	    0.09	
 778.63128	      2.4	    0.43	
 780.56163	      1.0	    0.17	
 781.44045	      4.0	    0.72	
 781.96558	      2.6	    0.47	
 782.65014	      2.4	    0.44	
 783.39416	      2.2	    0.40	
 783.98044	      2.6	    0.46	
 784.79784	     10.2	    1.85	
 785.64168	    124.4	   22.42	
 786.84182	      0.8	    0.14	
 787.53674	      0.4	    0.07	
 789.32162	      2.2	    0.39	
 790.31907	      7.0	    1.27	
 791.53161	     10.9	    1.96	
 792.79834	      0.9	    0.15	
 793.30566	      0.7	    0.12	
 794.17371	      5.6	    1.01	
 795.54432	     16.4	    2.96	
 796.20251	      1.3	    0.24	
 797.51735	     11.6	    2.08	
 798.71973	      1.4	    0.25	
 799.41162	      5.7	    1.02	
 800.11987	      0.7	    0.12	
 801.62171	      3.8	    0.69	
 802.16675	      1.5	    0.27	
 803.07983	      0.6	    0.11	
 803.85110	      1.3	    0.24	
 805.44361	      0.8	    0.15	
 807.09766	      0.8	    0.15	
 809.65165	     13.7	    2.46	
 810.60400	      0.2	    0.03	
 811.66052	    133.4	   24.03	
 813.11527	      9.8	    1.77	
 813.86041	      6.2	    1.11	
 814.65894	      2.3	    0.42	
 816.73696	      0.6	    0.11	
 819.39270	      0.4	    0.07	
 820.52962	      2.2	    0.39	
 821.79284	      8.7	    1.57	
 822.88637	      1.1	    0.19	
 823.90387	      1.8	    0.33	
 824.79456	      1.4	    0.26	
 825.65700	     53.0	    9.55	
 826.63383	      3.1	    0.56	
 827.70738	      5.5	    0.99	
 828.47744	      2.0	    0.36	
 829.49859	      6.6	    1.18	
 831.39777	      3.3	    0.60	
 832.10565	      6.0	    1.09	
 833.43384	      2.2	    0.40	
 834.68420	      0.2	    0.05	
 836.71449	      5.0	    0.90	
 837.79639	      9.6	    1.73	
 838.74597	      1.4	    0.25	
 839.68730	     56.4	   10.16	
 840.45310	      5.3	    0.95	
 841.53305	      6.6	    1.20	
 842.21252	      0.2	    0.03	
 843.21387	      1.9	    0.35	
 844.83208	      1.1	    0.20	
 845.75816	      4.7	    0.84	
 846.55066	      2.8	    0.50	
 848.00874	      3.6	    0.64	
 848.61397	      0.5	    0.10	
 849.93826	      4.3	    0.77	
 850.79443	      1.2	    0.21	
 851.76096	      9.8	    1.77	
 853.42028	     12.5	    2.25	
 855.79833	     13.0	    2.34	
 856.72338	      4.3	    0.77	
 857.72872	      4.4	    0.79	
 858.88315	      2.1	    0.38	
 860.47973	      1.9	    0.35	
 861.59697	      1.9	    0.35	
 862.94633	      0.5	    0.10	
 864.56761	      1.9	    0.34	
 865.66431	      2.8	    0.50	
 867.06274	      1.1	    0.20	
 867.77149	      2.7	    0.49	
 868.76345	      1.5	    0.27	
 869.40552	      2.2	    0.40	
 869.97136	      3.7	    0.66	
 870.85547	      0.2	    0.03	
 871.71309	      4.8	    0.86	
 872.43357	      5.6	    1.00	
 873.83436	      6.7	    1.21	
 874.68548	      1.5	    0.27	
 875.51048	      1.3	    0.24	
 876.23901	      0.3	    0.05	
 877.07739	      0.2	    0.03	
 878.81061	      1.0	    0.18	
 880.15408	      3.6	    0.64	
 880.97383	      2.9	    0.53	
 881.73031	      6.5	    1.18	
 882.52293	      1.6	    0.29	
 883.58145	      7.8	    1.40	
 884.66722	      3.5	    0.63	
 885.65061	      6.1	    1.10	
 886.48107	      0.9	    0.16	
 887.89670	      5.9	    1.07	
 888.75102	      3.4	    0.61	
 890.68389	      2.9	    0.52	
 891.58224	      6.4	    1.16	
 892.66515	      1.3	    0.23	
 893.32764	      0.4	    0.06	
 894.05521	      6.1	    1.11	
 894.67080	      0.4	    0.08	
 895.69616	     21.8	    3.93	
 896.20573	      1.0	    0.18	
 896.91117	      1.2	    0.21	
 898.52977	      5.6	    1.00	
 899.27060	      4.1	    0.74	
 900.23599	      2.9	    0.53	
 901.13195	      2.2	    0.40	
 902.18696	      0.6	    0.10	
 903.00676	      1.1	    0.20	
 903.55981	      1.1	    0.20	
 905.40983	      0.5	    0.08	
 905.98664	     11.2	    2.02	
 906.49426	      0.4	    0.08	
 907.55118	     16.9	    3.05	
 909.79146	     11.8	    2.12	
 911.06627	      2.5	    0.44	
 911.90054	     11.6	    2.10	
 912.60608	      1.0	    0.18	
 913.31382	      1.1	    0.20	
 914.08728	      0.5	    0.09	
 915.63293	      0.3	    0.05	
 916.47973	      1.6	    0.29	
 917.02588	      0.8	    0.14	
 919.00598	      2.0	    0.36	
 919.70555	      0.7	    0.13	
 920.85059	      0.4	    0.07	
 921.91184	      8.0	    1.45	
 923.18137	      1.4	    0.25	
 923.71550	     36.8	    6.63	
 924.56733	      4.5	    0.81	
 925.28917	      8.7	    1.57	
 925.92635	      2.0	    0.35	
 927.17077	      1.7	    0.30	
 927.91907	      1.0	    0.18	
 928.75037	      1.1	    0.20	
 929.41931	      1.2	    0.22	
 930.45920	      0.8	    0.15	
 931.14160	      0.2	    0.03	
 931.66523	      6.0	    1.08	
 932.68541	      2.1	    0.38	
 933.54169	      2.1	    0.38	
 934.67212	      1.5	    0.27	
 935.50901	      4.2	    0.75	
 936.47598	      3.6	    0.65	
 937.26726	      0.6	    0.11	
 938.01233	      5.9	    1.06	
 938.66459	      3.3	    0.59	
 939.18713	      0.5	    0.10	
 939.78080	     16.6	    3.00	
 940.75635	     10.6	    1.91	
 941.62574	      1.0	    0.18	
 942.86807	      1.8	    0.32	
 943.89074	      2.3	    0.42	
 944.65244	      5.4	    0.98	
 945.18469	      0.5	    0.09	
 946.42742	      1.3	    0.24	
 947.07080	      0.8	    0.14	
 947.89309	      2.2	    0.40	
 949.74190	    146.7	   26.44	
 950.34131	      1.1	    0.20	
 951.30204	      3.1	    0.55	
 952.03186	      6.7	    1.21	
 952.60033	      3.3	    0.59	
 953.13528	      3.2	    0.58	
 954.26624	      1.8	    0.32	
 955.25974	      1.4	    0.26	
 956.23463	      0.9	    0.17	
 957.52930	      0.4	    0.07	
 958.30770	      1.2	    0.22	
 959.77294	      2.0	    0.37	
 961.05103	      0.4	    0.08	
 962.40454	      2.0	    0.37	
 963.12158	      0.3	    0.06	
 965.87292	      0.9	    0.17	
 967.17911	     16.7	    3.00	
 968.16377	    124.9	   22.51	
 969.10870	     94.8	   17.07	
 970.24042	     41.7	    7.51	
 971.21250	     17.9	    3.22	
 972.02391	      7.6	    1.36	
 973.12922	      1.2	    0.22	
 974.47356	      5.5	    0.99	
 975.28226	      0.8	    0.14	
 976.26761	      1.3	    0.24	
 977.93099	      1.1	    0.19	
 978.98780	      1.9	    0.34	
 980.84613	      1.8	    0.33	
 982.48905	      0.5	    0.09	
 983.41943	      0.8	    0.14	
 984.61049	      2.4	    0.43	
 985.26489	      0.2	    0.04	
 986.06495	      1.7	    0.32	
 986.86023	      1.6	    0.28	
 987.55428	      0.4	    0.08	
 988.11389	      0.3	    0.06	
 988.68066	      0.7	    0.12	
 990.18124	      2.5	    0.44	
 990.92639	      0.2	    0.03	
 992.40676	      2.7	    0.49	
 994.03400	      1.1	    0.20	
 994.61853	      0.6	    0.11	
 995.55841	      1.1	    0.20	
 997.04337	      3.2	    0.58	
 997.59631	      2.2	    0.39	
 998.14834	      4.0	    0.72	
 998.75288	      0.8	    0.15	
 999.53833	      0.9	    0.17	
