# Supplementary material for: Novel Ambient Oxidation Trends in Fingerprint Aging Discovered by Kendrick Mass Defect Analysis
Source: ACS Cent Sci. 2022 Sep 21;8(9):1328–35. doi: 10.1021/acscentsci.2c00408 (PMC9523776; doi:10.1021/acscentsci.2c00408)
Supplement: Supplementary file 2 — oc2c00408_si_002.zip [file oc2c00408_si_002.zip › Supporting Data/Paternò-Büchi Mass Lists (MALDI-LTQ Orbitrap)/MSMS/1009_783_MSMS.txt]

SPECTRUM - MS
AuAC_1009_783_TI.raw
ITMS + c MALDI Full ms2 1009.78@cid75.00 [275.00-1020.00]
Scan #: 1-144
RT: 0.00-1.40
AV: 144
m/z	Intensity	Relative	Noise

  279.27917	      0.4	    0.02	
  280.76486	      0.2	    0.01	
  282.14316	      0.7	    0.04	
  283.46094	      0.7	    0.04	
  285.48058	      6.4	    0.35	
  286.12784	      0.1	    0.01	
  288.54718	      0.2	    0.01	
  290.42300	      2.1	    0.11	
  291.35126	      9.6	    0.52	
  293.08849	      4.4	    0.24	
  295.51865	      2.1	    0.11	
  296.63516	      0.3	    0.02	
  299.52417	      1.2	    0.06	
  300.21353	      0.7	    0.04	
  301.05196	      0.9	    0.05	
  303.32729	      7.2	    0.39	
  305.44707	      6.5	    0.35	
  307.30185	      7.7	    0.42	
  309.28851	      1.0	    0.06	
  313.32716	      2.1	    0.11	
  314.35738	      3.6	    0.19	
  315.09418	      3.6	    0.19	
  316.86485	      1.1	    0.06	
  319.32870	     37.8	    2.04	
  320.30692	      1.2	    0.07	
  321.44216	      4.7	    0.25	
  323.95932	      0.7	    0.04	
  325.17969	      0.8	    0.04	
  329.36160	     10.1	    0.55	
  330.05002	      1.7	    0.09	
  331.36099	      6.3	    0.34	
  332.09569	      2.9	    0.15	
  333.38137	      6.9	    0.37	
  335.16704	      8.7	    0.47	
  341.43024	      1.5	    0.08	
  343.37139	      2.6	    0.14	
  343.95596	      1.9	    0.10	
  345.23264	      4.3	    0.23	
  347.19792	      3.1	    0.17	
  348.08462	      3.1	    0.17	
  349.30604	      1.7	    0.09	
  357.41644	      3.5	    0.19	
  358.13049	      0.3	    0.02	
  359.26065	      2.5	    0.14	
  361.24966	      1.5	    0.08	
  362.08075	      0.2	    0.01	
  365.30186	      2.8	    0.15	
  366.30417	      0.5	    0.03	
  367.19608	      3.2	    0.17	
  368.22485	      1.4	    0.07	
  369.04633	      0.7	    0.04	
  371.35744	      7.9	    0.42	
  371.91687	      0.4	    0.02	
  373.26002	      1.8	    0.10	
  373.76764	      0.7	    0.04	
  374.31296	      0.4	    0.02	
  375.35311	     12.1	    0.65	
  377.31678	      9.4	    0.51	
  379.29614	      3.4	    0.18	
  381.42224	      0.1	    0.01	
  383.21721	      2.7	    0.15	
  383.85415	      0.7	    0.04	
  385.16367	      0.6	    0.03	
  391.38384	      5.0	    0.27	
  392.10217	      1.8	    0.10	
  393.57027	      3.4	    0.19	
  394.57651	      0.5	    0.03	
  395.35862	      0.6	    0.03	
  396.69913	      1.5	    0.08	
  397.33417	      2.2	    0.12	
  398.30042	      0.2	    0.01	
  399.38348	      0.2	    0.01	
  399.92554	      0.4	    0.02	
  401.44528	      0.3	    0.02	
  402.08313	      0.2	    0.01	
  403.42914	      4.9	    0.26	
  405.34095	      5.9	    0.32	
  407.47296	      5.9	    0.32	
  409.36673	      0.7	    0.04	
  410.71909	      0.3	    0.02	
  411.40794	      8.4	    0.45	
  412.48317	      3.3	    0.18	
  413.38871	     10.7	    0.58	
  414.16495	      0.1	    0.01	
  415.29074	      3.6	    0.20	
  416.42447	      2.4	    0.13	
  417.18466	      7.0	    0.38	
  418.40390	      0.2	    0.01	
  419.41282	     35.8	    1.93	
  420.34534	      1.3	    0.07	
  421.59329	      1.9	    0.10	
  423.11679	      1.5	    0.08	
  425.40608	     21.9	    1.19	
  427.38371	      5.7	    0.31	
  429.28161	      5.0	    0.27	
  430.47729	      0.2	    0.01	
  431.38779	     25.7	    1.39	
  432.33744	      8.5	    0.46	
  433.40346	     71.2	    3.84	
  434.38777	      3.2	    0.17	
  435.49475	     11.2	    0.61	
  436.40478	      1.9	    0.10	
  437.35255	     17.4	    0.94	
  439.32925	      2.0	    0.11	
  440.35455	      1.8	    0.10	
  441.34708	     17.7	    0.96	
  442.54263	      0.8	    0.04	
  443.61231	      7.6	    0.41	
  444.34613	      1.2	    0.06	
  445.40024	     37.0	    2.00	
  446.20619	      9.3	    0.50	
  447.38425	    270.4	   14.61	
  448.37403	     14.7	    0.79	
  449.54580	     13.8	    0.75	
  452.11070	      1.2	    0.06	
  453.61046	      5.2	    0.28	
  454.47610	      4.1	    0.22	
  455.41605	      9.8	    0.53	
  456.30135	      3.8	    0.21	
  457.24025	     10.4	    0.56	
  458.40940	     12.7	    0.69	
  459.35241	    193.1	   10.43	
  460.26568	     12.1	    0.65	
  461.39998	    105.2	    5.68	
  462.01776	      4.1	    0.22	
  462.59422	      1.9	    0.10	
  463.60392	      5.8	    0.31	
  464.44182	      5.3	    0.28	
  465.31700	      2.2	    0.12	
  467.51260	      1.7	    0.09	
  468.25824	      1.3	    0.07	
  469.47543	      9.2	    0.50	
  471.29799	     10.5	    0.57	
  472.43927	      8.0	    0.43	
  473.40285	     89.7	    4.84	
  474.42965	     10.3	    0.56	
  475.45135	    122.2	    6.60	
  476.56170	      2.1	    0.12	
  477.41443	      0.3	    0.02	
  479.46875	      2.1	    0.11	
  480.52972	      0.2	    0.01	
  482.32928	      3.7	    0.20	
  483.44337	     10.1	    0.55	
  485.51007	      6.2	    0.33	
  486.39272	      7.2	    0.39	
  487.39238	     96.1	    5.19	
  488.38206	      3.0	    0.16	
  489.34844	     30.6	    1.65	
  490.55919	      2.6	    0.14	
  491.44989	      8.9	    0.48	
  491.96691	      1.6	    0.09	
  492.82452	      0.2	    0.01	
  493.40607	      0.8	    0.05	
  494.67411	      1.3	    0.07	
  495.38678	      3.8	    0.21	
  497.53647	      2.9	    0.16	
  498.21925	      4.6	    0.25	
  499.54013	     10.3	    0.55	
  500.35019	      5.9	    0.32	
  501.47604	     35.9	    1.94	
  502.66400	      0.3	    0.01	
  503.46365	     10.9	    0.59	
  504.39093	      3.9	    0.21	
  505.53092	      4.6	    0.25	
  506.47569	      2.4	    0.13	
  508.55992	      1.4	    0.08	
  509.40204	      2.1	    0.12	
  510.24583	      0.5	    0.03	
  511.28097	     10.1	    0.54	
  512.14136	      0.6	    0.03	
  513.16305	     12.9	    0.70	
  513.66339	      1.8	    0.10	
  514.21802	      1.3	    0.07	
  515.28813	     27.0	    1.46	
  516.50500	      1.0	    0.05	
  517.40095	      9.1	    0.49	
  518.43322	      2.4	    0.13	
  519.35834	     15.0	    0.81	
  520.46940	      2.4	    0.13	
  521.58809	      5.0	    0.27	
  522.59509	      3.5	    0.19	
  523.47636	     26.0	    1.41	
  524.17273	      2.5	    0.13	
  526.52150	      1.1	    0.06	
  527.28493	     11.9	    0.64	
  528.46488	      1.0	    0.05	
  529.48118	      5.6	    0.30	
  530.43503	      1.0	    0.05	
  531.39887	     30.9	    1.67	
  532.40442	      0.6	    0.03	
  533.40452	      7.7	    0.41	
  533.98108	      0.6	    0.03	
  535.34148	      7.1	    0.38	
  536.79114	      1.0	    0.06	
  537.58158	     13.3	    0.72	
  538.50229	      0.7	    0.04	
  539.33752	      2.1	    0.11	
  540.20398	      1.7	    0.09	
  541.63250	      5.9	    0.32	
  542.62524	      0.8	    0.04	
  543.50629	     18.9	    1.02	
  544.39926	      1.8	    0.10	
  545.50377	     93.4	    5.05	
  546.24556	      4.1	    0.22	
  546.79871	      0.8	    0.04	
  547.34932	      5.6	    0.30	
  549.54803	      7.3	    0.40	
  550.61822	      3.7	    0.20	
  551.52985	     85.7	    4.63	
  552.43628	      1.3	    0.07	
  553.25856	      3.0	    0.16	
  553.82190	      0.5	    0.02	
  554.37512	      0.5	    0.03	
  555.49457	     12.1	    0.65	
  556.06470	      0.6	    0.03	
  556.66656	      0.8	    0.04	
  557.56503	     21.3	    1.15	
  558.62937	     15.5	    0.84	
  559.50555	     59.4	    3.21	
  561.75232	      3.2	    0.17	
  562.70224	      1.6	    0.09	
  563.50383	     10.4	    0.56	
  564.46874	      1.4	    0.07	
  565.52040	     16.3	    0.88	
  566.92931	      1.4	    0.07	
  568.28687	      0.2	    0.01	
  569.49394	     18.0	    0.97	
  571.50356	     58.2	    3.14	
  572.58604	     54.3	    2.93	
  573.52609	    387.5	   20.93	
  574.35487	      4.6	    0.25	
  575.55413	     18.3	    0.99	
  576.37318	      3.3	    0.18	
  577.49721	      2.6	    0.14	
  578.20813	      1.3	    0.07	
  579.47256	      7.9	    0.43	
  581.24390	      1.9	    0.11	
  583.39927	     49.4	    2.67	
  584.29796	      2.5	    0.13	
  585.51258	     59.3	    3.20	
  586.63634	      9.3	    0.50	
  587.59140	     73.0	    3.95	
  588.42993	      0.4	    0.02	
  589.64369	      5.5	    0.30	
  591.47619	      6.9	    0.37	
  592.67480	      2.5	    0.14	
  595.63483	      7.7	    0.42	
  596.66937	      7.2	    0.39	
  597.47076	    161.1	    8.70	
  598.63874	      8.3	    0.45	
  599.50234	     43.0	    2.32	
  600.49001	      3.6	    0.19	
  601.49088	     59.8	    3.23	
  602.21834	      4.2	    0.23	
  604.72786	      3.6	    0.19	
  605.57102	     13.4	    0.73	
  607.23865	      1.7	    0.09	
  609.43282	      9.1	    0.49	
  611.52462	     62.4	    3.37	
  612.63824	     13.9	    0.75	
  613.55005	     43.9	    2.37	
  615.16766	      9.6	    0.52	
  615.68534	     15.1	    0.82	
  616.23645	      0.3	    0.01	
  617.51123	     12.2	    0.66	
  618.07410	      1.2	    0.07	
  619.44047	     39.0	    2.11	
  621.59574	      2.4	    0.13	
  623.36046	      3.5	    0.19	
  624.42897	      3.8	    0.21	
  625.48747	     56.8	    3.07	
  626.29678	      2.5	    0.13	
  627.50620	     51.9	    2.80	
  628.55108	      1.9	    0.11	
  629.51162	     10.1	    0.55	
  631.37515	     10.8	    0.58	
  632.65814	      2.8	    0.15	
  633.59724	      8.9	    0.48	
  634.75061	      0.6	    0.03	
  635.54869	      0.8	    0.04	
  637.63990	      6.2	    0.34	
  638.60840	      4.8	    0.26	
  639.34636	     13.3	    0.72	
  640.28294	      2.8	    0.15	
  641.04004	      0.6	    0.03	
  641.61852	     45.4	    2.45	
  642.52778	      0.9	    0.05	
  643.51552	     17.3	    0.93	
  644.43875	      4.8	    0.26	
  645.54464	     92.3	    4.99	
  646.55329	      1.0	    0.05	
  647.37693	      9.3	    0.50	
  648.88449	      5.7	    0.31	
  649.39587	      4.3	    0.23	
  650.83350	      1.2	    0.06	
  651.45482	      4.8	    0.26	
  652.16779	      2.5	    0.13	
  653.22216	      2.7	    0.14	
  653.76232	      3.7	    0.20	
  655.46507	      6.9	    0.37	
  656.59265	      2.1	    0.12	
  657.78775	      6.8	    0.37	
  658.53622	      1.9	    0.10	
  659.54266	      9.5	    0.52	
  660.87888	      1.6	    0.09	
  661.49155	     10.4	    0.56	
  662.30006	      5.2	    0.28	
  663.54903	      4.4	    0.24	
  664.64347	      0.7	    0.04	
  665.29205	      2.6	    0.14	
  667.50180	      5.5	    0.30	
  668.43516	      2.9	    0.16	
  669.36896	     19.1	    1.03	
  669.92003	      3.7	    0.20	
  670.58008	      2.4	    0.13	
  671.52544	     27.3	    1.48	
  672.51062	      0.4	    0.02	
  673.54458	     18.6	    1.00	
  674.39676	      4.7	    0.25	
  675.55711	     89.2	    4.82	
  676.76434	      1.7	    0.09	
  677.60117	      2.5	    0.13	
  678.28723	      1.1	    0.06	
  679.43921	      0.5	    0.02	
  681.67479	      8.5	    0.46	
  683.54515	     21.8	    1.18	
  684.53682	      4.2	    0.23	
  685.64027	     26.2	    1.42	
  686.68408	      1.0	    0.05	
  687.44973	     20.0	    1.08	
  688.71022	     10.2	    0.55	
  689.59802	    163.9	    8.85	
  690.11267	      6.5	    0.35	
  690.72215	      3.2	    0.17	
  691.27618	      4.6	    0.25	
  692.16133	      2.1	    0.11	
  693.13347	      4.6	    0.25	
  694.11973	      1.3	    0.07	
  695.64974	      5.6	    0.30	
  696.38318	      1.0	    0.06	
  697.59039	     41.7	    2.25	
  698.72836	      4.0	    0.22	
  699.57113	     48.8	    2.64	
  700.33703	      3.2	    0.17	
  701.66680	     64.5	    3.49	
  702.68421	    150.7	    8.14	
  703.58444	   1851.2	  100.00	
  704.19459	     18.3	    0.99	
  704.73730	      1.9	    0.10	
  705.63218	     13.0	    0.70	
  706.51318	      0.8	    0.05	
  707.17265	      2.1	    0.11	
  707.83228	      2.0	    0.11	
  709.53906	      7.2	    0.39	
  710.38246	      2.1	    0.12	
  711.57716	     64.3	    3.47	
  712.64113	     13.9	    0.75	
  713.66586	     71.0	    3.84	
  714.64530	      4.6	    0.25	
  715.62212	     20.9	    1.13	
  716.53542	     19.8	    1.07	
  717.56108	    240.9	   13.02	
  718.16438	      6.0	    0.32	
  719.60445	     17.0	    0.92	
  721.44202	      0.2	    0.01	
  722.55472	      3.0	    0.16	
  723.58764	     20.2	    1.09	
  724.41758	      6.1	    0.33	
  725.54834	    165.0	    8.91	
  726.37921	     14.8	    0.80	
  727.57762	    123.7	    6.68	
  728.15662	      1.3	    0.07	
  728.66152	      3.9	    0.21	
  729.58859	     22.8	    1.23	
  730.54525	     34.1	    1.84	
  731.63967	    199.5	   10.78	
  732.34766	      3.9	    0.21	
  733.58088	     22.0	    1.19	
  734.53268	      1.4	    0.07	
  735.42112	      9.6	    0.52	
  736.64539	      2.2	    0.12	
  737.58210	     33.9	    1.83	
  738.57366	      2.8	    0.15	
  739.55846	    448.3	   24.22	
  740.14832	      0.2	    0.01	
  740.69514	     27.3	    1.47	
  741.59587	    187.5	   10.13	
  742.22730	      2.3	    0.13	
  742.81060	      7.1	    0.39	
  743.54346	     10.6	    0.57	
  744.14343	      0.9	    0.05	
  745.57924	     16.0	    0.87	
  746.92770	      4.0	    0.21	
  747.68626	      4.6	    0.25	
  748.36909	      0.5	    0.03	
  749.50289	      7.5	    0.40	
  751.73159	     34.6	    1.87	
  752.71078	     41.9	    2.27	
  753.55505	   1582.6	   85.49	
  754.54648	     56.5	    3.05	
  755.58430	    193.7	   10.46	
  756.09944	     11.2	    0.60	
  757.62544	     19.2	    1.04	
  758.75122	      1.2	    0.06	
  759.58759	     11.5	    0.62	
  761.40062	      4.6	    0.25	
  762.63385	      2.0	    0.11	
  763.78063	      6.2	    0.33	
  764.58539	      0.2	    0.01	
  765.55116	      6.2	    0.33	
  766.59787	     20.9	    1.13	
  767.61230	    503.6	   27.21	
  768.67471	     10.2	    0.55	
  769.61088	     52.2	    2.82	
  770.78931	      2.1	    0.12	
  771.68754	     10.8	    0.58	
  772.27977	      7.2	    0.39	
  772.99792	      2.8	    0.15	
  773.67957	     17.1	    0.92	
  775.57679	      4.1	    0.22	
  776.28453	      2.7	    0.15	
  777.87708	      3.1	    0.17	
  778.81883	      1.4	    0.07	
  780.60540	     34.7	    1.88	
  781.63013	    377.8	   20.41	
  782.14661	      1.0	    0.05	
  782.92566	      0.7	    0.04	
  783.58093	     39.4	    2.13	
  784.29321	      8.0	    0.43	
  785.04180	      1.5	    0.08	
  785.75320	     12.7	    0.68	
  786.85318	     10.6	    0.57	
  787.74653	     16.4	    0.88	
  788.49766	      0.9	    0.05	
  789.04797	      0.3	    0.02	
  789.59667	      3.0	    0.16	
  791.49201	      3.8	    0.20	
  792.51868	      1.4	    0.08	
  793.81455	      1.6	    0.09	
  794.40747	      4.4	    0.24	
  795.59166	     49.2	    2.66	
  796.81876	      1.4	    0.07	
  797.74794	      7.8	    0.42	
  798.68665	      0.3	    0.02	
  799.62926	     12.3	    0.66	
  800.29580	      1.5	    0.08	
  800.89807	      4.1	    0.22	
  801.52204	    123.8	    6.69	
  802.11450	      1.7	    0.09	
  803.69951	      5.0	    0.27	
  805.20909	      3.6	    0.19	
  806.53406	      2.6	    0.14	
  807.44781	      5.6	    0.30	
  808.52352	      2.9	    0.16	
  809.60289	     41.7	    2.25	
  810.45581	      3.0	    0.16	
  811.61421	     46.0	    2.49	
  812.74099	      2.4	    0.13	
  813.63269	     13.4	    0.73	
  815.78188	     15.1	    0.82	
  816.84597	      1.7	    0.09	
  817.64443	      4.2	    0.23	
  819.48163	      1.7	    0.09	
  820.74375	      1.2	    0.06	
  821.68261	      5.3	    0.29	
  822.19531	      0.5	    0.03	
  823.79642	      6.4	    0.34	
  824.66857	      8.2	    0.44	
  825.71298	     34.5	    1.86	
  826.55228	     35.3	    1.91	
  827.61516	    616.4	   33.30	
  829.41357	      1.0	    0.06	
  830.14422	      1.5	    0.08	
  831.26559	      4.3	    0.23	
  831.77893	      3.1	    0.16	
  833.37913	      7.1	    0.38	
  834.04709	      6.9	    0.38	
  835.74076	      7.2	    0.39	
  836.85297	      1.1	    0.06	
  837.69999	     33.9	    1.83	
  839.65576	     62.2	    3.36	
  840.75940	      2.9	    0.15	
  841.69955	      9.5	    0.51	
  842.94090	      3.9	    0.21	
  843.60968	      1.9	    0.10	
  845.21802	      1.3	    0.07	
  845.96946	      3.5	    0.19	
  846.78955	      0.4	    0.02	
  847.91273	      5.1	    0.28	
  849.23301	      2.6	    0.14	
  850.95725	      3.1	    0.17	
  851.68561	     24.1	    1.30	
  852.80058	     40.8	    2.20	
  853.66542	    571.4	   30.87	
  854.97953	     12.7	    0.68	
  855.72586	     28.2	    1.53	
  856.40776	      3.8	    0.20	
  857.18079	      0.5	    0.03	
  857.77934	      2.4	    0.13	
  859.56857	      3.3	    0.18	
  861.56409	      1.0	    0.05	
  863.61621	      6.5	    0.35	
  864.56290	      0.5	    0.03	
  865.57531	     16.0	    0.86	
  866.57874	      1.6	    0.08	
  867.63312	     78.4	    4.24	
  868.19214	      3.1	    0.17	
  868.82763	      2.3	    0.12	
  869.78519	      6.4	    0.35	
  870.78577	      0.5	    0.03	
  871.78004	      2.9	    0.15	
  872.71686	      2.0	    0.11	
  873.69620	     12.7	    0.68	
  875.62415	      2.9	    0.15	
  877.98459	      3.4	    0.18	
  878.64343	      0.4	    0.02	
  879.68025	     14.9	    0.81	
  880.56633	     11.0	    0.59	
  881.74559	     55.3	    2.98	
  882.50176	      2.0	    0.11	
  883.54776	      7.3	    0.40	
  884.75398	      2.1	    0.11	
  885.76160	      0.2	    0.01	
  886.94613	      2.4	    0.13	
  887.80856	      6.1	    0.33	
  888.42151	      1.1	    0.06	
  889.71021	      1.3	    0.07	
  890.33630	      0.1	    0.01	
  891.84749	      1.8	    0.10	
  893.56014	      4.7	    0.25	
  894.26731	      1.5	    0.08	
  895.81932	     13.8	    0.75	
  896.96985	      0.4	    0.02	
  897.73759	      8.5	    0.46	
  898.74527	      2.6	    0.14	
  900.07592	      5.7	    0.31	
  901.27502	      1.8	    0.10	
  901.78998	      1.7	    0.09	
  903.73206	      0.2	    0.01	
  904.71962	      1.4	    0.08	
  905.49585	      0.8	    0.04	
  906.31799	      1.0	    0.05	
  907.53883	      5.9	    0.32	
  909.63240	     10.3	    0.56	
  910.57629	      0.4	    0.02	
  911.44591	      3.0	    0.16	
  912.05945	      2.0	    0.11	
  913.00598	      2.1	    0.11	
  913.95513	      0.8	    0.05	
  914.86035	      0.5	    0.03	
  915.94262	      3.3	    0.18	
  919.19019	      2.5	    0.13	
  920.07431	      4.3	    0.23	
  921.58532	      8.8	    0.47	
  922.20081	      1.4	    0.08	
  922.81543	      0.2	    0.01	
  923.83311	      9.6	    0.52	
  925.15385	      4.1	    0.22	
  925.95948	      2.6	    0.14	
  927.45707	     10.0	    0.54	
  930.37671	      1.1	    0.06	
  933.51782	      1.4	    0.08	
  934.85425	      0.5	    0.03	
  935.67592	      3.8	    0.21	
  936.85666	      5.7	    0.31	
  937.71274	     25.6	    1.38	
  939.59919	      4.9	    0.26	
  940.48110	      5.6	    0.30	
  941.61560	      4.5	    0.25	
  943.55038	      2.2	    0.12	
  945.95478	      1.7	    0.09	
  947.65908	      2.6	    0.14	
  948.66504	      0.9	    0.05	
  949.64056	     12.2	    0.66	
  950.34839	      1.0	    0.05	
  951.57562	     50.3	    2.72	
  952.27534	      2.9	    0.15	
  953.82287	      8.9	    0.48	
  955.16220	      8.3	    0.45	
  956.23999	      1.3	    0.07	
  957.23855	      1.2	    0.06	
  957.93213	      1.2	    0.06	
  959.76794	      2.9	    0.16	
  960.53697	      2.4	    0.13	
  961.65382	      5.8	    0.31	
  963.18298	      5.4	    0.29	
  963.91835	     12.0	    0.65	
  964.49084	      3.8	    0.20	
  965.17715	      7.7	    0.41	
  965.85979	     43.2	    2.33	
  966.76267	      4.2	    0.23	
  967.51034	     14.5	    0.78	
  968.15869	      1.6	    0.09	
  968.80444	      1.0	    0.05	
  969.46490	      6.1	    0.33	
  971.39201	      7.0	    0.38	
  972.44482	      0.7	    0.04	
  973.73021	      3.1	    0.17	
  974.72908	      2.1	    0.11	
  975.58666	      1.8	    0.10	
  976.91431	      2.2	    0.12	
  978.11139	      2.3	    0.12	
  979.72551	     19.1	    1.03	
  980.67469	      3.8	    0.21	
  981.19775	      1.9	    0.10	
  981.72729	     30.7	    1.66	
  982.86596	      7.8	    0.42	
  983.83290	      2.4	    0.13	
  984.40771	      0.6	    0.03	
  985.04590	      3.5	    0.19	
  986.17772	      5.2	    0.28	
  987.03053	      3.2	    0.17	
  987.55396	      0.4	    0.02	
  988.84998	      0.3	    0.02	
  990.26089	      1.0	    0.05	
  991.74191	    204.5	   11.05	
  992.81423	      2.9	    0.15	
  993.61870	      6.7	    0.36	
  994.53113	      1.2	    0.07	
  995.24453	      7.2	    0.39	
  997.26365	      0.7	    0.04	
  999.77135	      1.1	    0.06	
 1001.86292	      1.5	    0.08	
 1002.44964	      1.2	    0.06	
 1003.64111	      0.2	    0.01	
 1004.29321	      0.8	    0.04	
 1005.17543	      3.7	    0.20	
 1007.48267	      1.6	    0.08	
 1008.52360	      0.7	    0.04	
 1009.22355	     22.7	    1.23	
 1010.17508	    251.1	   13.56	
 1011.12496	    185.3	   10.01	
 1012.13953	    115.6	    6.25	
 1013.20107	     46.4	    2.51	
 1014.12909	      4.2	    0.23	
 1014.64795	      0.4	    0.02	
 1015.21350	      2.3	    0.12	
 1016.16347	      5.5	    0.30	
 1016.78955	      0.8	    0.05	
 1017.50098	      0.4	    0.02	
 1019.61267	      2.0	    0.11	
