# Supplementary material for: Novel Ambient Oxidation Trends in Fingerprint Aging Discovered by Kendrick Mass Defect Analysis
Source: ACS Cent Sci. 2022 Sep 21;8(9):1328–35. doi: 10.1021/acscentsci.2c00408 (PMC9523776; doi:10.1021/acscentsci.2c00408)
Supplement: Supplementary file 2 — oc2c00408_si_002.zip [file oc2c00408_si_002.zip › Supporting Data/Paternò-Büchi Mass Lists (MALDI-LTQ Orbitrap)/MSMS/981_747_MSMS.txt]

SPECTRUM - MS
AuAC_981_747_TI.raw
ITMS + c MALDI Full ms2 981.75@cid75.00 [270.00-1000.00]
Scan #: 1-182
RT: 0.01-1.77
AV: 182
m/z	Intensity	Relative	Noise

 276.83154	      1.6	    0.14	
 278.57739	      1.0	    0.09	
 279.40935	      1.7	    0.16	
 282.46257	      1.6	    0.14	
 284.56967	      0.2	    0.02	
 285.11908	      0.7	    0.06	
 285.72989	      4.1	    0.37	
 291.27139	     16.5	    1.47	
 292.18434	      1.4	    0.13	
 293.03687	     12.0	    1.07	
 295.04350	      0.9	    0.08	
 296.95120	      0.4	    0.03	
 299.46947	      2.2	    0.20	
 300.33893	      2.2	    0.19	
 302.21667	      0.4	    0.03	
 303.24007	      5.6	    0.50	
 304.41055	      1.7	    0.15	
 305.55455	      2.9	    0.26	
 307.38517	     10.0	    0.89	
 309.23312	      5.1	    0.46	
 310.28828	      2.0	    0.18	
 313.22020	      4.7	    0.42	
 314.43018	      1.8	    0.16	
 315.45051	      2.5	    0.23	
 315.95303	      0.2	    0.02	
 319.36376	     21.1	    1.88	
 321.28681	      6.0	    0.54	
 322.16663	      0.3	    0.03	
 323.04512	      1.3	    0.12	
 325.29883	      0.7	    0.06	
 327.15995	      1.8	    0.16	
 329.06901	      1.7	    0.15	
 331.30664	      6.2	    0.56	
 332.30731	      0.7	    0.06	
 333.17675	     11.2	    1.00	
 335.28728	      4.5	    0.40	
 336.34418	      0.3	    0.02	
 337.06024	      1.6	    0.14	
 339.36031	      4.3	    0.38	
 341.54773	      1.3	    0.12	
 342.27582	      0.6	    0.05	
 343.31787	      1.3	    0.11	
 344.76483	      1.4	    0.13	
 345.30308	      1.8	    0.16	
 346.52960	      0.2	    0.02	
 347.26030	      5.3	    0.47	
 348.43637	      0.7	    0.07	
 349.45110	      3.1	    0.27	
 350.34928	      2.7	    0.24	
 351.59879	      1.6	    0.14	
 357.12017	      3.2	    0.29	
 358.13406	      1.5	    0.14	
 359.23796	      4.6	    0.41	
 360.15424	      0.6	    0.05	
 361.15781	      1.6	    0.15	
 362.65948	      3.6	    0.32	
 363.49304	      6.7	    0.60	
 364.28323	      3.0	    0.26	
 365.26117	      1.0	    0.09	
 366.39313	      1.3	    0.12	
 367.49391	      1.4	    0.13	
 368.56464	      0.3	    0.03	
 369.09875	      0.6	    0.05	
 370.16033	      1.7	    0.16	
 371.45880	      2.8	    0.25	
 372.46658	      0.2	    0.02	
 373.35428	      1.2	    0.11	
 374.95244	      1.7	    0.15	
 375.78809	      0.3	    0.02	
 376.52545	      1.9	    0.17	
 377.34888	      6.4	    0.57	
 378.39502	      0.3	    0.03	
 379.37804	      2.5	    0.23	
 381.08783	      1.1	    0.10	
 382.26331	      0.8	    0.07	
 383.48550	      1.0	    0.09	
 384.66302	      0.4	    0.03	
 385.60681	      1.3	    0.12	
 386.93085	      1.3	    0.11	
 388.11353	      0.3	    0.02	
 389.32597	      5.1	    0.46	
 390.42722	      0.4	    0.04	
 391.33452	      9.0	    0.81	
 392.37555	      0.7	    0.06	
 393.27649	      0.9	    0.08	
 395.22177	      1.8	    0.16	
 396.25546	      2.0	    0.18	
 397.38740	      5.6	    0.50	
 398.46530	      0.6	    0.05	
 399.23701	      0.8	    0.07	
 400.21866	      0.3	    0.02	
 401.42234	      3.6	    0.32	
 402.38727	      0.8	    0.07	
 403.44131	     10.9	    0.97	
 404.36342	      3.0	    0.27	
 405.37657	     26.2	    2.34	
 406.52590	      1.4	    0.13	
 407.20240	      2.2	    0.20	
 408.30230	      1.8	    0.16	
 409.29901	      1.0	    0.09	
 410.26239	      0.1	    0.01	
 411.34668	      1.9	    0.17	
 413.19640	      3.2	    0.28	
 414.38702	      0.5	    0.04	
 415.36497	      4.7	    0.42	
 416.04706	      0.4	    0.04	
 417.31012	      9.1	    0.81	
 418.13239	      1.5	    0.13	
 419.33774	     82.3	    7.36	
 420.53375	      0.8	    0.07	
 421.53151	      4.2	    0.37	
 423.37223	      6.6	    0.59	
 424.27234	      0.5	    0.04	
 425.45475	      6.7	    0.60	
 426.08209	      0.3	    0.03	
 426.70996	      0.3	    0.03	
 427.41149	      8.1	    0.73	
 429.34694	      7.1	    0.63	
 430.28836	      1.6	    0.15	
 431.37334	     44.9	    4.02	
 432.13412	      0.8	    0.07	
 433.36126	     94.2	    8.42	
 434.16071	      2.8	    0.25	
 434.72165	      2.3	    0.20	
 435.44605	     13.7	    1.22	
 437.05490	      0.8	    0.07	
 437.62811	      1.4	    0.13	
 438.96100	      0.8	    0.07	
 439.54012	      1.3	    0.12	
 441.41682	     15.1	    1.35	
 442.58383	      0.8	    0.08	
 443.43210	      6.8	    0.60	
 444.45599	      1.0	    0.09	
 445.30617	     50.1	    4.48	
 446.16561	      7.6	    0.68	
 447.42187	    152.1	   13.59	
 448.48463	      1.8	    0.16	
 449.38152	      4.7	    0.42	
 449.94110	      2.5	    0.22	
 450.77274	      0.7	    0.07	
 451.73355	      0.3	    0.03	
 452.96387	      1.0	    0.09	
 453.50565	      5.4	    0.48	
 454.34522	     16.9	    1.51	
 455.27323	      8.3	    0.74	
 456.10773	      0.1	    0.01	
 457.37229	      5.3	    0.48	
 458.37917	      1.8	    0.16	
 459.40916	    148.6	   13.28	
 460.46488	     14.7	    1.32	
 461.39672	     33.0	    2.95	
 462.65161	      0.2	    0.02	
 463.41724	      7.2	    0.64	
 466.51392	      0.7	    0.06	
 467.52175	      1.6	    0.14	
 468.62479	      0.2	    0.02	
 469.46944	      2.1	    0.19	
 471.12893	     11.0	    0.99	
 472.25323	      4.1	    0.37	
 473.34406	     42.0	    3.75	
 474.38531	      4.7	    0.42	
 475.43892	     23.0	    2.06	
 476.64541	      4.6	    0.41	
 477.28413	      5.3	    0.48	
 477.98689	      5.3	    0.48	
 479.78409	      0.3	    0.02	
 480.47101	      1.1	    0.10	
 481.22332	      2.1	    0.18	
 483.43979	      4.2	    0.38	
 484.03046	      0.5	    0.05	
 484.58911	      0.6	    0.06	
 485.65493	      5.2	    0.47	
 487.33189	     40.6	    3.63	
 488.30817	      0.7	    0.06	
 489.33128	     15.7	    1.40	
 490.22900	      1.7	    0.16	
 490.95374	      0.2	    0.02	
 491.57230	      3.7	    0.33	
 493.52717	      4.1	    0.36	
 494.21528	      1.3	    0.11	
 495.58164	     14.1	    1.26	
 497.68842	      1.6	    0.15	
 498.50909	      2.9	    0.26	
 499.43056	      6.7	    0.60	
 500.49990	      1.7	    0.15	
 501.48472	      7.1	    0.63	
 502.32858	      4.9	    0.43	
 503.46265	      9.4	    0.84	
 504.82541	      0.2	    0.02	
 505.51355	      4.5	    0.40	
 506.70853	      1.1	    0.10	
 507.26356	      1.5	    0.14	
 507.79239	      1.4	    0.13	
 508.55017	      1.6	    0.14	
 509.49888	      8.1	    0.72	
 511.45502	      0.2	    0.02	
 513.43935	      9.1	    0.81	
 514.68762	      2.7	    0.24	
 515.37846	      7.7	    0.69	
 516.54878	      1.7	    0.15	
 517.52565	     26.3	    2.35	
 518.72444	      2.4	    0.21	
 519.57234	     13.5	    1.21	
 520.34521	      0.3	    0.03	
 521.45584	     13.6	    1.21	
 522.45762	      5.7	    0.51	
 523.52577	     72.8	    6.50	
 525.35547	      2.9	    0.26	
 526.89807	      0.7	    0.07	
 527.91925	      4.1	    0.37	
 529.58314	      6.1	    0.54	
 530.52239	      2.3	    0.21	
 531.54756	     33.4	    2.98	
 532.36157	      2.9	    0.26	
 533.40085	      8.4	    0.75	
 534.68814	      1.2	    0.10	
 535.56302	      7.9	    0.71	
 536.93634	      1.0	    0.09	
 537.50208	      9.3	    0.83	
 538.25854	      0.7	    0.06	
 539.16559	      7.2	    0.64	
 540.18140	      0.3	    0.03	
 541.33473	      7.0	    0.63	
 542.27649	      2.3	    0.20	
 543.48557	     16.2	    1.44	
 544.54745	     17.4	    1.56	
 545.51628	    179.9	   16.07	
 546.23220	      2.4	    0.21	
 547.42722	     11.7	    1.05	
 549.73814	      1.0	    0.09	
 550.42600	      6.1	    0.54	
 551.13373	      0.2	    0.02	
 551.64026	      8.5	    0.76	
 552.57247	      1.0	    0.09	
 553.48297	      3.0	    0.27	
 555.43680	     13.3	    1.19	
 556.44891	      4.6	    0.41	
 557.49672	     18.5	    1.65	
 558.55048	     13.7	    1.23	
 559.59823	     46.9	    4.19	
 560.88562	      2.2	    0.19	
 561.44572	      6.8	    0.61	
 562.00317	      1.6	    0.14	
 563.06110	      0.9	    0.08	
 563.75395	      5.5	    0.49	
 564.61441	      1.5	    0.14	
 565.39331	      0.3	    0.03	
 565.98047	      0.5	    0.04	
 567.35706	      0.4	    0.03	
 567.98433	      1.2	    0.10	
 568.64746	      0.9	    0.08	
 569.42894	     55.8	    4.99	
 570.33706	      3.4	    0.31	
 571.58953	     53.5	    4.78	
 572.58298	      2.3	    0.20	
 573.55617	     46.0	    4.11	
 575.41755	     16.5	    1.48	
 576.16218	      1.9	    0.17	
 577.17425	      4.1	    0.37	
 577.82706	      3.5	    0.31	
 578.87145	      0.3	    0.03	
 579.59923	      2.9	    0.26	
 580.65393	      0.2	    0.02	
 581.37974	      5.7	    0.51	
 582.28870	      2.6	    0.23	
 583.40695	     30.6	    2.73	
 584.53771	      7.3	    0.65	
 585.51978	     70.0	    6.25	
 586.51805	      4.1	    0.36	
 587.54176	     20.8	    1.86	
 589.58958	      7.9	    0.70	
 590.52847	      5.5	    0.49	
 591.50964	     14.9	    1.33	
 592.59963	      0.7	    0.06	
 593.54590	      0.5	    0.04	
 594.44713	      1.2	    0.11	
 595.02502	      0.5	    0.04	
 595.55669	      2.1	    0.19	
 596.48212	      3.2	    0.29	
 597.45734	     74.9	    6.69	
 598.67184	      6.3	    0.56	
 599.55488	     75.6	    6.76	
 600.66849	      5.1	    0.45	
 601.47511	      9.9	    0.88	
 602.10428	      3.2	    0.28	
 603.49684	      8.2	    0.73	
 605.40780	      2.2	    0.20	
 607.62963	      2.0	    0.18	
 609.64397	      6.6	    0.59	
 611.43799	     26.3	    2.35	
 612.53116	      4.0	    0.36	
 613.55892	     77.1	    6.89	
 615.34406	     12.1	    1.08	
 616.56390	      1.4	    0.12	
 617.58362	     17.6	    1.58	
 619.35597	      3.1	    0.28	
 620.09882	      0.3	    0.03	
 621.88254	      1.8	    0.16	
 622.54702	      0.9	    0.08	
 623.32611	      2.1	    0.19	
 624.32920	      1.4	    0.12	
 625.43323	     14.6	    1.31	
 626.59977	      4.2	    0.38	
 627.53645	     13.3	    1.19	
 628.23096	      0.3	    0.02	
 629.61211	     15.2	    1.36	
 631.53025	     10.3	    0.92	
 632.31563	      1.5	    0.13	
 633.58839	     11.3	    1.01	
 634.96503	      5.4	    0.48	
 636.51426	      7.7	    0.69	
 637.45337	      4.2	    0.37	
 639.59581	      5.6	    0.50	
 640.54889	      2.4	    0.22	
 641.61171	     15.2	    1.36	
 642.24152	      1.2	    0.11	
 643.56062	     10.1	    0.91	
 644.54354	      1.7	    0.15	
 645.37539	     10.1	    0.90	
 646.48056	      1.9	    0.17	
 647.58550	     48.5	    4.33	
 648.37665	      0.2	    0.02	
 649.38115	      1.7	    0.15	
 650.12030	      1.7	    0.15	
 651.04158	      2.0	    0.18	
 651.61777	      1.8	    0.16	
 653.47879	      5.0	    0.45	
 654.11505	      0.6	    0.06	
 654.65299	      0.8	    0.07	
 655.65953	      8.5	    0.76	
 656.99762	      0.3	    0.03	
 657.56734	      6.5	    0.58	
 659.48347	      8.6	    0.77	
 660.68992	      2.7	    0.24	
 661.59494	     65.0	    5.81	
 662.35405	      2.9	    0.26	
 663.56547	      1.4	    0.13	
 664.32800	      0.4	    0.03	
 665.36951	      0.8	    0.07	
 666.32044	      4.1	    0.37	
 667.64055	      6.4	    0.57	
 668.89246	      1.6	    0.14	
 669.48727	     32.4	    2.90	
 670.48480	      1.0	    0.09	
 671.63126	     30.4	    2.71	
 673.03214	      7.6	    0.68	
 673.71273	     20.3	    1.81	
 674.67994	     81.9	    7.32	
 675.54311	   1119.1	  100.00	
 676.04143	      9.2	    0.82	
 676.70215	      1.3	    0.12	
 677.56901	     18.2	    1.63	
 678.34033	      0.4	    0.03	
 679.42327	      2.0	    0.18	
 680.49233	      0.6	    0.06	
 681.53478	      6.5	    0.58	
 682.76783	      0.8	    0.07	
 683.53624	     36.1	    3.23	
 684.68220	      5.3	    0.47	
 685.59759	     50.6	    4.52	
 686.36690	      2.5	    0.22	
 687.03166	      8.1	    0.73	
 687.65719	     20.8	    1.86	
 688.67679	     14.8	    1.32	
 689.60508	    220.8	   19.73	
 690.53955	      1.2	    0.10	
 691.77357	      4.7	    0.42	
 693.50592	      2.9	    0.26	
 694.26086	      1.3	    0.12	
 695.50113	      9.6	    0.86	
 696.22977	      1.0	    0.09	
 697.59077	    105.2	    9.40	
 698.18995	      5.0	    0.45	
 699.57489	    129.1	   11.53	
 700.79398	      7.8	    0.70	
 701.50679	      1.1	    0.10	
 702.21603	     24.0	    2.15	
 702.77136	     27.8	    2.48	
 703.61014	    272.9	   24.39	
 704.30629	      7.1	    0.64	
 705.58480	     26.0	    2.32	
 707.35193	      0.6	    0.06	
 708.53286	      1.3	    0.12	
 709.55739	      6.5	    0.58	
 710.67323	     15.6	    1.39	
 711.55094	    195.9	   17.51	
 712.44538	     27.3	    2.44	
 713.60749	    135.6	   12.12	
 714.28519	      3.3	    0.30	
 715.24721	      3.9	    0.35	
 715.92760	      5.4	    0.48	
 716.64768	      1.6	    0.14	
 717.59642	     31.4	    2.81	
 718.77258	      0.9	    0.08	
 719.80235	      5.7	    0.51	
 720.41101	      0.3	    0.03	
 721.72943	      6.2	    0.56	
 722.63162	      1.7	    0.15	
 723.60451	     14.0	    1.25	
 724.76529	     42.1	    3.76	
 725.58487	    912.1	   81.51	
 726.53849	     54.0	    4.82	
 727.65401	    223.4	   19.96	
 728.61638	      7.7	    0.69	
 729.51229	     23.0	    2.05	
 730.16772	      0.3	    0.03	
 731.47534	      8.4	    0.75	
 732.39746	      1.0	    0.09	
 733.48238	      2.2	    0.19	
 734.66366	      1.4	    0.13	
 735.27942	      1.5	    0.13	
 736.40052	      1.4	    0.13	
 737.63598	      8.3	    0.75	
 738.33386	      0.7	    0.06	
 739.53400	    474.3	   42.38	
 740.13944	     24.2	    2.16	
 740.65466	      1.2	    0.10	
 741.56903	     55.2	    4.93	
 742.59006	      1.7	    0.15	
 743.51138	     12.4	    1.11	
 745.40832	     11.0	    0.99	
 746.08562	      5.0	    0.45	
 747.64211	      1.3	    0.11	
 748.77473	      2.3	    0.20	
 750.66975	      1.3	    0.12	
 751.54582	      3.3	    0.29	
 752.68431	     26.0	    2.32	
 753.60986	    591.4	   52.85	
 754.69719	      1.7	    0.15	
 755.62331	     41.7	    3.73	
 756.79102	      0.2	    0.02	
 757.42310	     19.1	    1.71	
 758.68144	     12.3	    1.09	
 759.75476	     28.7	    2.57	
 761.38697	      3.8	    0.34	
 761.92532	      1.8	    0.16	
 762.61302	      1.0	    0.09	
 763.44031	      2.7	    0.24	
 764.55369	      2.4	    0.21	
 765.69177	      1.0	    0.09	
 766.39053	      2.3	    0.21	
 767.62610	     88.9	    7.95	
 768.57123	      0.9	    0.08	
 769.11621	      2.0	    0.18	
 769.75637	      7.3	    0.65	
 770.57996	      0.7	    0.06	
 771.53156	      6.6	    0.59	
 772.51470	      9.2	    0.83	
 773.49006	     67.3	    6.01	
 774.65759	      0.4	    0.03	
 775.69486	      2.5	    0.22	
 778.74445	      1.4	    0.12	
 779.57357	      2.3	    0.21	
 780.69745	      9.2	    0.82	
 781.64116	     51.3	    4.58	
 783.73524	     23.9	    2.13	
 784.28771	      2.5	    0.22	
 785.61886	     11.6	    1.04	
 787.80081	      4.0	    0.36	
 788.48376	      0.4	    0.04	
 789.51477	      1.9	    0.17	
 790.29810	      0.4	    0.04	
 791.71007	      0.5	    0.05	
 792.29443	      0.2	    0.02	
 793.41909	      2.5	    0.22	
 795.68455	     14.8	    1.32	
 796.47484	      1.6	    0.14	
 797.81141	     27.4	    2.45	
 798.65557	     52.6	    4.70	
 799.65638	    295.7	   26.42	
 801.78838	      1.8	    0.16	
 803.43865	      1.1	    0.10	
 804.36125	      1.6	    0.15	
 805.55886	      8.6	    0.77	
 807.44514	      2.3	    0.21	
 808.77832	      0.3	    0.03	
 809.59345	     10.7	    0.95	
 811.58324	     46.0	    4.11	
 812.30303	      1.3	    0.12	
 813.53362	      3.3	    0.29	
 814.89245	      2.7	    0.24	
 815.48468	      1.0	    0.09	
 817.70689	      1.2	    0.11	
 819.49107	      4.8	    0.43	
 821.86903	      3.4	    0.30	
 822.50989	      0.2	    0.02	
 823.65934	     15.5	    1.38	
 824.17444	      0.3	    0.02	
 824.76663	     18.2	    1.63	
 825.62053	    301.4	   26.93	
 826.65513	      5.4	    0.48	
 827.65595	     25.1	    2.24	
 828.78247	      0.6	    0.05	
 829.66261	      3.7	    0.33	
 831.38003	      3.1	    0.28	
 834.14630	      2.1	    0.19	
 835.03267	      1.1	    0.09	
 835.84602	      3.6	    0.32	
 837.42445	      5.5	    0.49	
 838.17723	      1.8	    0.16	
 838.92056	      3.1	    0.28	
 839.70936	     54.6	    4.88	
 840.51913	      0.9	    0.08	
 841.59252	     10.6	    0.95	
 843.59971	      4.0	    0.36	
 844.45818	      0.5	    0.05	
 845.56853	     12.4	    1.10	
 847.42365	      9.8	    0.88	
 848.02141	      2.7	    0.24	
 849.00720	      0.3	    0.03	
 849.84253	      0.3	    0.03	
 851.78580	     19.8	    1.77	
 852.46711	      3.5	    0.31	
 853.65876	     62.9	    5.62	
 855.48669	     11.4	    1.02	
 857.56069	     16.0	    1.43	
 858.89148	      0.1	    0.01	
 859.65663	     14.5	    1.29	
 861.30883	      2.4	    0.21	
 861.96188	      2.1	    0.18	
 862.51610	      2.3	    0.20	
 863.69238	      1.8	    0.16	
 864.56067	      0.4	    0.04	
 865.72545	      3.3	    0.30	
 866.46716	      0.5	    0.05	
 867.69547	      5.8	    0.52	
 869.42967	      3.5	    0.32	
 870.64841	      1.4	    0.12	
 871.52000	      8.4	    0.75	
 872.13377	      2.2	    0.20	
 872.66730	      1.7	    0.15	
 873.59226	      3.7	    0.33	
 874.18079	      0.2	    0.02	
 875.85779	      0.9	    0.08	
 877.96470	      2.5	    0.22	
 878.87109	      0.9	    0.08	
 879.82373	      4.9	    0.44	
 880.44848	      1.7	    0.16	
 881.67250	     10.1	    0.91	
 883.60316	      4.9	    0.44	
 884.49862	      3.8	    0.34	
 885.68743	      4.8	    0.43	
 887.76563	      0.9	    0.08	
 888.70299	      2.5	    0.23	
 889.51196	      0.2	    0.01	
 890.35476	      0.8	    0.07	
 890.86770	      1.6	    0.14	
 891.70228	      2.4	    0.22	
 893.43425	      3.7	    0.33	
 895.55519	     14.6	    1.31	
 896.38570	      3.2	    0.29	
 897.27523	      5.5	    0.49	
 898.41283	      2.1	    0.19	
 899.81546	      2.3	    0.21	
 900.43115	      1.0	    0.09	
 902.25537	      1.8	    0.16	
 903.17658	      0.4	    0.03	
 903.94470	      0.4	    0.03	
 907.28003	      1.4	    0.12	
 907.79494	      5.0	    0.45	
 909.83666	     22.4	    2.00	
 910.72858	      1.8	    0.16	
 911.61906	      5.9	    0.53	
 912.65590	      1.3	    0.11	
 913.83454	      3.2	    0.28	
 914.65049	      1.7	    0.15	
 915.39564	      2.5	    0.22	
 916.17139	      0.2	    0.02	
 916.85539	      2.4	    0.22	
 917.41833	      1.8	    0.16	
 918.11096	      0.5	    0.05	
 919.65983	      5.6	    0.50	
 920.83846	      1.7	    0.16	
 921.86278	      6.7	    0.60	
 922.92700	      1.4	    0.12	
 923.53997	     23.5	    2.10	
 924.05920	      1.0	    0.09	
 924.64148	      1.0	    0.09	
 925.52860	     16.9	    1.51	
 926.19997	      9.0	    0.80	
 927.05774	      0.1	    0.01	
 927.60688	      1.8	    0.16	
 928.65454	      1.7	    0.15	
 929.18250	      1.3	    0.12	
 930.02638	      1.1	    0.10	
 931.93578	      0.4	    0.03	
 932.62614	      1.4	    0.12	
 934.04973	      4.7	    0.42	
 935.29114	      4.7	    0.42	
 935.91555	      4.0	    0.36	
 936.99113	      4.1	    0.37	
 937.79881	     47.3	    4.23	
 938.50964	      5.2	    0.47	
 939.50546	     10.8	    0.96	
 940.23633	      0.7	    0.07	
 940.84255	     10.9	    0.98	
 941.41689	      1.0	    0.09	
 942.53870	      0.2	    0.02	
 943.41431	      0.5	    0.04	
 944.50854	      1.3	    0.12	
 945.64746	      6.8	    0.61	
 946.80908	      0.3	    0.03	
 947.77905	      5.6	    0.50	
 950.18030	      1.3	    0.12	
 951.66587	      7.8	    0.69	
 952.18926	      4.8	    0.42	
 953.85142	     25.0	    2.24	
 954.71516	      7.3	    0.65	
 957.60156	      0.7	    0.06	
 958.34497	      0.8	    0.08	
 958.90515	      1.1	    0.10	
 959.68652	      0.4	    0.03	
 961.24312	     13.0	    1.16	
 962.09284	      6.3	    0.56	
 963.68770	    132.7	   11.86	
 964.20259	      3.2	    0.28	
 965.20555	      5.6	    0.50	
 966.30568	      4.4	    0.40	
 967.40923	      3.5	    0.31	
 968.74292	      0.2	    0.02	
 969.36151	      2.0	    0.18	
 969.95837	      2.5	    0.22	
 971.06299	      1.2	    0.11	
 972.40955	      2.9	    0.26	
 974.40812	      1.1	    0.10	
 975.90704	      0.5	    0.04	
 977.84521	      0.1	    0.01	
 978.37756	      0.2	    0.02	
 978.92510	      0.9	    0.08	
 979.52160	      0.8	    0.07	
 980.22700	      3.2	    0.29	
 981.01025	      0.8	    0.07	
 981.55718	      5.0	    0.44	
 982.23726	    155.3	   13.88	
 983.36337	    187.4	   16.74	
 984.12800	    201.4	   18.00	
 984.96648	     79.6	    7.11	
 985.68219	     27.8	    2.48	
 986.23425	     25.1	    2.24	
 986.99191	     18.1	    1.62	
 987.85979	      0.8	    0.07	
 989.14148	      6.3	    0.56	
 991.33447	      0.3	    0.03	
 991.98043	      1.1	    0.10	
 992.80884	      0.4	    0.04	
 994.59625	      0.8	    0.07	
 995.69220	      0.9	    0.08	
 997.07983	      0.8	    0.07	
 999.22960	      1.4	    0.12	
