# Supplementary material for: Novel Ambient Oxidation Trends in Fingerprint Aging Discovered by Kendrick Mass Defect Analysis
Source: ACS Cent Sci. 2022 Sep 21;8(9):1328–35. doi: 10.1021/acscentsci.2c00408 (PMC9523776; doi:10.1021/acscentsci.2c00408)
Supplement: Supplementary file 2 — oc2c00408_si_002.zip [file oc2c00408_si_002.zip › Supporting Data/Paternò-Büchi Mass Lists (MALDI-LTQ Orbitrap)/MSMS/995_77_MSMS.txt]

SPECTRUM - MS
AuAC_995_77_TI.raw
ITMS + c MALDI Full ms2 995.77@cid0.00 [270.00-1000.00]
Scan #: 1-144
RT: 0.02-1.38
AV: 144
m/z	Intensity	Relative	Noise

 270.36902	      0.7	    0.02	
 271.94934	      1.3	    0.03	
 273.58774	      0.2	    0.01	
 275.70069	      2.1	    0.05	
 276.82639	      0.5	    0.01	
 277.75879	      3.6	    0.09	
 279.32748	      2.8	    0.07	
 280.45804	      1.9	    0.05	
 281.71625	      0.2	    0.01	
 282.56600	      0.4	    0.01	
 284.52731	      0.9	    0.02	
 285.36923	      2.2	    0.06	
 286.55316	      0.2	    0.00	
 288.32532	      0.2	    0.01	
 289.26208	      2.3	    0.06	
 291.25877	      7.8	    0.20	
 292.22537	      1.2	    0.03	
 293.11464	      2.2	    0.06	
 295.67041	      0.5	    0.01	
 296.61836	      1.1	    0.03	
 297.40726	      6.5	    0.16	
 298.87275	      0.5	    0.01	
 300.09955	      0.2	    0.00	
 301.32388	      0.6	    0.01	
 302.07513	      0.2	    0.00	
 302.70663	      1.4	    0.04	
 303.39069	      3.6	    0.09	
 304.24854	      0.7	    0.02	
 305.28617	      4.9	    0.13	
 306.17407	      0.3	    0.01	
 308.14380	      1.4	    0.04	
 310.38818	      0.7	    0.02	
 311.94708	      0.2	    0.00	
 313.45932	      1.1	    0.03	
 315.02094	      0.6	    0.01	
 317.26181	      1.5	    0.04	
 319.34416	     16.3	    0.42	
 319.90143	      1.3	    0.03	
 321.43788	      3.5	    0.09	
 322.87814	      1.0	    0.03	
 326.67795	      0.3	    0.01	
 327.35925	      2.5	    0.06	
 330.22794	      0.5	    0.01	
 331.13250	      5.8	    0.15	
 333.25954	      8.8	    0.22	
 334.70649	      1.4	    0.04	
 336.05383	      0.7	    0.02	
 337.56635	      1.7	    0.04	
 338.22821	      0.7	    0.02	
 338.96121	      0.2	    0.00	
 339.47839	      1.7	    0.04	
 341.33142	      5.7	    0.14	
 342.93856	      2.0	    0.05	
 343.57547	      1.6	    0.04	
 346.41501	      1.5	    0.04	
 349.44751	      5.3	    0.13	
 350.37970	      0.2	    0.00	
 352.06921	      0.2	    0.01	
 353.75226	      0.3	    0.01	
 354.42128	      3.3	    0.08	
 355.44415	      1.3	    0.03	
 357.15799	      1.9	    0.05	
 357.77844	      0.7	    0.02	
 359.15079	      3.2	    0.08	
 360.20654	      0.6	    0.02	
 362.14432	      1.5	    0.04	
 363.81412	      0.2	    0.01	
 364.66644	      0.2	    0.01	
 365.38593	      0.6	    0.01	
 367.58590	      4.7	    0.12	
 369.14795	      0.5	    0.01	
 369.91670	      0.5	    0.01	
 371.33475	      2.2	    0.06	
 372.36462	      0.3	    0.01	
 374.04187	      0.2	    0.00	
 375.48529	      0.9	    0.02	
 376.45879	      3.4	    0.09	
 377.43094	      1.4	    0.04	
 378.29587	      0.1	    0.00	
 382.87890	      0.9	    0.02	
 383.47205	      0.8	    0.02	
 384.48877	      0.6	    0.02	
 387.56119	      0.9	    0.02	
 388.22415	      1.3	    0.03	
 390.01615	      2.2	    0.06	
 392.27756	      0.4	    0.01	
 392.87711	      0.3	    0.01	
 393.38397	      2.5	    0.06	
 395.17802	      2.6	    0.07	
 396.31643	      2.4	    0.06	
 397.20078	      4.7	    0.12	
 401.60647	      1.9	    0.05	
 402.68068	      4.2	    0.11	
 403.22205	      1.7	    0.04	
 404.25921	      2.3	    0.06	
 405.31063	      2.7	    0.07	
 406.34659	      0.7	    0.02	
 407.32150	      0.5	    0.01	
 408.20813	      2.4	    0.06	
 410.01926	      0.2	    0.00	
 411.34122	      3.7	    0.09	
 413.41480	      6.5	    0.17	
 414.79504	      2.2	    0.06	
 417.19284	      2.6	    0.07	
 418.42958	      2.1	    0.05	
 419.41635	     24.0	    0.61	
 419.96399	      0.6	    0.02	
 420.51246	      3.8	    0.10	
 421.47967	      1.2	    0.03	
 423.30654	      4.8	    0.12	
 424.63654	      0.9	    0.02	
 425.51403	      8.1	    0.21	
 426.16003	      0.9	    0.02	
 427.74870	      5.0	    0.13	
 428.72964	      0.8	    0.02	
 429.51690	      6.6	    0.17	
 430.59376	      2.5	    0.06	
 431.29498	     11.3	    0.29	
 432.30042	      1.8	    0.05	
 433.36719	     67.8	    1.73	
 434.55758	      1.4	    0.03	
 435.37680	      1.7	    0.04	
 436.69418	      1.2	    0.03	
 437.40314	      2.3	    0.06	
 438.77775	      2.2	    0.06	
 439.53584	      5.0	    0.13	
 440.38263	      0.9	    0.02	
 441.10456	      5.1	    0.13	
 441.94562	      1.8	    0.04	
 442.56522	      1.7	    0.04	
 443.41318	      1.4	    0.03	
 444.06580	      4.6	    0.12	
 445.42405	     34.6	    0.88	
 446.46013	      4.2	    0.11	
 447.36843	     97.0	    2.48	
 448.54872	      3.0	    0.08	
 449.34635	      6.7	    0.17	
 449.95511	      0.2	    0.01	
 451.13161	      0.8	    0.02	
 452.73117	      0.7	    0.02	
 453.46492	      6.9	    0.18	
 454.62628	      1.8	    0.05	
 455.30223	      3.4	    0.09	
 457.24123	      1.1	    0.03	
 457.79309	      1.9	    0.05	
 458.61902	      3.3	    0.08	
 459.38499	    104.1	    2.65	
 460.36852	      9.4	    0.24	
 461.36691	     39.4	    1.01	
 461.99304	      0.4	    0.01	
 464.71162	      1.3	    0.03	
 465.42270	      1.1	    0.03	
 468.39145	      1.4	    0.04	
 468.93572	      3.5	    0.09	
 469.46156	      6.4	    0.16	
 471.53563	      6.1	    0.16	
 472.21899	      1.7	    0.04	
 473.29461	     56.0	    1.43	
 474.51126	      1.0	    0.03	
 475.51343	     30.7	    0.78	
 476.37691	      0.4	    0.01	
 478.68316	      2.9	    0.08	
 480.07745	      0.2	    0.00	
 480.63211	      4.4	    0.11	
 482.20692	      1.4	    0.04	
 483.34700	      0.5	    0.01	
 484.55084	      0.5	    0.01	
 485.27946	      6.1	    0.16	
 486.55465	      1.6	    0.04	
 487.52731	     25.1	    0.64	
 488.25653	      2.2	    0.06	
 489.33592	     20.3	    0.52	
 490.40891	      1.8	    0.05	
 491.23305	      6.9	    0.18	
 492.83127	      1.2	    0.03	
 493.61810	      0.6	    0.01	
 494.42290	      2.1	    0.05	
 495.27625	      2.0	    0.05	
 497.37762	      0.8	    0.02	
 498.38269	      0.4	    0.01	
 499.29079	      1.5	    0.04	
 500.24803	      2.5	    0.06	
 501.36582	      7.0	    0.18	
 502.68816	      0.6	    0.02	
 505.42511	      3.5	    0.09	
 506.57132	      0.5	    0.01	
 507.55656	      3.4	    0.09	
 508.29445	      1.2	    0.03	
 509.51538	     14.5	    0.37	
 511.47079	      4.6	    0.12	
 513.51084	      5.5	    0.14	
 514.18609	      1.1	    0.03	
 515.33765	     12.1	    0.31	
 516.05100	      3.5	    0.09	
 517.42322	      7.2	    0.18	
 518.92874	      1.0	    0.03	
 519.85657	      0.2	    0.00	
 520.76978	      0.4	    0.01	
 521.44763	      2.7	    0.07	
 522.23258	      3.0	    0.08	
 523.06024	      0.6	    0.02	
 523.68476	      2.2	    0.06	
 525.00995	      0.2	    0.00	
 526.67920	      0.1	    0.00	
 527.47628	      1.1	    0.03	
 529.39544	      8.3	    0.21	
 530.10355	      1.0	    0.02	
 531.45576	     47.0	    1.20	
 532.61855	      2.6	    0.07	
 533.36043	      1.9	    0.05	
 534.49985	      4.8	    0.12	
 535.00232	      1.2	    0.03	
 535.53232	      4.7	    0.12	
 537.52559	     34.3	    0.87	
 538.85476	      5.1	    0.13	
 540.34042	      3.7	    0.09	
 541.36389	      2.8	    0.07	
 543.39561	     10.0	    0.25	
 544.48579	      1.7	    0.04	
 545.59611	     43.6	    1.11	
 546.70435	      0.4	    0.01	
 547.44860	      9.6	    0.25	
 548.65635	      2.7	    0.07	
 549.47424	      5.1	    0.13	
 550.62659	      1.1	    0.03	
 551.51830	      5.3	    0.14	
 552.33545	      0.2	    0.01	
 553.55430	      1.2	    0.03	
 554.12341	      0.9	    0.02	
 555.57142	      2.3	    0.06	
 556.30702	      3.1	    0.08	
 557.58521	     22.8	    0.58	
 558.61707	     22.3	    0.57	
 559.53334	    177.3	    4.52	
 560.64651	      3.6	    0.09	
 561.52993	      2.7	    0.07	
 563.81157	      2.1	    0.05	
 564.78284	      0.4	    0.01	
 565.64221	      1.0	    0.03	
 566.70239	      2.4	    0.06	
 567.39926	      8.7	    0.22	
 568.32931	      1.2	    0.03	
 569.58061	     19.7	    0.50	
 570.63452	      0.8	    0.02	
 571.44781	     27.7	    0.71	
 572.61475	      3.8	    0.10	
 573.57560	     39.4	    1.00	
 574.57361	      0.4	    0.01	
 575.55245	     13.4	    0.34	
 576.37769	      0.1	    0.00	
 577.60755	      4.6	    0.12	
 578.55635	      1.9	    0.05	
 579.48282	      9.7	    0.25	
 581.22456	      2.9	    0.07	
 581.73785	      0.2	    0.00	
 583.49857	     30.4	    0.77	
 584.49851	      6.7	    0.17	
 585.40473	     23.5	    0.60	
 586.70041	      8.6	    0.22	
 587.55964	     20.8	    0.53	
 588.79858	      1.3	    0.03	
 589.55167	      1.7	    0.04	
 591.12806	      2.8	    0.07	
 591.95966	      2.0	    0.05	
 592.47510	      0.9	    0.02	
 593.43805	      8.5	    0.22	
 594.36394	      2.2	    0.06	
 595.57505	      4.9	    0.13	
 596.29724	      1.2	    0.03	
 597.54658	     37.8	    0.97	
 598.68469	      3.4	    0.09	
 599.51785	     39.3	    1.00	
 600.52818	      9.6	    0.25	
 601.58669	      3.9	    0.10	
 602.32688	      4.3	    0.11	
 603.41182	     12.2	    0.31	
 604.69076	      7.9	    0.20	
 605.48079	     30.5	    0.78	
 606.93353	      0.7	    0.02	
 607.48099	      1.3	    0.03	
 608.45239	      0.2	    0.00	
 609.43025	      4.5	    0.11	
 610.41047	      0.4	    0.01	
 611.49537	     52.2	    1.33	
 612.49360	     10.6	    0.27	
 613.61480	     29.4	    0.75	
 615.54163	     18.7	    0.48	
 616.10962	      0.6	    0.02	
 617.00544	      2.1	    0.05	
 617.78444	      3.8	    0.10	
 619.06079	      3.2	    0.08	
 619.62921	      2.0	    0.05	
 620.44928	      0.7	    0.02	
 621.56788	      1.8	    0.05	
 622.87043	      1.7	    0.04	
 623.61806	      2.2	    0.06	
 624.13550	      0.4	    0.01	
 625.29631	     14.3	    0.36	
 626.17047	      1.8	    0.04	
 627.50022	     40.5	    1.03	
 628.60657	      1.8	    0.05	
 629.52852	      6.2	    0.16	
 630.46792	      1.8	    0.05	
 631.49747	     31.7	    0.81	
 632.51134	      5.7	    0.15	
 633.32044	      0.8	    0.02	
 634.24394	      1.7	    0.04	
 635.37191	      4.2	    0.11	
 637.35824	     11.0	    0.28	
 638.09635	      3.1	    0.08	
 639.51527	      3.1	    0.08	
 640.35016	      2.1	    0.05	
 641.11044	      8.8	    0.23	
 641.78593	      3.8	    0.10	
 642.36133	      1.8	    0.05	
 643.52575	     12.5	    0.32	
 645.47216	      7.6	    0.19	
 646.42982	      1.2	    0.03	
 647.58160	      4.6	    0.12	
 648.38440	      7.9	    0.20	
 649.53416	      3.9	    0.10	
 651.50065	      3.6	    0.09	
 652.37741	      2.1	    0.05	
 653.28851	      1.8	    0.05	
 654.23814	      3.1	    0.08	
 655.64343	     11.2	    0.29	
 657.41119	      2.5	    0.06	
 657.93506	      0.2	    0.00	
 658.93030	      2.0	    0.05	
 659.46969	     11.5	    0.29	
 660.71680	      0.7	    0.02	
 661.58563	     24.5	    0.63	
 663.61757	      3.5	    0.09	
 664.80426	      5.8	    0.15	
 665.63068	      4.0	    0.10	
 666.32031	      0.4	    0.01	
 667.12701	      0.8	    0.02	
 667.80732	      4.3	    0.11	
 668.40254	      6.4	    0.16	
 669.51461	      7.9	    0.20	
 670.04486	      0.3	    0.01	
 670.69714	      1.3	    0.03	
 671.65562	      6.2	    0.16	
 672.57010	      3.3	    0.09	
 673.52454	     21.1	    0.54	
 674.70501	     13.8	    0.35	
 675.64316	    108.4	    2.77	
 676.63935	      0.6	    0.02	
 678.10763	      1.4	    0.04	
 678.83464	      2.7	    0.07	
 679.46157	     12.9	    0.33	
 680.41959	      3.5	    0.09	
 681.47613	      7.3	    0.19	
 682.66532	      2.1	    0.05	
 683.58422	     19.4	    0.50	
 684.79877	      0.2	    0.01	
 685.47460	     22.5	    0.57	
 686.18530	      0.7	    0.02	
 687.39053	     24.9	    0.64	
 688.72055	     43.7	    1.11	
 689.54403	    699.5	   17.85	
 690.14528	      4.7	    0.12	
 691.09546	      0.1	    0.00	
 691.68057	     13.1	    0.33	
 692.61864	      0.9	    0.02	
 693.62889	      2.8	    0.07	
 694.54498	      0.1	    0.00	
 695.61806	      6.6	    0.17	
 696.65294	      0.7	    0.02	
 697.63732	     18.3	    0.47	
 698.66039	      8.5	    0.22	
 699.67788	     46.1	    1.18	
 701.18443	      3.9	    0.10	
 701.78474	      6.5	    0.17	
 702.88323	     21.2	    0.54	
 703.62195	    163.4	    4.17	
 704.80335	      3.2	    0.08	
 705.52375	      7.2	    0.18	
 706.20575	      0.4	    0.01	
 706.90522	      1.4	    0.04	
 708.53088	      3.5	    0.09	
 709.52296	      7.5	    0.19	
 710.28687	      2.5	    0.06	
 711.55466	     59.2	    1.51	
 712.68030	      8.3	    0.21	
 713.56657	     60.5	    1.54	
 714.70086	      3.3	    0.08	
 715.51608	      6.9	    0.17	
 716.58213	     10.9	    0.28	
 717.59235	    137.6	    3.51	
 718.14722	      2.4	    0.06	
 719.41308	     13.4	    0.34	
 720.66273	      0.9	    0.02	
 721.35077	      0.3	    0.01	
 722.05039	      1.8	    0.04	
 723.68084	     17.2	    0.44	
 724.62677	      4.5	    0.11	
 725.58697	    201.1	    5.13	
 726.54641	     21.9	    0.56	
 727.62616	     98.9	    2.52	
 729.06642	      1.5	    0.04	
 729.62799	      9.9	    0.25	
 730.30597	      2.9	    0.07	
 731.47445	      9.5	    0.24	
 732.11360	      1.5	    0.04	
 733.42053	      6.3	    0.16	
 734.51685	      0.8	    0.02	
 735.75016	      7.6	    0.19	
 736.87598	      0.5	    0.01	
 737.78023	     19.5	    0.50	
 738.56366	     16.5	    0.42	
 739.56117	    617.2	   15.75	
 740.62521	     15.8	    0.40	
 741.61141	    123.9	    3.16	
 742.31220	      2.3	    0.06	
 743.54017	      8.8	    0.22	
 744.09454	      0.4	    0.01	
 744.80050	      1.5	    0.04	
 745.63751	      7.0	    0.18	
 746.37528	      1.7	    0.04	
 747.30953	      6.7	    0.17	
 747.93336	      0.6	    0.01	
 749.00708	      0.2	    0.01	
 750.34664	      2.3	    0.06	
 751.58328	      6.0	    0.15	
 752.46441	      6.1	    0.16	
 753.58111	    364.7	    9.30	
 754.59069	      5.7	    0.14	
 755.64738	     33.7	    0.86	
 756.51502	      3.8	    0.10	
 757.56088	     16.2	    0.41	
 759.41281	      7.5	    0.19	
 761.40429	      5.3	    0.14	
 762.31475	      2.4	    0.06	
 762.96908	      2.5	    0.06	
 763.47113	     10.9	    0.28	
 764.18222	      3.1	    0.08	
 765.55893	      8.3	    0.21	
 766.72680	     28.4	    0.72	
 767.62258	    263.4	    6.72	
 768.50018	      7.3	    0.19	
 769.54224	     31.5	    0.80	
 770.66005	      7.1	    0.18	
 771.63363	      8.0	    0.20	
 772.65294	     13.7	    0.35	
 773.70726	     17.9	    0.46	
 774.72979	      0.9	    0.02	
 775.38716	      1.2	    0.03	
 776.54498	      0.3	    0.01	
 777.45575	      3.4	    0.09	
 778.12181	      4.2	    0.11	
 778.67657	      0.7	    0.02	
 779.82860	      6.8	    0.17	
 780.48584	      1.3	    0.03	
 781.11749	     11.6	    0.29	
 781.79828	     22.6	    0.58	
 782.36255	      0.2	    0.01	
 783.02704	      3.1	    0.08	
 783.68993	      2.4	    0.06	
 784.67969	      0.2	    0.01	
 785.51442	      2.2	    0.06	
 786.27445	      4.7	    0.12	
 786.80648	      4.3	    0.11	
 787.57431	     98.4	    2.51	
 788.30204	      3.4	    0.09	
 789.98965	      3.1	    0.08	
 791.68327	      2.7	    0.07	
 792.21753	      0.1	    0.00	
 794.67251	      2.2	    0.06	
 795.64880	     26.1	    0.67	
 796.67701	      7.0	    0.18	
 797.62211	     22.5	    0.57	
 798.46652	      2.0	    0.05	
 799.21001	      1.3	    0.03	
 799.84465	      6.1	    0.16	
 800.55596	      0.5	    0.01	
 801.42248	     11.5	    0.29	
 802.03143	      2.4	    0.06	
 803.09818	      2.9	    0.07	
 803.77932	      2.1	    0.05	
 804.79896	      6.2	    0.16	
 805.34387	      0.2	    0.00	
 805.89377	      2.4	    0.06	
 807.04945	      1.0	    0.02	
 807.97065	      2.6	    0.07	
 808.85328	      2.8	    0.07	
 809.61646	     16.2	    0.41	
 810.57423	      7.3	    0.19	
 811.52490	     17.6	    0.45	
 812.62253	     14.3	    0.36	
 813.60461	    324.7	    8.28	
 814.32861	      2.6	    0.07	
 815.72894	      1.2	    0.03	
 817.57700	      6.8	    0.17	
 818.79244	      3.9	    0.10	
 819.63688	     10.5	    0.27	
 820.26831	      1.1	    0.03	
 821.17310	      0.5	    0.01	
 821.73506	      3.7	    0.09	
 822.75700	      2.9	    0.07	
 823.69058	     14.2	    0.36	
 824.55099	      2.4	    0.06	
 825.58773	     28.9	    0.74	
 826.22322	      4.4	    0.11	
 827.52052	      3.9	    0.10	
 828.09423	      2.5	    0.06	
 828.84291	      1.8	    0.05	
 829.56431	      2.6	    0.07	
 830.13898	      1.5	    0.04	
 830.64807	      0.7	    0.02	
 831.84058	      1.4	    0.03	
 832.78289	      0.8	    0.02	
 833.46240	      1.0	    0.02	
 834.03975	      2.3	    0.06	
 834.65110	      2.1	    0.05	
 835.94390	      2.2	    0.06	
 836.64464	      4.6	    0.12	
 837.67809	     13.3	    0.34	
 838.31809	      3.4	    0.09	
 839.59616	    227.2	    5.80	
 840.24932	      4.8	    0.12	
 841.78150	     14.7	    0.37	
 842.33283	      5.3	    0.13	
 843.45740	      4.9	    0.12	
 844.05981	      0.7	    0.02	
 844.78992	      1.2	    0.03	
 845.99276	      1.8	    0.05	
 846.93921	      0.8	    0.02	
 848.21203	      4.3	    0.11	
 849.77843	      4.9	    0.13	
 851.06271	      5.1	    0.13	
 851.62356	      3.9	    0.10	
 852.23872	      2.2	    0.06	
 853.71231	     40.6	    1.04	
 854.27064	      4.5	    0.12	
 854.88025	      0.2	    0.01	
 855.45520	      2.6	    0.07	
 856.04914	      3.8	    0.10	
 857.12821	      2.8	    0.07	
 857.79040	      0.7	    0.02	
 858.41975	      2.8	    0.07	
 859.35602	      1.7	    0.04	
 859.95825	      1.8	    0.05	
 860.84245	      4.1	    0.10	
 861.79163	      0.3	    0.01	
 862.44234	      2.1	    0.05	
 864.34390	      0.6	    0.02	
 864.98242	      0.2	    0.00	
 865.73854	     12.4	    0.32	
 866.99921	      5.4	    0.14	
 867.83241	     34.1	    0.87	
 868.74463	      1.6	    0.04	
 869.47397	      6.8	    0.17	
 870.08777	      0.1	    0.00	
 870.69329	      1.7	    0.04	
 871.22095	      1.3	    0.03	
 871.96997	      5.1	    0.13	
 873.62001	     12.2	    0.31	
 874.17542	      0.3	    0.01	
 875.25091	      4.2	    0.11	
 875.89191	      3.7	    0.09	
 876.45827	      1.1	    0.03	
 877.18036	      3.5	    0.09	
 878.51171	      3.5	    0.09	
 879.45773	      4.2	    0.11	
 880.58545	      1.1	    0.03	
 881.44852	      4.8	    0.12	
 882.13734	      1.9	    0.05	
 883.76300	      7.7	    0.20	
 885.10791	      0.5	    0.01	
 885.74260	      4.6	    0.12	
 886.65615	      2.7	    0.07	
 887.72832	      0.8	    0.02	
 889.19628	      1.8	    0.04	
 889.80054	      1.4	    0.04	
 890.36743	      0.2	    0.00	
 891.14282	      3.8	    0.10	
 892.45607	      1.2	    0.03	
 894.04242	      2.1	    0.05	
 895.53648	      8.5	    0.22	
 896.10296	      3.6	    0.09	
 896.98580	      0.8	    0.02	
 897.85338	      6.5	    0.17	
 898.54688	      0.2	    0.01	
 899.31004	      1.2	    0.03	
 900.47903	      1.9	    0.05	
 901.43940	      1.1	    0.03	
 902.83881	      1.3	    0.03	
 903.48653	      3.7	    0.10	
 904.29144	      1.2	    0.03	
 905.46792	      1.6	    0.04	
 906.27734	      2.5	    0.06	
 907.85489	      7.6	    0.19	
 909.08521	      0.2	    0.01	
 909.91967	      4.3	    0.11	
 911.43318	      4.7	    0.12	
 912.74286	      7.3	    0.19	
 913.94653	      3.2	    0.08	
 914.78371	      0.8	    0.02	
 915.30102	      1.1	    0.03	
 916.05756	      0.8	    0.02	
 916.62014	      0.7	    0.02	
 917.97546	      0.7	    0.02	
 918.70764	      0.8	    0.02	
 919.54108	      3.0	    0.08	
 920.83372	      1.1	    0.03	
 921.55248	      9.7	    0.25	
 922.54471	      0.5	    0.01	
 923.62304	     10.8	    0.28	
 924.60277	      4.0	    0.10	
 925.73871	      2.1	    0.05	
 926.79693	      9.3	    0.24	
 927.73284	      4.0	    0.10	
 928.57141	      1.4	    0.04	
 929.58408	      5.9	    0.15	
 930.93358	      1.5	    0.04	
 931.66956	      5.9	    0.15	
 932.60348	      2.5	    0.06	
 933.87344	      6.8	    0.17	
 934.74844	      4.2	    0.11	
 935.76478	      9.9	    0.25	
 937.71007	     25.0	    0.64	
 938.85230	      4.4	    0.11	
 939.70180	     11.5	    0.29	
 940.99976	      0.3	    0.01	
 941.81472	      2.9	    0.07	
 943.12704	      4.9	    0.12	
 944.27219	      3.1	    0.08	
 945.26602	      0.4	    0.01	
 946.97636	      3.3	    0.08	
 947.58869	      2.7	    0.07	
 948.42533	      1.2	    0.03	
 949.14966	      1.2	    0.03	
 949.81063	     13.3	    0.34	
 951.54766	     49.3	    1.26	
 952.14827	     10.5	    0.27	
 952.96948	      1.1	    0.03	
 953.64421	      5.4	    0.14	
 955.20820	      1.7	    0.04	
 955.82147	      3.2	    0.08	
 956.75807	      1.1	    0.03	
 958.18435	      0.7	    0.02	
 958.68823	      1.5	    0.04	
 959.73306	      3.3	    0.08	
 961.10486	      2.2	    0.06	
 962.23770	      4.4	    0.11	
 963.09573	      2.0	    0.05	
 964.35408	      4.1	    0.11	
 965.91057	     11.1	    0.28	
 966.48536	      2.9	    0.07	
 967.10034	      1.0	    0.03	
 967.80814	     21.1	    0.54	
 968.83822	      2.9	    0.07	
 969.96007	      5.2	    0.13	
 971.64834	      4.5	    0.11	
 972.19674	      5.5	    0.14	
 973.37281	      1.3	    0.03	
 974.93461	      2.8	    0.07	
 975.60424	      4.7	    0.12	
 976.70825	      1.0	    0.02	
 977.61023	     94.1	    2.40	
 978.21344	      7.4	    0.19	
 978.88816	      4.2	    0.11	
 979.82661	      3.0	    0.08	
 981.03380	      5.1	    0.13	
 981.60784	      3.2	    0.08	
 982.38461	      1.0	    0.02	
 984.00851	      5.2	    0.13	
 985.91650	      0.2	    0.01	
 987.46154	      1.0	    0.03	
 988.52246	      1.9	    0.05	
 989.34340	      0.4	    0.01	
 990.93771	      1.5	    0.04	
 992.23031	      1.6	    0.04	
 993.10376	      0.6	    0.02	
 993.81822	      3.1	    0.08	
 995.06091	      0.5	    0.01	
 995.77362	   3919.6	  100.00	
 996.51179	     54.6	    1.39	
 997.23679	    170.3	    4.34	
 998.22268	     77.5	    1.98	
 999.28652	     30.6	    0.78	
 999.91074	      6.5	    0.17	
